# Supplementary material for: A Rapid Method for Characterization of Protein Relatedness Using Feature Vectors
Source: PLoS One. 2010 Mar 5;5(3):e9550. doi: 10.1371/journal.pone.0009550 (PMC2832692; doi:10.1371/journal.pone.0009550)
Supplement: Sample Code S2 — Feature vector computation in Mathematica. Computation of the feature vector for a single protein in Mathematica. (0.00 MB TXT) [file pone.0009550.s003.txt]

Params[d_]:=Module[{data=d},
(* Author: Kareem Carr
 Purpose: To compute feature vectors of a protein.
*)
data=ToUpperCase[d];
Ns=StringLength[data];
varlist={"A","R","N","D","C","E","Q","G","H","I","L","K","M","F","P","S","T","W","Y","V"};
pos=Table[Map[First,StringPosition[data,{varlist[[i]]}]],{i,1,20}];
pr={4,6,2,2,2,2,2,4,2,3,6,2,1,2,4,6,4,1,2,4}/61;
ndata=Map[Length,pos]/Ns;
Mean2[x_]:=If[x=={},0,Mean[x]];
mdata=Map[Mean2,pos];
Variance2[x_]:=If[Length[x]<2,0,Variance[x]];
sdata=Map[Variance2,pos]*((Ns-1)/Ns);
ns=Map[Length,pos];
nm=pr;
nv=Sqrt[(pr*(1-pr))/Ns];
Tm=(Ns+1)/2;
F[x_]:=If[x==0,0,Sqrt[((Ns+1)*(Ns-x))/(12*x)]];
Tv=Map[F,ns];
Dm=(Ns^2-1)/12;
G[x_]:=If[x<2,0,Sqrt[((Ns-x)*(Ns-1)^2*(Ns+1)*(2*x*Ns+3*Ns+3*x+3))/(360*x*(x-1)*Ns)]];
Dv=Map[G,ns];
H[x_,y_,z_]=If[z==0,0,(x-y)/z];
l1=1.0*Table[H[ndata[[i]],nm[[i]],nv[[i]]],{i,1,20}];
l2=1.0*Table[H[mdata[[i]],Tm,Tv[[i]]],{i,1,20}];
l3=1.0*Table[H[sdata[[i]],Dm,Dv[[i]]],{i,1,20}];
Flatten[Table[{l1[[i]],l2[[i]],l3[[i]]},{i,1,20}]
]]

(* The use of the function is illustrated below. *)
Params["MQSLQEKASEWSGVDSADAFAIDNTNLFQKLGLQTFINLSTNFYNRVYDDEEEWFRSIFVNSKKEEAIQNQYEFFVQRMGGPPLYSQRKGHPALIGRHRPFPVTHQAAERWLHHMEKAVDSTSDIDGDSKIKMMNFFRHTAFFLVAGDELKNQNGRVPCKHGASK"]
{0.371213,0.0752977,1.34536,-1.8899,0.868237,-1.35101,2.00667,-0.566825,0597356,2.00667,-0.198047,0.818376,-1.92783,1.59562,0,2.44383,-1.0648,-0.64039,2.00667,-1.34536,-0.100469,-0.257787,1.04487,0.361715,0.695166,1.94031,-1.86507,-0.401321,-0.363807,-0.571451,-1.62849,-0.764872,0.61077,2.44383,1.27384,0.922754,1.40705,0.446776,0.71753,3.31817,-0.181453,-0.281573,-1.51579,1.03588,-1.47834,-1.10566,-1.09182,1.22334,-1.51579,-0.269851,0.213375,0.180907,-0.89031,0.133343,-0.616333,-0.87937,-1.38984,-0.886786,0.432431,0.220458}
