# Supplementary material for: A Rapid Method for Characterization of Protein Relatedness Using Feature Vectors
Source: PLoS One. 2010 Mar 5;5(3):e9550. doi: 10.1371/journal.pone.0009550 (PMC2832692; doi:10.1371/journal.pone.0009550)
Supplement: Sample Code S3 — PCA code for Matlab. Principle component analysis code for Matlab. (0.00 MB TXT) [file pone.0009550.s004.txt]

% Programmer: Kareem Carr
%
% Purpose: This program reads data from an input file and writes to \
an output file.
%
% Example: dopca ('parameteroutput.csv','pca.cav')

function dopca (input,output)

data=csvread (input);
[coeff,score,latent,tsquare]=princomp (data);
csvwrite (output,score);
