# Supplementary material for: A Rapid Method for Characterization of Protein Relatedness Using Feature Vectors
Source: PLoS One. 2010 Mar 5;5(3):e9550. doi: 10.1371/journal.pone.0009550 (PMC2832692; doi:10.1371/journal.pone.0009550)
Supplement: Table S1 — Protein Kinase C Feature Vectors. This file contains the set of all feature vectors for the PKC proteins in our dataset. (0.16 MB XLS) [file pone.0009550.s005.xls]

## Sheet: Table S1 - PKC feature vectors
NP_001006133.txt	-1.19735	-1.94554	-0.892546	-4.28707	-0.389065	0.0534351	1.2918	0.830343	0.148386	4.26537	2.54998	-1.71398	-0.619784	-1.94261	-2.54	5.11496	0.0860135	1.99684	1.2918	-2.54457	-0.299302	0.177849	-0.718774	-1.50526	-1.46938	-0.14153	-1.18322	0.808604	-0.0530458	0.611083	-1.49288	0.843233	-0.222339	8.72572	0.258492	-0.188614	1.65045	-1.28407	0.330879	5.75215	1.39116	0.490576	-2.87815	0.729987	2.66861	-3.77904	1.16374	0.628295	-1.50295
NP_001008716.txt	-0.808652	-2.48715	0.738256	-4.9532	-0.449099	0.649793	1.27653	0.594833	-0.935969	3.87215	1.88301	-0.901755	-0.237577	-1.74263	-2.7603	5.38625	0.188351	1.44377	1.27653	-1.53368	-0.428004	-0.0306114	0.338752	-2.06155	-0.88648	-0.101842	-1.32534	1.2206	0.354164	-0.838123	-1.3316	1.11379	-0.171023	8.84707	0.194023	-0.0768488	2.10844	-1.5939	0.319779	5.38625	1.7503	0.356985	-3.14278	0.524153	2.45621	-4.43583	-0.158141	1.75762	-1.7423
NP_001012707.txt	-2.42525	0.02331	-0.35048	-2.88536	-1.54499	-1.44987	0.86178	0.612911	0.850365	5.72495	0.892141	1.16637	-0.527698	-1.90727	-0.385137	6.18811	0.319102	0.70831	1.55652	0.828925	1.54273	-0.259458	0.411364	-1.03223	0.167041	-1.55481	-1.23379	0.397046	-0.158047	0.133988	-1.22361	0.935824	-1.75569	3.17757	-0.388657	-0.854846	3.03999	-0.979476	0.662419	3.17757	1.47922	1.23092	-0.925856	0.0427154	1.44524	-3.02384	-0.316925	0.275378	-2.75845
O01715.txt	-1.70656	0.517908	-1.04696	-5.43584	0.615407	2.08152	1.74268	-0.408243	1.68168	5.64771	1.09824	-0.957324	-0.643725	-3.42634	-1.87419	4.99687	0.305808	-0.554231	0.874897	1.62979	-0.211788	-0.145838	-1.45826	-0.559169	-1.07762	-1.81186	0.580113	1.08072	1.34563	0.145379	-2.0629	0.922077	-3.40464	9.76968	-1.59179	-1.1083	1.22195	-0.408121	-0.451345	5.86465	0.904239	2.59182	-1.86263	0.158172	0.732086	-4.52774	0.597177	1.6367	-1.55049
O17874.txt	-0.934735	-0.0915707	-0.811524	-3.01267	1.21544	-0.179449	2.43947	-1.04282	1.15562	5.96991	0.130413	1.3739	-3.73879	0.782927	-1.04603	7.55861	-0.22485	1.8522	-0.208354	-0.601701	0.303655	-0.426772	-1.32225	0.00398019	-2.32662	-0.241857	0.883921	1.6324	0.19996	0.942675	-1.32378	-0.942864	0.32108	5.0873	-1.66066	-1.60673	1.83431	-1.02134	0.0702433	3.32208	3.61551	-1.99765	-1.56969	1.39443	-1.08158	0.36512	-1.29884	-1.16684	-4.1095
O19111.txt	-1.6209	-1.4799	-0.780057	-2.5044	-2.26423	-0.803275	-1.24205	1.42092	-1.05668	7.07363	0.985118	0.21341	-1.24205	-1.57141	-1.09252	4.53273	1.03924	1.18924	1.76083	0.260745	-0.0707631	1.37027	-1.58668	-0.639524	-0.087095	-1.71805	-0.849675	0.748416	1.44684	-0.816511	-0.294369	0.809383	-0.520488	2.91579	0.25974	-0.718157	1.72058	-1.05993	0.0609063	2.22282	1.84235	-0.119366	-1.12237	0.437513	1.6964	-3.33317	-0.124149	2.00751	-2.2856
O42632.txt	0.591453	-0.107056	-0.106775	-5.04474	-1.60156	0.474263	0.738852	-2.07749	0.694567	4.67223	-1.85147	2.3974	-3.19453	0.403514	-3.15185	3.68889	0.887973	1.25541	7.45838	-0.129584	-0.678577	1.06307	-1.10246	-1.83452	-1.71951	0.418605	-1.13433	-0.909354	0.165743	1.85817	-3.6727	-0.208073	2.40997	4.83612	-1.48506	-0.894965	3.39104	0.428614	0.215651	0.24718	2.91959	0.085815	3.53905	0.417974	-2.29404	-2.98668	0.878067	-1.04912	-0.705491
O61224.txt	-0.0843024	1.30183	2.59045	-3.95211	-0.707427	3.02841	-0.160709	-0.553796	0.559482	4.74091	0.594872	-1.58022	-0.773411	-1.92296	1.07431	3.31127	-1.03943	-1.1189	0.0435253	-0.191393	-0.280629	2.41346	-0.130388	-1.07802	-1.18188	-0.222903	1.3433	-1.71221	2.27721	-1.24114	-1.6317	1.09486	-2.39503	6.37478	-1.87532	-2.20456	1.89221	-0.401651	-1.53125	4.53667	0.235538	0.968033	-0.965864	0.960301	0.684793	-3.4636	-0.657668	1.07263	-1.55357
O61225.txt	-0.371655	0.190993	0.791342	-4.76888	-0.774017	-0.384787	0.263439	0.524081	0.95032	4.02001	1.13713	2.55213	-0.153958	-1.25081	-2.02182	4.22871	0.726667	0.488634	2.97652	-0.989668	0.0238132	0.829456	-1.48348	-0.385855	0.263439	-1.32115	-2.01472	-0.447974	0.534613	0.611417	-1.77375	0.0933636	-0.798244	6.7331	-1.03835	-1.7246	4.4285	-0.471259	-0.587754	2.55912	1.80336	0.0802478	-2.17332	0.82258	1.54565	-2.14814	-0.13798	-0.241492	-2.62374
O62567.txt	-2.82345	0.433116	-1.19092	-3.132	-1.74009	1.85128	-0.230656	-0.206398	-0.229347	5.18089	1.29009	-1.77991	-0.66358	-2.5568	0.459909	5.39735	1.26331	-0.871453	-0.66358	-1.54772	0.805794	0.91392	0.246462	0.905854	0.202268	-1.1524	0.310333	1.40853	0.576925	-0.507584	-0.672659	-0.147786	-2.68221	6.91258	0.621081	-1.36304	1.50785	0.221242	-0.236573	3.44919	0.858119	0.732317	-0.176147	2.02592	1.97329	-5.59134	0.0687513	1.85491	-1.11049
O62569.txt	-0.297298	-0.909221	0.884338	-3.89608	-1.07339	0.407377	-0.409923	0.575428	0.141176	3.85927	1.16403	2.6362	-0.613218	-1.46157	-1.41083	3.85927	-0.234637	-0.513058	2.6395	0.78149	-0.258863	0.287708	-0.610075	-1.06556	-0.409923	-0.450544	-1.57766	-0.255238	1.61135	0.33198	-1.22163	0.486592	-1.12007	6.29881	-1.25278	-0.974737	1.85079	-0.907578	-0.563573	4.46916	2.55238	0.644624	-0.882304	0.169108	0.710968	-2.07259	0.8336	-1.34872	-1.75981
O76850.txt	-0.141702	-2.45949	2.95748	-4.53889	-0.602037	-1.52303	2.04709	-0.35134	1.43191	6.55279	1.3969	-1.30838	-0.742158	-2.47965	-0.699074	3.33443	1.20199	-1.2139	-0.313043	0.333773	0.956376	-0.296056	-1.803	0.344191	-0.5276	-0.250011	0.436168	1.46855	1.11628	0.288357	-2.61438	0.74927	-2.85626	7.19647	-0.72303	-0.131093	3.84252	1.17714	0.879467	4.19266	1.27322	0.770924	-1.83959	0.357963	0.569702	-4.66719	-0.2155	-2.1221	-1.37653
O94806.txt	-2.48631	-0.779801	2.88482	-4.22555	0.594588	-0.541113	2.22484	0.670229	0.208869	3.91893	1.74129	-0.820783	-0.975104	-2.32077	-2.30474	5.23656	1.28966	0.0769908	0.718985	0.297083	-0.365513	-1.53841	-0.712168	-1.00463	-0.222176	0.513187	0.255509	1.27566	1.54162	-0.301629	-1.41159	-0.832479	1.17858	3.7307	-0.103189	-1.48629	3.01189	0.708483	-0.147976	1.09545	0.457865	0.261845	-0.184253	-0.771455	1.2077	-0.398567	-2.50524	-0.207593	-2.21548
O96942.txt	-1.179	1.41519	0.0869681	-4.77696	-1.22278	3.04753	2.15841	0.915002	0.334673	4.71084	0.773899	-0.265066	-1.03213	-3.46673	-2.02007	5.34894	0.872887	0.585258	0.882192	0.121858	2.18918	-0.719943	-1.79728	-0.589416	-1.24483	-2.56096	-0.346922	1.00215	0.439188	0.754398	-1.59719	1.0713	-3.8308	7.68867	0.850849	0.00141064	4.04891	0.627191	-1.10463	4.49813	0.215043	-0.0299391	-2.70919	0.401407	0.215077	-3.25067	0.0805336	-1.16576	-2.09712
O96997.txt	-1.92424	0.948246	0.553968	-3.56068	-1.36125	1.46092	-0.0424567	1.03623	1.20914	5.35308	0.546608	-0.261267	-0.689921	-2.40703	0.319318	5.13726	1.22441	-1.72036	-0.258278	-0.69369	-0.442869	1.49154	-1.00023	0.185393	-0.0424567	-1.53606	-0.4508	0.480745	1.69639	-1.00747	-1.23767	1.02686	-2.4258	5.5689	0.757993	0.00550252	0.87822	-0.338315	0.597215	3.19486	0.522182	1.83112	-0.837402	1.49703	2.08072	-3.94785	0.449276	-1.04488	-2.39003
P04409.txt	-2.02742	-0.834868	2.68819	-4.27785	-0.76163	0.393321	0.433568	-0.546913	0.0429681	6.06996	-0.241917	-0.712263	-0.433568	-2.25674	0.732553	4.76925	1.63401	-1.51133	1.08392	0.533049	1.99414	0.467867	0.710858	-0.280181	-0.216784	-1.41942	1.43593	-0.178523	1.33447	-0.490148	-2.07411	0.87363	-2.64789	7.58745	-0.991457	-1.06978	2.43211	0.609915	-2.00252	4.33568	-0.229382	2.59631	-0.467867	0.552093	1.71773	-4.40748	0.128027	-0.521528	-2.49529
P05126.txt	-2.20056	0.286293	1.8539	-4.29695	-0.583944	0.907837	0.418729	0.0898074	-0.337776	4.31504	0.172124	-1.10805	-0.230656	-2.31029	0.514965	6.69612	2.06839	-0.123075	0.418729	-0.209551	0.457323	0.758196	-0.0274709	-0.46486	-0.447118	-1.66148	1.26138	0.160724	1.68649	-1.11896	-2.74368	0.600856	-2.58458	7.77843	-0.30026	-0.17599	2.41854	-0.13167	-1.19809	4.96443	0.185734	1.87034	-0.487594	0.271055	2.03917	-3.90864	-1.00977	0.310032	-2.20056
P05129.txt	-1.48504	1.64557	0.0108037	-2.8691	-0.541751	1.04125	-1.03213	-0.703309	-1.34451	4.28543	1.04225	-0.714492	-0.18132	-2.97613	-0.483725	3.64732	0.698818	-0.868188	0.0313823	-0.454939	0.790249	2.0344	-0.806245	0.673208	-0.18132	-1.67528	0.697041	-1.27495	1.75183	-1.40684	-1.3428	-0.0599351	-1.79579	3.00922	-1.37353	-0.653055	1.36431	0.124355	-0.566895	4.49813	0.823815	1.34079	1.57535	1.85886	1.53884	-3.88662	-0.881597	-0.311361	-1.63806
P05130.txt	-2.56188	0.00787148	-0.325461	-5.25604	-0.464898	0.0185926	1.452	-1.01498	0.856785	6.40857	0.459077	-0.964444	0.158978	-2.81619	-0.851639	4.68455	1.42178	0.320908	1.23649	-1.02526	0.96756	0.538807	-1.44037	0.675067	-1.34955	-1.16984	0.67809	0.285113	0.098216	-1.92678	-2.03439	0.983529	-2.73055	9.85663	-0.201382	-0.0201883	2.07589	0.39337	0.572854	4.25354	1.17844	1.56675	-1.63167	1.14822	0.715342	-4.22511	-0.135455	1.82178	-2.09677
P05696.txt	-2.18338	0.0154183	2.21215	-4.66675	-0.386421	0.550955	0.650353	-0.684543	-0.0376773	6.28674	-0.627497	-0.118434	-0.433568	-2.25674	0.732553	4.33568	2.01758	-1.97351	1.30071	0.40932	1.84551	0.311911	0.528034	-0.339947	-0.216784	-1.41942	1.43593	-0.178523	1.33447	-0.490148	-2.07411	0.87363	-2.64789	8.02101	-1.19481	-1.05631	2.43211	0.609915	-2.00252	4.1189	0.0440676	2.28757	-0.779778	1.11929	0.926944	-4.14822	-0.466724	0.166894	-2.33933
P05771.txt	-2.02742	0.304537	1.78386	-4.40748	-0.862546	0.536672	0.650353	0.499475	0.211842	5.20282	0.394055	-0.714693	-0.433568	-2.68303	-0.209704	5.85317	1.94576	-0.496501	0.650353	-0.21346	0.231872	0.155956	-0.113854	-0.155699	-0.650353	-2.04465	0.599315	-0.178523	1.57651	-0.869089	-2.463	0.732707	-2.35434	8.02101	-0.099157	-0.0920102	3.04014	0.529567	-0.657579	4.76925	-0.0201134	1.7	-1.09169	-0.171881	2.01948	-3.88895	-1.67132	-1.14968	-1.71551
P05772.txt	-2.18338	0.346912	2.00489	-4.40748	-0.862546	0.536672	0.650353	0.499475	0.211842	5.20282	0.729002	-0.59168	-0.433568	-2.68303	-0.209704	5.85317	1.62044	-0.496349	0.867137	-0.547941	0.586376	0.623823	-0.210962	-0.627015	-0.650353	-2.04465	0.599315	0	1.54352	-1.03405	-2.59264	0.866133	-2.3574	8.02101	-0.099157	-0.0920102	3.04014	0.529567	-0.657579	4.76925	-0.0201134	1.7	-1.24765	0.115781	1.69381	-4.14822	-1.63444	-0.794843	-1.55956
P09215.txt	-1.42194	-2.54931	-0.712242	-4.81471	-0.595592	-0.184204	1.93396	0.560876	-0.452397	3.88212	1.46998	0.266646	-0.0141942	-1.94003	-2.80166	5.61381	0.318934	0.911415	1.06811	-1.4377	0.217219	-0.0204228	0.0368949	-2.06139	-1.31297	0.153568	-1.14952	0.873754	0.493053	-0.943441	-1.44929	1.13121	-0.357037	8.86074	0.176289	-0.0709751	2.7221	-1.45832	0.557147	5.61381	1.76261	0.595934	-2.512	1.29473	2.53933	-4.68527	0.599486	3.16127	-1.73338
P09216.txt	-0.495216	-0.207389	-0.172622	-3.89526	-1.83355	-1.57838	1.00034	-0.439616	0.319548	5.55103	0.975562	0.303949	-0.24076	-1.71449	-2.08478	5.55103	1.47255	0.421666	2.24144	-0.0300997	-0.0535359	0.546445	-0.52227	-1.59076	-0.654459	-1.16158	-0.417999	-0.212229	-0.0878585	1.90596	-1.17405	0.954835	-0.206178	6.58528	0.924609	-0.010217	1.42663	1.56751	-0.152953	2.65514	1.39611	1.43686	-1.8345	0.281747	1.47414	-4.63741	-0.854993	-1.42878	-2.42973
P09217.txt	-2.62663	-0.234398	-0.715749	-2.51586	-2.31675	-0.6503	-0.786976	1.08172	-1.16881	7.75247	0.597992	0.450342	-0.786976	-2.1264	-1.20156	4.52133	1.1125	0.926526	1.52098	-0.0410427	0.985019	0.362012	-0.888239	-0.502612	-0.325384	-1.23155	-1.11757	1.49868	0.887966	-0.733059	-0.307695	0.762786	-0.331691	3.13655	0.188003	-0.859956	1.71382	-1.05736	0.0696189	1.98257	2.56171	-0.66492	-0.966274	0.156582	1.98755	-3.34393	-0.143556	1.10557	-2.29456
P10102.txt	-2.33933	-0.311434	1.81367	-4.66675	-0.386421	0.550955	0.650353	-0.684543	-0.0376773	6.50353	-0.652474	-0.275491	-0.433568	-2.25674	0.732553	4.1189	2.0745	-1.86475	1.30071	0.40932	1.84551	0.311911	0.528034	-0.339947	-0.216784	-1.41942	1.43593	-0.178523	1.33447	-0.490148	-2.33337	0.61434	-2.7186	8.02101	-1.19481	-1.05631	2.73612	0.661681	-2.19944	4.33568	-0.229382	2.59631	-0.779778	1.11929	0.926944	-4.01859	-0.161219	0.579331	-2.33933
P10829.txt	-1.48504	2.03486	-0.0327377	-2.8691	-0.541751	1.04125	-1.03213	-0.703309	-1.34451	4.28543	1.04225	-0.714492	-0.18132	-2.97613	-0.483725	3.64732	0.698818	-0.868188	0.0313823	-0.454939	0.790249	2.18742	-1.02883	0.89301	-0.18132	-1.67528	0.697041	-1.27495	1.75183	-1.40684	-1.46999	-0.269791	-2.01888	3.00922	-1.37353	-0.653055	1.36431	0.124355	-0.566895	4.49813	0.823815	1.34079	1.26931	1.70426	1.65471	-3.63224	-0.577495	-0.115592	-1.63806
P10830.txt	-0.932518	-0.12631	0.325208	-3.76196	-1.70482	-1.59363	0.800815	-0.415075	0.530505	5.3546	1.00316	0.447431	-0.234137	-1.38753	-1.81581	5.76858	1.44114	0.26435	2.24975	-0.0289196	-0.0626557	0.556581	-0.647499	-1.68747	-0.648117	-1.15954	-0.425133	-0.0335326	-0.143883	1.61434	-1.16268	0.953403	-0.218083	6.59654	0.924608	-0.0212028	1.14208	1.24236	-0.236112	2.66373	1.39448	1.42836	-1.82598	0.284551	1.46543	-4.75216	-1.04316	-1.45766	-2.27271
P13677.txt	0.0150188	-2.03746	2.78507	-3.91574	0.245826	-1.84638	2.55739	-0.612758	0.6474	5.95333	2.04852	-1.8466	-0.838546	-2.77146	-1.44731	4.25536	0.95162	-0.961182	-0.838546	-0.229469	-0.955406	0.16771	-2.52394	0.265379	-0.838546	-0.6516	-0.418997	0.275073	2.11223	0.129098	-2.64656	0.0732188	-1.51636	7.01456	-0.527744	0.418094	4.62089	1.16133	0.132123	5.74108	1.90003	0.299391	-1.51189	-0.525518	2.13458	-5.56567	0.780066	-0.883361	-1.3592
P16054.txt	-0.346407	-0.196688	-0.338971	-3.77157	-1.70766	-1.58488	1.00034	-0.439616	0.319548	5.55103	0.975562	0.303949	-0.0339098	-1.50703	-1.96443	5.55103	1.47255	0.421666	2.03459	-0.0536116	0.136949	0.397637	-0.623105	-1.53175	-0.654459	-1.16158	-0.417999	0.128455	0.437373	2.35262	-1.29774	0.843359	-0.150651	6.58528	0.924609	-0.010217	1.42663	1.4269	-0.407652	2.65514	1.39611	1.43686	-1.68569	0.300298	1.2693	-4.88479	-1.03739	-1.27628	-2.42973
P17252.txt	-2.18338	0.171529	1.76146	-4.66675	-0.386421	0.550955	0.650353	-0.684543	-0.0376773	6.28674	-0.627497	-0.118434	-0.433568	-2.25674	0.732553	4.33568	2.01758	-1.97351	1.30071	0.40932	1.84551	0.467867	0.265304	0.0153569	-0.216784	-1.41942	1.43593	-0.178523	1.33447	-0.490148	-2.07411	0.87363	-2.64789	8.02101	-1.19481	-1.05631	2.73612	0.550425	-2.17865	4.33568	-0.229382	2.59631	-0.779778	1.11929	0.926944	-4.14822	-0.466724	0.166894	-2.49529
P20444.txt	-2.18338	-0.0192729	2.2288	-4.66675	-0.386421	0.550955	1.30071	-0.502936	-0.352446	6.06996	-0.978284	-0.0370788	-0.433568	-2.25674	0.732553	4.33568	2.01758	-1.97351	1.51749	0.63658	1.87695	0.311911	0.528034	-0.339947	-0.216784	-1.76027	0.828211	-0.178523	1.33447	-0.490148	-2.33337	0.982171	-2.42739	8.02101	-1.19481	-1.05631	2.73612	0.550425	-2.17865	4.1189	0.0440676	2.28757	-0.779778	1.11929	0.926944	-4.14822	-0.466724	0.166894	-2.49529
P23298.txt	-1.66743	0.320107	-1.38445	-3.23537	-0.718454	0.0782515	1.8493	-0.00652163	-0.325196	2.27905	2.03846	0.0776047	0.345203	-0.968952	-2.72492	4.8575	2.40532	0.653011	1.8493	-1.44873	0.202018	0.960421	-1.0764	-0.896813	0.989817	-0.593164	0.292666	0.426415	1.64723	-1.78209	-0.66561	0.855934	0.799377	3.56827	-0.911826	-1.20801	2.35137	0.925702	-0.163852	4.42776	0.569283	0.256581	-2.59491	2.26713	1.54924	-5.0342	-0.521303	1.17691	-0.585375
P24583.txt	-1.48552	-0.342274	0.0853058	-5.76177	-0.465997	-0.23937	3.35382	-1.76534	0.0374941	5.6711	1.8543	-0.168918	-2.43939	-0.479036	-2.26993	8.15391	0.823206	1.30414	5.6711	-2.29042	0.0140397	-2.43813	-0.0369971	-0.539709	-1.28075	0.0200357	-3.14032	1.96192	-1.15953	0.289741	-1.50575	1.39	1.02063	10.1402	-1.65244	-0.996712	1.42318	-0.0218992	1.09326	1.86414	2.08978	1.23991	-3.03351	2.81356	-0.185622	-2.69348	-1.62415	-0.924883	-0.294762
P24723.txt	-1.65851	0.643856	-1.15072	-3.48226	-0.755185	-0.0752634	1.85771	0.0751112	-0.367105	2.71782	2.12061	-0.281653	0.352506	-0.982	-2.72019	4.22302	2.12548	1.01095	1.64268	-1.53157	0.361787	0.971268	-1.25648	-0.729106	0.782564	-0.364365	0.227774	0.612513	1.61952	-1.35531	-0.782032	0.622126	0.0459845	3.57794	-0.924503	-1.20645	2.35804	0.918221	-0.160814	4.22302	0.55623	0.447427	-2.43197	2.55108	1.66722	-4.76808	-0.71745	0.790546	-0.420967
P28867.txt	-2.05352	-2.59188	-0.883433	-4.82386	-0.546431	-0.0695359	0.843929	0.0914228	0.0508745	4.30475	2.39704	-0.774734	0.195026	-1.86492	-2.90043	5.81886	-0.19619	1.48444	1.06023	-1.44914	0.199794	-0.0306114	0.0488508	-2.02853	-1.10278	0.544393	-0.730038	1.2206	0.963695	-0.557352	-1.3316	0.880851	-0.738283	8.63077	-0.24847	-0.286642	2.10844	-0.985295	0.664377	5.81886	1.97676	0.742849	-2.83156	1.38675	2.97302	-3.78911	0.763843	2.05535	-1.89791
P34885.txt	0.401004	0.484328	0.826857	-3.35182	-1.62723	1.37616	2.07384	0.0453932	0.423559	5.45293	1.62119	0.231167	-0.671662	-0.638629	-2.24677	4.39697	0.296511	1.17031	1.22907	-1.07515	-0.565935	-0.0547956	-0.600275	-1.45272	0.173109	-2.07641	-1.11079	0.213834	0.44144	-0.372519	-2.97295	1.44917	-1.62034	4.81935	0.57713	-1.27754	2.78693	0.109553	-1.12993	3.76339	1.1542	1.58078	-3.09346	1.41965	2.42158	-3.4781	0.46039	-1.58225	-1.42219
P36582.txt	-0.872277	0.164576	0.536269	-5.25395	-0.664289	0.0985875	2.07355	0.917196	0.88263	3.14546	0.0717175	2.74492	-1.67817	1.09686	-2.55239	6.89718	-0.373202	1.59444	2.43085	-0.783688	-0.202976	-3.18571	1.49901	-0.942814	-2.21413	-0.344373	-1.07385	0.648783	-2.08246	-0.740321	0.0875658	1.03614	0.626458	8.68371	-2.24634	-1.21354	0.451792	0.297604	1.7771	2.78816	2.53737	-1.08036	-1.5149	2.06712	-1.45023	0.194396	-3.06266	-1.38584	-1.64342
P36583.txt	-1.72658	-0.0348592	-1.86414	-4.73375	-2.02011	-0.0202294	1.70687	-0.877037	0.445555	3.64478	2.49638	1.00262	-2.52131	0.889861	-2.89876	8.57766	-1.36397	1.64691	1.88304	-0.0110304	0.414868	-3.24747	0.482175	-0.979935	1.17834	0.364493	-1.88468	1.60064	-1.37064	0.678779	-1.46796	-0.289608	1.13592	9.45853	-1.86669	-1.65704	1.56743	0.154896	0.720355	0.649822	2.57717	-0.385794	-2.48702	2.81147	-0.853672	-1.36262	-1.77193	0.404599	-0.712656
P41743.txt	-2.41638	-0.487902	-0.47558	-3.15138	-1.43375	-1.1415	0.638336	0.966135	0.330495	5.27387	1.50511	0.597273	-0.520548	-1.94031	-0.350599	6.20098	0.0326007	0.969541	1.33367	0.997916	0.271513	0.251479	-0.640312	0.460113	0.638336	-1.98609	-1.20031	0.215901	0.455314	0.500299	-1.07242	0.433298	-1.69193	2.9561	-0.13614	-1.10018	3.0479	-0.371291	0.703112	2.72433	1.61262	0.922841	-1.58268	1.23083	0.952195	-2.3198	-0.573837	0.336045	-2.91661
P43057.txt	-2.67538	-0.0589415	-0.62672	-6.17445	-0.575536	0.629887	3.73555	-1.19284	0.881042	4.92237	1.31627	0.994856	-1.85944	0.637951	-2.28011	6.95691	0.482701	1.16883	6.61782	-0.822793	-0.487244	-1.69961	0.384126	-1.97635	0.68374	1.40476	-2.63241	0.00686662	-0.997302	2.34201	-3.03155	0.753121	0.220631	9.66964	-1.79204	-0.965918	1.90603	-0.538774	1.0908	1.53147	2.43555	-0.193499	-2.79735	0.923581	-0.596486	-2.01771	-2.25692	0.519015	-1.94355
P63318.txt	-1.48504	2.03486	-0.0327377	-2.99629	-0.443212	1.16052	-1.03213	-0.703309	-1.34451	4.28543	1.04225	-0.714492	-0.18132	-2.97613	-0.483725	3.64732	0.698818	-0.868188	0.0313823	-0.454939	0.790249	2.18742	-1.02883	0.89301	-0.18132	-1.67528	0.697041	-1.09978	1.55485	-1.30238	-1.3428	-0.0599351	-1.79579	3.22192	-1.46905	-0.792853	1.36431	0.124355	-0.566895	4.49813	0.823815	1.34079	1.26931	1.70426	1.65471	-3.50505	-0.877053	-0.57857	-1.79108
P68403.txt	-1.87147	0.304648	1.55152	-4.40748	-0.862546	0.536672	0.650353	0.499475	0.211842	4.98604	0.529461	-0.694727	-0.433568	-2.68303	-0.209704	6.06996	1.80262	-0.454875	0.650353	-0.21346	0.231872	0.623823	-0.210962	-0.627015	-0.650353	-2.04465	0.599315	0	1.54352	-1.03405	-2.59264	0.866133	-2.3574	8.02101	-0.099157	-0.0920102	3.04014	0.529567	-0.657579	4.76925	-0.0201134	1.7	-1.09169	-0.171881	2.01948	-4.14822	-1.63444	-0.794843	-1.87147
P68404.txt	-1.88911	0.244094	1.4044	-4.29695	-0.583944	0.907837	0.418729	0.0898074	-0.337776	4.5315	0.0340491	-1.1358	-0.230656	-2.31029	0.514965	6.47966	2.21125	-0.175085	0.635191	-0.231684	0.224371	0.758196	-0.0274709	-0.46486	-0.447118	-1.66148	1.26138	-0.0175335	1.49108	-1.11981	-2.74368	0.600856	-2.58458	7.77843	-0.30026	-0.17599	2.7221	0.150619	-1.04214	4.96443	0.185734	1.87034	-0.799042	0.318211	2.44313	-3.90864	-1.00977	0.310032	-2.35628
P87253.txt	1.32871	-0.216244	-1.90247	-4.80217	-1.59158	0.924317	-0.239722	-0.887324	0.577371	4.74541	-0.0107658	2.34551	-3.2308	0.551074	-3.09906	5.07776	-0.848917	2.05523	6.40713	0.543934	-0.186558	-0.703548	-0.302196	-0.535543	-1.40292	-0.913943	-0.331881	0.251252	0.545532	0.313741	-3.70914	0.307331	2.52961	5.74244	-1.50505	-0.927258	4.25957	-0.696008	0.674357	1.25582	2.05796	0.813118	1.5678	-0.426604	-0.941828	-1.92054	0.033953	-1.10836	-2.13808
P90980.txt	-2.12259	-0.161886	-0.738086	-4.89666	-1.30757	0.75459	1.64268	-0.506101	-0.158534	5.5132	0.947505	-0.338375	-0.507609	-2.55734	-0.419331	5.08314	1.24612	-0.116437	0.352506	-2.01779	0.301757	-0.885046	-0.465809	-0.875903	-0.937667	-1.87322	0.83674	0.435436	0.362451	-0.74776	-1.42494	0.897673	-1.44056	8.95366	-0.213278	0.339187	1.45338	-0.0218289	-1.05897	4.43805	1.41257	1.3781	-1.50382	1.96646	0.396385	-3.09651	-0.377031	0.637713	-0.885046
Q00078.txt	3.18871	-0.110697	-1.66867	-4.44298	-1.84193	0.637749	0.180745	-0.376992	-0.130749	4.59093	-1.45237	2.29519	-3.04208	0.527834	-3.50031	5.60867	-0.409987	1.23399	4.25169	1.23855	-0.571304	0.870195	-1.96284	-1.03974	-1.51548	0.64733	-1.30559	-0.265631	-0.336215	0.773817	-3.02295	0.755319	1.83719	5.26942	-1.87633	-1.59082	4.52743	0.7701	-0.198743	0.51999	3.28525	-1.03605	1.60236	0.211036	-0.125665	-4.13869	0.11452	-0.00404086	-2.18049
Q02111.txt	-1.72606	-1.3837	-1.04663	-3.85697	0.56784	0.450792	1.86265	-0.178936	1.77658	2.91862	1.97869	-0.521217	0.806687	-1.9956	-0.880943	6.08651	0.602434	0.990332	1.01788	-1.50315	-0.316861	-0.662528	-0.626318	-0.626227	0.173109	-0.320309	-1.58641	0.387752	0.436586	0.672603	-1.07863	1.67696	-0.978341	6.2977	-0.473408	-1.02115	4.56397	-0.329558	0.617742	4.81935	1.39019	0.241631	-1.72606	0.843804	0.872212	-3.85697	0.766262	1.15236	-2.48573
Q02156.txt	-0.792834	-0.395652	-0.169532	-3.64788	-1.86975	-1.6057	0.793489	-0.417216	0.537307	5.34418	1.00382	0.458149	-0.0339098	-1.50703	-1.96443	5.55103	1.54754	0.322574	2.44829	-0.140472	-0.166284	0.397637	-0.623105	-1.53175	-0.654459	-1.16158	-0.417999	0.128455	-0.152922	1.41584	-1.29774	0.969894	-0.0645709	6.37843	1.0936	-0.110307	1.42663	1.22865	-0.482179	2.65514	1.39611	1.43686	-1.68569	0.288412	1.26801	-4.63741	-0.801302	-1.19416	-2.57854
Q02956.txt	-2.79267	-0.123221	-0.449808	-2.65387	-2.19352	-0.53207	-0.786976	1.08172	-1.16881	7.52167	0.687622	0.54399	-0.786976	-2.1264	-1.20156	4.52133	1.1125	0.926526	1.29019	0.267042	0.697507	0.694084	-1.10501	-0.708849	-0.325384	-1.23155	-1.11757	1.49868	0.887966	-0.733059	-0.307695	0.762786	-0.331691	3.36735	-0.0815894	-0.590981	2.03749	-1.41365	0.207564	1.98257	2.56171	-0.66492	-1.13231	0.438879	1.70708	-3.20592	-0.285782	1.01865	-2.4606
Q04759.txt	-1.86935	-1.1265	-1.25918	-4.2264	0.999089	1.31809	2.08224	0.120204	2.0636	2.71627	2.00824	-0.332266	1.02553	-2.3289	-1.99517	6.94312	0.621401	0.366163	1.23687	-1.50859	-0.506096	-0.957109	-0.627388	-0.263377	0.180161	-0.258653	-1.5805	0.744669	0.264543	-0.0999508	-0.687826	1.78613	-1.24808	7.3658	-0.289639	-1.14041	4.86844	0.00378222	1.03735	5.04103	1.62156	0.369882	-1.71731	0.868408	0.891542	-4.60554	-0.0467703	2.36524	-2.93364
Q05513.txt	-1.96249	-0.687017	-0.206427	-2.51586	-2.37419	-0.622674	-1.01777	1.22861	-1.06614	7.29088	1.07522	-0.162648	-0.786976	-2.12343	-1.20623	5.44451	0.231001	1.7277	1.29019	0.267042	0.697507	0.362012	-0.945972	-0.369854	-0.325384	-1.23155	-1.11757	1.30862	1.09799	-0.881119	-0.307695	0.82683	-0.5382	3.36735	0.0671305	-0.950638	1.71382	-0.85399	-0.148959	2.21337	2.21935	-0.00989949	-1.13231	0.438879	1.70708	-3.20592	-0.216501	0.928291	-2.29456
Q05655.txt	-0.827833	-2.5142	-0.105033	-4.32552	0.292929	0.593138	1.47646	-0.132672	0.00199875	3.85225	1.92986	-0.654329	-0.251388	-1.74761	-2.74661	5.79608	0.113555	1.8266	0.828517	-1.85264	-0.51757	0.104434	0.129179	-2.47699	-0.68335	0.422428	-1.04101	1.02343	0.62042	-0.879402	-1.22588	1.61355	-0.0486743	7.95589	-0.476943	-0.202757	2.39827	-0.982488	0.415528	4.93216	1.44942	0.789295	-3.1585	0.792909	2.76725	-3.67976	0.592553	1.19859	-2.22623
Q15139.txt	-0.776316	-3.12326	2.36951	-4.41489	-0.0839383	0.134317	1.87777	1.12888	-2.57484	3.5513	0.466914	-0.366448	-1.28335	-1.86768	-1.70162	5.59673	2.0394	0.083999	0.762082	0.392153	0.1149	-0.776316	-1.22608	-0.283233	0.390186	0.711197	0.0610008	1.40075	1.5137	-0.687121	-0.745537	-0.117787	2.12383	3.17941	0.896949	-1.41386	2.62052	0.00500422	-0.886721	0.01829	-0.503221	0.476428	-0.241228	-1.72773	1.82813	-1.19031	-1.19705	-0.700624	-2.78289
Q16974.txt	-2.14989	0.414441	0.085942	-4.06452	0.277319	1.92809	0.379425	-0.0962502	1.03474	5.22884	0.565371	-1.26672	-0.0614307	-2.52369	0.922492	5.00841	1.63808	-0.869496	-0.0614307	-0.170375	0.626668	0.0701898	-0.661585	-0.323547	-0.943142	-3.12112	-0.838965	0.559449	1.00843	-2.01645	-1.03288	-0.535349	-1.08231	7.65354	-1.84539	-0.440764	1.34798	0.479294	-0.975364	3.46542	0.0785555	2.32651	-1.357	1.48274	0.432567	-3.53728	-0.332281	-0.449135	-2.30846
Q16975.txt	-0.847937	1.28396	1.0709	-4.19859	-1.12132	-1.76238	1.98583	-0.953762	0.356255	5.07602	0.933181	0.411177	-0.486326	-1.4077	-1.58995	5.07602	1.14805	1.07647	0.955765	-0.348621	-0.401584	-0.996144	-0.0207242	-0.738998	0.543739	-0.228353	-1.53029	0.0778734	0.37246	-0.139238	-2.59711	1.63141	-1.58946	7.75419	-0.42832	1.43024	3.4148	0.0232031	-0.169706	3.22191	0.870952	1.01555	-1.58897	0.670396	1.12517	-3.33625	-0.992972	-1.65342	-1.88538
Q19266.txt	-1.18177	-0.322376	-0.603824	-2.71033	-0.441721	-0.158845	0.327787	0.477852	-0.761114	5.61382	0.879076	2.7246	-1.281	-1.89256	-1.36355	5.15416	1.46412	0.264369	1.93658	-0.271594	1.50469	0.802301	-0.539433	-1.67068	0.557614	-0.290942	-1.01575	2.39217	-0.128041	-0.735345	-1.33601	0.226492	0.937809	2.62606	-1.8715	-0.25735	1.35791	0.907863	-0.199034	2.85589	1.41487	-0.294549	-2.1738	0.712682	2.15569	-2.43546	-0.256138	-0.351019	-3.0005
Q25378.txt	-1.59812	0.83391	-1.36206	-4.28342	-0.367068	1.54258	1.18788	-1.05193	0.513157	4.69053	0.501617	-0.892572	-0.782353	-2.44787	0.433679	4.47161	1.56883	-1.2	0.750054	0.123896	1.16216	0.921696	-0.323011	-0.383485	-0.344522	-1.77757	0.748972	-0.245296	1.30329	-0.154537	-2.18892	0.144316	-1.76073	6.87968	-2.27244	-0.867275	3.44245	0.316001	-0.685032	5.12836	0.265274	2.28045	-1.12566	1.52311	1.2361	-4.02161	-0.478042	0.414846	-1.9131
Q28EN9.txt	-2.42525	0.02331	-0.35048	-2.88536	-1.54499	-1.44987	0.86178	0.612911	0.850365	5.72495	0.892141	1.16637	-0.527698	-1.90727	-0.385137	6.41969	0.238552	0.583203	1.55652	0.828925	1.54273	-0.259458	0.411364	-1.03223	0.167041	-1.55481	-1.23379	0.397046	-0.158047	0.133988	-1.22361	0.935824	-1.75569	3.17757	-0.388657	-0.854846	3.03999	-0.979476	0.662419	3.17757	1.47922	1.23092	-0.925856	0.0427154	1.44524	-3.02384	-0.316925	0.275378	-2.75845
Q2NKI4.txt	-1.16994	1.97573	-0.282821	-2.97803	-0.405115	1.35713	-0.702659	-0.498278	-1.68854	4.37894	1.01127	-0.913804	-0.0398415	-2.94036	-0.622312	4.158	0.711152	-1.46296	0.402037	-0.520501	0.359244	1.85001	-1.19891	1.18216	-0.0398415	-1.75756	0.461474	-1.04991	1.44056	-1.35001	-1.1284	-0.093289	-2.04783	3.05331	-1.54268	-0.82599	1.0565	0.107139	-0.342512	3.93706	0.786447	1.79704	0.737399	1.93947	2.2127	-4.43131	-0.791434	1.1213	-1.48783
Q2U6A7.txt	2.37086	-0.373382	-1.20386	-4.51274	-2.25375	0.360173	-0.306436	-0.456329	0.151798	4.79155	-1.64095	2.60589	-3.02536	0.457437	-3.47364	5.30135	-0.293679	1.02215	4.45169	1.12864	-0.999446	0.0480986	-1.31924	-1.01304	-1.32603	1.22687	-2.63637	-0.238587	-0.0829049	1.16696	-2.37881	0.790757	1.12094	5.13142	-1.49869	-0.908515	3.35979	0.162143	0.145877	0.713161	2.8594	-0.139539	2.12636	0.0387523	-0.259812	-3.90305	-0.116935	-0.338281	-1.41891
Q3UEA6.txt	2.57276	-1.91325	1.02036	-2.12779	-0.0260021	1.06535	-2.03588	-0.258352	-0.68151	3.06278	1.79524	1.78987	-3.31055	1.18956	-1.84197	9.61821	-0.971842	0.923788	1.24183	-3.24044	-1.47311	0.607755	0.702601	-0.0214279	-2.40007	-0.373398	-0.806555	-2.96471	-0.0483352	-0.942096	3.53442	-2.27252	0.553698	1.97021	-1.28538	-1.41429	-0.661441	0.413803	0.367132	1.24183	4.37785	-3.21318	-0.047246	0.843576	-0.0233964	-1.69224	-0.835539	-1.68145	-1.88125
Q498G7.txt	-1.97659	-1.97487	-0.954687	-4.77723	0.0643508	1.19149	0.345203	-0.235919	-0.694185	5.71699	1.9253	-0.66831	-0.729154	-1.62381	-2.48611	3.56827	0.452152	1.30646	0.560074	-1.68332	-0.914876	-0.121636	-0.462896	-1.3709	-0.514282	0.146081	-0.624936	0.78031	0.511854	0.0947838	-0.794098	0.69291	0.245987	8.72519	-0.042892	0.0612029	2.95403	-0.452719	0.69208	4.8575	1.34142	1.08903	-1.82201	0.541721	1.93088	-2.84991	0.433068	1.87104	-2.90407
Q4AED5.txt	-0.738665	-0.367371	-1.56344	-2.16941	-1.44534	-2.18034	1.11043	-0.537996	3.08948	4.35808	0.336875	0.897516	-1.20931	-1.16157	-0.100271	7.14177	1.42449	0.782843	0.646486	-0.758592	0.195427	-1.07243	0.592763	-0.943265	-0.281412	-0.988413	-0.571514	-0.156584	0.314563	-0.0584856	-0.920978	1.54723	-0.942388	2.03833	-0.306556	-1.5098	1.42926	-1.19033	1.56048	3.1982	1.03988	0.386095	-0.0711307	0.862994	0.319377	-4.52757	0.906089	-0.498323	-1.73997
Q4AED6.txt	-1.5414	0.723182	-0.747376	-3.7394	-0.885675	0.0946133	0.448453	-0.727134	0.423145	6.74458	-0.0711043	0.332251	0.0142366	-2.71796	-0.293953	3.92218	1.51869	-0.642914	1.31688	0.361621	1.12842	0.48905	-1.35177	0.228162	-1.28841	-1.16658	1.42647	-0.697572	0.993151	-2.4261	-1.79202	0.370587	-1.1275	7.1788	-0.300772	1.3836	2.75019	0.0881002	0.251106	4.5735	0.960082	2.23778	-1.5414	0.888949	-0.628506	-4.778	-0.228886	-0.220009	-1.85378
Q4R4U2.txt	-1.48504	1.64557	0.0108037	-2.8691	-0.541751	1.04125	-1.03213	-0.703309	-1.34451	4.28543	1.04225	-0.714492	-0.18132	-2.97613	-0.483725	3.64732	0.698818	-0.868188	0.0313823	-0.454939	0.790249	2.18742	-1.02883	0.89301	-0.394023	-1.87191	0.665588	-1.09978	1.55485	-1.30238	-1.21561	0.0378455	-1.85572	3.00922	-1.37353	-0.653055	1.06602	-0.050558	-0.428388	4.49813	0.823815	1.34079	1.57535	1.85886	1.53884	-3.88662	-0.881597	-0.311361	-1.63806
Q5R4K9.txt	-2.41638	-0.487902	-0.47558	-3.15138	-1.43375	-1.1415	0.638336	0.966135	0.330495	5.27387	1.50511	0.597273	-0.520548	-1.94031	-0.350599	6.20098	0.0326007	0.969541	1.10189	1.14786	0.345819	0.251479	-0.640312	0.460113	0.638336	-1.98609	-1.20031	0.215901	0.455314	0.500299	-1.07242	0.433298	-1.69193	2.9561	-0.13614	-1.10018	3.37294	-0.500385	0.500122	2.72433	1.61262	0.922841	-1.41593	1.09408	0.873806	-2.3198	-0.573837	0.336045	-2.91661
Q5TZD4.txt	-1.91548	0.924642	-0.172242	-4.45467	-0.723391	0.815785	1.0445	-1.3985	1.03235	2.98833	2.84886	-0.011518	0.612536	-0.27499	-1.49123	6.87598	2.02316	-0.181564	0.396555	-0.569404	-1.82723	-0.983211	0.206068	-0.713206	0.828517	-0.973943	-0.290198	0.667709	0.751995	1.28962	-0.580123	1.49233	-0.998872	6.22804	-2.66182	-1.6742	0.27806	-0.0984386	-1.44535	4.71617	0.641102	1.40526	-2.53699	0.552512	3.08814	-4.32552	0.683196	-1.55364	0.104434
Q62074.txt	-2.57438	-0.390135	-0.303156	-3.14042	-1.43781	-1.15371	0.414512	1.31196	-0.148213	5.28597	1.49737	0.593177	-0.281412	-2.29074	-0.235728	6.21387	0.0254012	0.961892	1.11043	1.14247	0.343207	0.262636	-0.643379	0.43921	0.646486	-1.99082	-1.20855	0.225481	0.450576	0.492579	-1.19841	0.637712	-1.91161	2.96623	-0.141748	-1.10796	3.38115	-0.503941	0.493908	2.73426	1.60727	0.916962	-1.07243	0.703369	1.02842	-2.72428	-0.287334	0.653608	-2.57438
Q62101.txt	-0.426232	-2.7676	3.2241	-4.57667	0.152562	0.379222	1.09381	0.959995	-2.38474	3.50322	0.366315	-0.0573299	-1.31561	-1.77329	-1.61459	5.54195	2.1208	-0.0568215	1.27914	0.502849	0.139899	-0.292898	-1.49401	-0.721317	-0.0182301	0.938846	0.318295	1.04588	1.60468	-0.328862	-0.586846	-0.424929	2.30469	2.76186	0.571626	-1.79948	2.06654	0.396233	-0.942097	0.537788	-0.891656	0.200892	0.107104	-1.98537	1.08643	-0.476018	-0.263577	0.0366942	-3.62625
Q64617.txt	-1.97659	0.320275	-1.79217	-3.36386	-0.922532	-0.0632106	1.8493	-0.00652163	-0.325196	2.27905	2.03846	0.0776047	0.345203	-0.968952	-2.72492	4.8575	2.40532	0.653011	1.8493	-1.44873	0.202018	0.960421	-1.0764	-0.896813	0.989817	-0.593164	0.292666	0.426415	1.64723	-1.78209	-0.794098	0.630351	0.553879	3.56827	-0.911826	-1.20801	2.35137	0.925702	-0.163852	4.42776	0.569283	0.256581	-2.44033	2.55737	1.66138	-4.90571	-0.767499	1.26292	-0.430795
Q69G16.txt	-2.52283	-0.439688	-0.277951	-4.15857	-1.17832	-0.205114	-0.0592495	-1.07581	0.820556	6.26564	0.622059	-1.67381	0.166639	-2.95395	-0.794913	4.9103	1.32128	-0.522181	0.166639	-1.79127	0.748455	-0.0852488	-1.0732	0.673879	-0.736916	-1.87956	0.0210019	-0.0731884	0.550371	-0.398892	-0.511518	1.44707	-1.31851	6.49152	-0.992706	0.318952	0.9088	0.507891	-0.558929	4.68441	0.2503	1.94362	-1.5478	1.72215	-0.421941	-4.0235	1.59313	-0.0488931	-1.5478
Q6AZF7.txt	-2.85582	1.09723	0.584988	-4.59313	0.00094011	0.31799	1.03665	-1.19504	-0.336538	5.5689	-0.141645	-0.0367641	0.605008	-1.7006	0.808138	4.05815	2.09673	-2.0469	1.03665	0.332403	2.86264	0.715228	0.180499	-0.377948	-0.258278	-1.54267	1.75874	0.125285	1.29567	-0.637368	-2.27012	0.4831	-2.25268	7.51129	-1.3163	-1.0127	2.6942	0.337731	-1.22708	4.70561	0.232772	2.64923	-0.837402	0.910871	0.393312	-4.20596	-1.27677	0.531095	-2.39003
Q6BI27.txt	-2.75015	1.40074	-0.303501	-5.9208	-0.997678	1.19649	4.97719	-1.33494	-0.948198	6.50799	1.21286	0.656888	-1.48619	0.230598	-1.96	7.35843	0.160129	1.49093	3.95665	-1.13728	1.39957	-2.2607	-0.428341	-0.560209	-0.295564	0.786504	-0.856252	0.755454	-0.897871	1.68254	-3.07295	-0.00694704	2.13003	9.22941	-1.6158	-1.55924	1.93951	1.02843	-0.161846	2.25577	2.27049	-0.809596	-2.01598	1.36948	-2.46479	-1.54731	-1.36542	-0.975961	-2.01598
Q6C292.txt	2.15804	0.215698	-0.573701	-3.99984	-0.567354	-0.597886	0.785713	-0.650245	0.834914	4.91201	0.740651	1.51221	-3.18188	-0.519493	-1.01426	6.34034	0.0284392	1.02658	8.40348	1.2452	-2.13347	-0.467919	-0.253542	-1.68991	-1.27743	-0.464264	-1.21123	0.0557053	-0.870808	2.52411	-3.99984	-0.268981	1.98607	5.07071	-3.26689	0.151544	1.21862	-0.195134	2.32862	0.309602	1.93594	2.07822	-0.353747	1.09833	-0.831382	-2.38653	-0.611691	-4.09264	-1.72381
Q6DCJ8.txt	-1.97659	-1.68488	-1.34439	-4.90571	0.407794	1.29027	1.20469	-0.120301	-0.382865	5.07237	1.5429	-0.0566152	-0.729154	-1.62381	-2.48611	3.56827	1.00376	1.22984	0.560074	-1.68332	-0.914876	-0.121636	-0.458156	-1.37174	-0.0845395	0.228462	-1.04565	1.13421	0.152791	-0.132312	-0.794098	0.979865	-0.486697	8.94006	-0.279497	-0.0273373	1.44738	-0.347463	1.34622	5.28724	1.69768	1.10252	-2.13117	0.812408	1.90154	-3.10688	0.0766495	2.68278	-2.59491
Q6DUV1.txt	-0.495216	-0.207389	-0.172622	-3.77157	-1.70766	-1.58488	1.00034	-0.439616	0.319548	5.55103	0.975562	0.303949	-0.0339098	-1.50703	-1.96443	5.55103	1.47255	0.421666	2.24144	-0.0300997	-0.0535359	0.397637	-0.623105	-1.53175	-0.654459	-1.16158	-0.417999	-0.0418874	0.16375	2.09533	-1.17405	0.954835	-0.206178	6.58528	0.924609	-0.010217	1.13655	1.24422	-0.230477	2.65514	1.39611	1.43686	-1.8345	0.281747	1.47414	-4.7611	-1.01285	-1.44319	-2.42973
Q6FJ43.txt	-1.19636	0.134331	-0.347382	-5.71102	-0.781602	0.173097	5.22845	-0.387729	-1.78175	5.06243	0.513957	1.22194	-2.40874	-0.368191	-2.33837	7.05474	0.603883	2.0622	7.22077	-2.831	0.184211	-2.15188	0.937509	-0.788269	-0.748477	-0.444031	-3.39871	0.921201	-0.841653	1.49459	-1.73983	1.15432	2.46274	8.38295	-1.46454	-1.01317	2.38557	0.757472	-0.468688	0.413704	3.34388	-0.580102	-3.70459	2.96883	-0.187451	-3.22903	-0.884596	-0.680563	-1.19636
Q6GNZ7.txt	-1.85713	1.57322	-0.452945	-4.8137	-1.28688	0.578816	1.17308	0.194449	0.525851	3.52977	2.1309	-1.12785	1.38732	-1.51918	-2.86146	5.45798	1.21409	1.98648	1.17308	0.600846	0.429576	-0.00758011	-1.01166	-0.824359	0.530344	-1.62407	-2.02863	0.0376002	0.157769	1.42459	-0.842188	1.21989	-0.67832	5.88647	-0.85842	-0.534907	2.62527	0.636904	0.0343361	4.601	0.325061	-0.187485	-2.93603	2.12363	1.90887	-3.66068	-0.16366	0.288322	-1.24061
Q6P5Z2.txt	1.99239	-1.28931	0.595293	-1.51393	-2.53056	-0.714277	-3.22953	-0.561419	0.266006	0.16055	2.09622	-0.386834	-1.91117	2.17027	-2.11617	8.44742	-0.976858	2.00752	4.869	-1.15481	0.388936	0.366493	0.31982	0.207852	-1.72283	-1.80385	0.0365267	-3.36892	0.850014	0.686196	3.44142	-0.810363	-0.34814	2.23227	-0.589111	-0.346583	-0.415666	-0.137102	-0.129823	1.29058	5.22283	-3.95013	2.94083	0.613445	0.139757	-4.89258	-1.58258	-1.99863	-1.93686
Q6P748.txt	2.49127	-1.90627	1.43138	-2.29807	-0.144045	1.40361	-1.64618	-0.323707	-1.04892	3.46595	1.97523	1.45016	-3.28936	1.16266	-1.82244	8.76065	-0.410122	0.797039	1.64019	-3.50001	-1.41406	0.521078	0.329767	0.261018	-2.1939	-0.552603	-0.716708	-3.08592	0.159397	-1.06285	3.37909	-2.08098	0.416462	2.00534	-1.42116	-1.36858	-0.6422	0.387896	0.389372	1.27504	4.34389	-3.17546	-0.266998	1.02235	-0.339541	-1.86136	-0.620762	-2.19406	-1.44911
Q6UB96.txt	2.7934	-1.11997	1.35049	-4.15937	-1.04518	-0.105802	-0.955367	-0.629275	-0.215937	3.30468	0.899889	1.01393	-2.82979	0.691074	-3.47096	6.71271	-0.298957	1.90375	5.3495	1.14543	-0.559535	1.44493	-2.58641	0.0141109	-1.97778	1.30572	-2.07128	-1.32045	-0.320918	1.68962	-2.12145	1.62123	-0.121305	5.8607	-2.3316	-0.659539	2.19772	-0.227108	-0.868473	0.407847	3.75662	-0.718267	0.709402	0.611226	-1.13267	-3.64989	-1.58025	-0.978962	-1.74236
Q6UB97.txt	2.67081	-1.31816	1.50562	-3.85368	-1.62719	0.0750692	-0.955367	-0.954538	0.00102677	3.30468	0.627209	1.39511	-2.82979	0.691074	-3.47096	6.88311	-0.24271	1.79116	5.17909	1.08041	-0.449786	0.954578	-2.17942	-0.13179	-1.46657	1.49531	-2.57586	-1.0398	-0.654271	1.72136	-2.32524	1.51492	0.090503	5.3495	-1.98746	-0.576888	2.19772	-0.227108	-0.868473	0.407847	3.75662	-0.718267	1.07717	0.95925	-1.13091	-3.85368	-1.67757	-1.33911	-1.252
Q75BT0.txt	0.793229	0.233798	-0.0687559	-5.45011	-1.30353	0.950937	2.04229	-0.561272	0.760772	6.01823	0.656628	0.631946	-2.26498	-0.40222	-2.32126	6.68089	0.999138	0.656788	5.85257	-2.99421	-0.591591	-2.90134	0.292243	-0.223159	-1.271	-0.932743	-2.17386	0.749221	-0.231371	1.62442	-0.596004	1.08451	1.74975	7.01221	-0.963041	-1.04272	2.129	-0.292903	1.29181	0.716973	3.17029	0.186351	-1.23283	1.96841	-1.36835	-3.36978	-0.0635938	-1.88243	-0.875287
Q76G54.txt	2.68008	0.276519	-1.52056	-4.55903	-2.03019	0.242437	-0.268297	-0.382025	0.0272257	4.67563	-1.26144	2.37033	-2.99598	0.424003	-3.46601	5.18707	-0.511536	1.50251	5.01659	0.68789	-0.436227	0.104549	-0.582286	-1.49165	-1.1207	1.29327	-2.53737	0.0897584	-0.120731	0.626255	-2.826	0.569007	1.90704	5.86899	-1.80854	-1.01953	3.63712	0.232439	0.854942	0.584104	3.08157	-0.524177	1.82157	-0.945701	0.204405	-3.74349	0.103323	-0.233628	-2.10305
Q7LZQ8.txt	-2.33933	0.568025	0.538446	-4.40748	-0.483138	0.913628	0	0.69225	-0.0645799	4.76925	0.567198	0.595143	0	-2.68065	0.61933	6.93709	1.64867	0.274309	0	-0.69896	-0.24484	1.55956	-0.0351405	-1.55127	0.433568	-0.935114	1.61701	-0.357046	1.63653	-0.928578	-2.8519	0.441691	-2.93192	8.45458	-0.267401	-0.00589058	2.73612	0.0632403	-0.693728	4.55247	-0.162638	1.80103	-1.4036	0.794451	1.01904	-3.88895	-1.01022	0.39416	-2.02742
Q7LZQ9.txt	-2.53699	0.701759	1.43462	-4.58382	-0.233029	0.328666	-0.0354067	-0.745874	0.438	5.14814	0.34724	-0.338191	-0.251388	-1.73513	1.49302	4.06823	1.63085	-1.19547	1.90842	0.15959	2.02733	0.41519	0.347284	-0.727638	-0.467369	-1.64818	1.89303	0.134125	0.69928	-0.876588	-2.64655	0.73202	-2.22529	7.30795	-1.01531	-0.937814	3.00404	-0.149277	-1.28898	4.06823	0.421224	2.74259	-0.827833	1.39077	-0.0594255	-3.16315	-2.71281	-0.638614	-2.07086
Q7QCP8.txt	-1.23326	2.00024	-0.871129	-2.94491	-0.798044	1.52752	2.31478	-0.298386	-0.25945	6.40759	1.07468	0.90196	0.0637404	-1.10064	-1.79793	3.74727	1.3386	1.1375	1.08694	-1.3637	-0.55161	-0.202728	0.172819	-1.09804	-0.959461	-1.82442	-1.54761	-0.34257	-0.154387	1.77321	-1.47647	0.959345	-1.37173	3.95191	0.180707	-1.66535	3.63199	0.0804207	-1.16401	4.97511	0.158941	2.09661	-2.2638	1.66053	1.84967	-4.65809	-0.586563	-1.83828	-0.349948
Q7SY24.txt	-1.70656	0.290084	1.75287	-4.52774	-0.852771	1.51003	0.657951	-1.25796	-0.626212	4.99687	0.902272	-0.827492	0.00711298	-2.40583	0.26619	6.0816	2.03252	0.172762	0.657951	-0.28487	1.35639	0.946666	0.158743	-0.361324	0.224059	-0.934561	1.84647	-0.16987	0.60742	-1.11117	-2.58181	0.683559	-2.69636	6.94938	-0.981799	-1.51988	3.96011	1.12234	0.0800377	5.43076	0.402089	1.83645	-0.926198	1.27715	2.01025	-3.48991	-1.50419	-1.23088	-2.79906
Q7SZH7.txt	-2.13117	-1.75804	-0.976545	-4.77723	0.0643508	1.19149	0.345203	-0.235919	-0.694185	5.71699	1.9253	-0.66831	-0.729154	-1.62381	-2.48611	3.56827	0.452152	1.30646	0.774946	-1.65189	-1.09639	-0.121636	-0.462896	-1.3709	-0.729154	0.149763	-0.383468	0.603363	0.316134	0.0438171	-0.794098	0.69291	0.245987	8.72519	-0.042892	0.0612029	2.95403	-0.452719	0.69208	4.8575	1.34142	1.08903	-1.82201	0.541721	1.93088	-2.72142	0.639137	1.97016	-2.74949
Q7SZH8.txt	-1.97659	-1.68488	-1.34439	-4.90571	0.407794	1.29027	1.20469	-0.120301	-0.382865	5.07237	1.5429	-0.0566152	-0.729154	-1.62381	-2.48611	3.56827	1.00376	1.22984	0.560074	-1.68332	-0.914876	-0.121636	-0.458156	-1.37174	-0.0845395	0.228462	-1.04565	0.957258	0.425407	-0.471947	-0.66561	0.754005	-0.178597	8.94006	-0.279497	-0.0273373	1.44738	-0.347463	1.34622	5.28724	1.69768	1.10252	-2.13117	0.812408	1.90154	-3.10688	0.0766495	2.68278	-2.59491
Q7T2C5.txt	-2.31383	0.585882	0.148569	-4.7688	-0.885955	1.19806	0.238641	-0.117107	-0.910105	6.10494	0.182094	-0.928981	0.0213709	-2.37608	0.352692	4.14951	1.76879	-0.479784	0.0213709	0.00786408	1.82275	1.4375	-0.343836	-0.0889419	0.238641	-1.86547	1.38889	-0.689295	1.23719	-1.21209	-2.17035	0.962421	-1.66893	8.06038	-0.06041	0.00112831	3.36664	0.934702	-1.21555	5.45313	-0.128174	1.75467	-2.00122	1.22994	1.07048	-3.0798	-1.3612	0.429253	-2.47014
Q86XJ6.txt	-0.827833	-2.5142	-0.105033	-4.32552	0.292929	0.593138	1.47646	-0.132672	0.00199875	3.85225	1.92986	-0.654329	-0.251388	-1.74761	-2.74661	5.79608	0.113555	1.8266	0.828517	-1.85264	-0.51757	0.104434	0.129179	-2.47699	-0.68335	0.422428	-1.04101	1.02343	0.62042	-0.879402	-1.22588	1.61355	-0.0486743	7.95589	-0.476943	-0.202757	2.09538	-1.31998	0.0420012	5.14814	1.46326	0.611613	-3.1585	0.792909	2.76725	-3.80891	0.568434	1.39968	-2.22623
Q86ZV2.txt	-0.988106	0.0983388	-0.760226	-5.09391	-0.896807	0.0679284	1.58239	-2.29023	1.43569	3.67699	1.31376	2.20328	-1.9086	-0.0395043	-2.4622	6.64433	0.110765	1.4301	6.12068	-0.896264	-0.921773	-2.24382	0.114936	-0.860854	1.40784	0.544392	-1.76308	1.02034	-1.43908	1.44063	-2.17137	-0.722059	1.50724	8.38982	-0.691455	-0.399712	2.94544	0.0403267	0.0914059	0.884193	1.9462	-0.317561	-1.99268	2.13498	-2.08617	-2.90201	-0.894341	-1.34196	-1.36482
Q873Y9.txt	1.44289	0.19802	-1.48199	-5.12681	-1.50967	0.466909	1.3291	-1.34918	0.606316	3.77602	-0.879448	2.35701	-3.2385	0.460224	-3.17227	3.93915	0.530432	1.32229	7.20172	0.381156	-1.76203	1.44289	-2.03403	-0.995283	-1.60722	-0.219751	-0.435222	-0.574787	0.231597	1.37506	-3.76115	0.229694	2.15761	4.91792	-1.49417	-1.01299	3.56278	0.0250689	0.57375	0.0240681	3.23639	-0.421676	3.08587	0.259199	-1.99028	-2.68814	0.439945	0.515936	-1.49099
Q8IUV5.txt	2.53108	-1.50168	1.21315	-1.82226	-0.655172	0.808879	-1.80863	-0.531702	-0.674361	3.49729	1.49991	1.03264	-3.08938	1.31925	-1.23974	8.62026	0.00738719	0.895914	1.4847	-3.50661	-1.25463	0.951581	0.126167	0.493799	-2.54049	-0.935113	-0.284194	-3.06282	0.787256	-0.536964	3.21048	-1.77079	0.731882	1.85063	-1.10782	-1.56251	-0.626737	0.175017	0.447067	1.30174	4.32376	-3.15957	0.293458	0.996017	-0.587644	-2.25989	-0.238432	-1.55717	-1.41766
Q8J213.txt	-1.79398	0.812076	0.195283	-6.22804	-1.71143	-0.361996	3.45012	-0.87559	-0.428212	7.07585	0.0721527	0.2595	-2.4829	-0.500623	-2.2556	7.07585	1.28397	0.784982	5.59259	-3.0006	-0.504208	-2.38679	0.889346	-0.980678	-0.0108069	-0.828907	-3.27998	1.0724	-1.18638	1.47582	-1.99039	1.8242	1.71283	8.88871	-1.01782	-0.528525	0.685783	0.68113	0.548997	2.13167	2.26668	0.703385	-2.38679	1.2227	1.40384	-3.66574	0.279637	-0.404956	-0.252674
Q8JFZ9.txt	-2.48692	0.973493	1.23682	-3.8791	-0.671855	-0.194602	0.441005	-0.938683	0.643307	5.64771	-0.243795	-0.75846	-0.426779	-2.57684	-0.298889	3.47825	1.85618	-1.84113	0.657951	0.423882	1.07711	0.47845	-0.0926093	0.544957	0.441005	-2.2479	1.42132	-0.527182	1.75747	-1.33722	-1.93317	-0.0267194	-1.80767	6.94938	-1.13724	-0.855518	3.35163	1.10883	-1.51461	4.56298	-0.127461	2.05612	-0.926198	1.70689	0.834917	-3.8791	0.398333	0.153122	-2.0187
Q8K1Y2.txt	-2.47883	-0.525506	2.62036	-4.21685	0.564663	-0.543887	1.85559	0.862882	0.49456	3.55063	1.68467	-0.52081	-0.592802	-2.48136	-2.6336	5.43401	1.50739	0.246633	0.913902	0.313279	-0.559561	-1.39489	-1.05646	-1.49178	-0.216126	0.516017	0.249502	0.353419	1.73302	-0.233942	-1.51393	-0.677559	1.02422	3.3623	-0.144174	-1.22269	2.75379	0.62574	0.119378	1.29058	0.168308	0.624968	-0.175472	-0.76462	1.19204	0.0627727	-2.43478	-0.0672924	-2.47883
Q8K2K8.txt	-1.66743	0.320107	-1.38445	-3.36386	-0.922532	-0.0632106	1.8493	-0.00652163	-0.325196	2.27905	2.03846	0.0776047	0.345203	-0.968952	-2.72492	4.8575	2.40532	0.653011	1.8493	-1.44873	0.202018	0.960421	-1.0764	-0.896813	0.989817	-0.593164	0.292666	0.426415	1.64723	-1.78209	-0.66561	0.855934	0.799377	3.56827	-0.911826	-1.20801	2.35137	0.925702	-0.163852	4.42776	0.569283	0.256581	-2.59491	2.26713	1.54924	-5.0342	-0.521303	1.17691	-0.430795
Q8MXB6.txt	-1.09497	0.230377	0.0559918	-4.05558	-0.33808	-0.74686	2.10204	-0.582933	2.11691	3.94258	1.43512	0.993994	0.261498	-1.01257	-1.81846	6.80565	0.527082	0.398053	1.48853	-0.7556	-0.0779904	-0.0651194	0.152958	-1.68501	-0.761025	-1.90171	-0.870176	0.659838	-0.513572	0.548389	-1.85438	0.564373	-1.26663	5.78312	-0.237752	-0.120089	2.19091	0.608709	-0.787976	3.53357	0.689674	0.351586	-2.12482	0.829299	2.14054	-4.54474	-1.18542	-0.47515	-0.653606
Q8NE03.txt	-1.66743	0.655372	-1.15702	-3.36386	-0.922532	-0.0632106	1.8493	0.0857128	-0.371744	2.70879	2.1293	-0.286335	0.345203	-0.968952	-2.72492	4.21289	2.13518	1.00211	1.8493	-1.44873	0.202018	0.805841	-1.08104	-0.743527	0.989817	-0.593164	0.292666	0.603363	1.63208	-1.36742	-0.794098	0.441993	0.269956	3.56827	-0.911826	-1.20801	2.35137	0.925702	-0.163852	4.21289	0.569112	0.436081	-2.44033	2.55737	1.66138	-4.77723	-0.707859	0.789043	-0.430795
Q90XF2.txt	-2.09205	0.677782	-0.0944241	-3.16232	-1.87805	-1.57668	0.6302	0.826316	0.796614	5.03021	1.12516	1.07036	-0.759277	-1.71881	-0.194724	6.88285	0.126914	0.747149	0.6302	0.954228	0.563153	0.40694	-0.134866	-1.11106	0.398621	-1.56511	-1.45631	0.969167	-0.00520006	0.0518062	-0.946652	0.480846	-1.15507	3.64073	-0.1185	-0.890755	2.71523	-0.758126	1.86393	2.01968	2.52256	-0.450423	-1.42565	0.178719	2.38192	-3.16232	-0.168773	0.341972	-2.75845
Q91569.txt	-2.59185	0.253554	-0.411271	-3.16232	-1.42969	-1.26197	0.86178	0.542793	0.886526	5.49337	0.945916	1.32458	-0.527698	-1.90727	-0.385137	6.41969	0.238552	0.583203	1.7881	0.812415	1.30316	-0.0928587	0.507485	-1.15347	0.167041	-1.47445	-1.13331	0.77846	-0.0849035	-0.242412	-1.08513	0.976449	-1.89752	3.17757	-0.795772	-0.963984	3.03999	-0.979476	0.662419	3.17757	1.47922	1.23092	-1.09246	0.154093	1.58873	-3.02384	-0.421217	0.246455	-2.42525
Q91948.txt	-0.145618	0.183091	-1.34576	-0.629035	-1.11772	0.202435	-1.78492	0.355392	-1.09302	4.01454	1.37442	0.158835	-2.34616	0.815748	-0.502254	11.8719	-1.13691	3.26273	1.02127	-2.03524	-1.26761	-0.145618	-0.752185	2.12687	-1.972	-0.713689	0.205699	-1.74266	-1.11086	-0.311027	1.83209	-0.310795	-1.68227	3.45331	-1.33328	0.171221	1.10964	-0.197801	1.6629	0.460032	4.6446	-3.38678	-1.76065	1.97279	1.61492	-2.30707	-0.923705	-2.15024	-2.56817
Q99014.txt	3.74804	-0.899772	-1.21962	-4.87863	-1.51043	0.806527	0.275498	-1.72777	0.501039	4.60164	-0.155713	2.85609	-3.0523	0.50217	-3.25885	4.60164	-0.789436	1.38103	8.59499	0.858182	-1.11712	1.47371	-0.755589	-1.97352	-1.72118	0.432242	-1.73255	-1.09843	0.286936	1.65205	-3.88365	1.08571	2.18557	4.60164	-1.4418	-0.402056	3.57663	-0.804565	0.676645	1.44023	2.13361	-0.0395234	2.19192	0.60823	-1.51409	-3.98315	-0.0917997	0.0202931	-2.95526
Q9BZL6.txt	0.194448	-0.427085	0.880406	-4.34722	0.535621	-0.883864	-0.149126	1.26253	-1.89766	2.12504	1.73522	0.951787	-1.0967	-2.07175	-1.68003	5.34678	0.895783	-0.896499	1.74602	0.774967	0.719276	1.14881	-0.849435	0.991878	0.229902	0.0395577	0.0544316	-0.496341	1.1583	-0.237506	0.525754	-0.471314	1.60272	2.12504	0.00255273	-1.48773	0.958517	1.67347	-0.20105	0.798445	-0.143788	0.16134	0.603461	-2.01812	2.69382	-0.720821	-1.86453	-0.547249	-2.25963
Q9GSZ3.txt	-0.941595	0.0473867	-0.877041	-2.53806	-0.324717	-1.70804	1.3986	-1.14154	2.92426	4.82032	2.00419	0.472942	-0.882541	-1.38057	-0.455661	5.73277	0.937583	-0.214694	0.71426	-1.29011	0.276242	-1.26981	0.547771	-1.29279	-0.198198	0.340166	-1.98222	1.53978	-1.88633	0.289295	-0.628367	1.67634	-0.863877	2.08295	-0.830973	-0.57136	1.94039	-0.852365	1.64676	2.31106	1.75416	-0.299321	0.0430444	0.329862	0.150961	-3.62932	-0.804194	2.26563	-2.09034
Q9HF10.txt	1.55955	-0.175658	-2.30376	-4.62043	-2.4839	0.565807	2.65227	-0.880521	-0.636039	2.98246	0.086093	2.79274	-2.9608	0.553548	-3.44018	5.95408	-0.404537	1.7809	4.46827	-0.826848	1.33621	-0.340725	-1.10951	-0.192121	-1.80517	0.477308	-1.63068	0.421231	-0.113481	0.314045	-3.23835	-0.0762044	2.18033	4.79845	-0.45655	-0.682364	3.94342	-1.43305	1.74344	0.836278	2.57394	-0.491881	-0.103191	0.389153	-0.309277	-1.16522	0.944925	-2.09807	-1.05333
Q9HGK8.txt	1.61909	0.496609	-2.08571	-4.95529	-1.6283	0.0645943	1.79173	-1.889	-1.07189	3.62444	-1.13196	2.37365	-3.03994	0.236592	-3.1005	4.95731	0.52072	1.29772	5.79036	-0.148839	0.846898	0.89993	-2.23088	-0.825461	-0.874017	0.538378	-1.31056	-0.530821	-0.197314	2.39828	-3.26161	0.027197	2.30306	5.45714	-1.88492	-0.582162	3.12554	-0.96744	1.18441	0.12564	3.04783	0.159786	2.21839	2.63804	-3.82544	-3.75975	0.662202	-0.357303	-2.45614
Q9UVJ5.txt	3.10365	-0.529341	-1.86066	-4.22937	-2.38955	0.793001	1.41833	-2.15578	-0.181533	4.53757	-0.316143	1.83223	-3.01428	0.538001	-3.4155	5.19426	-0.368093	1.33142	6.01511	0.0697656	0.602731	0.505336	-0.909202	-0.658767	-2.3576	0.956496	-1.85143	-0.208334	-0.155635	1.14422	-3.73852	0.839387	1.72825	4.04506	-0.786776	-1.5306	3.41193	-1.03327	1.02275	0.433303	3.27831	-1.1663	1.80449	0.15333	-0.709569	-3.73852	0.260487	0.813089	-0.911928
Q9Y792.txt	1.48536	-1.21854	-1.78972	-5.19348	-0.63198	0.234661	1.60115	-0.889915	-0.645702	5.33893	-0.483019	2.54045	-3.27423	0.587845	-3.2392	3.22627	-0.269327	1.44709	9.88928	1.36215	-2.35484	1.01771	-0.331138	-1.9767	-1.81161	-0.333868	-0.950279	-0.498023	0.557518	0.815257	-3.44426	0.797114	2.09296	4.68888	-1.99108	-0.527301	2.83199	-0.860056	1.22628	-0.18649	2.88497	-0.146575	0.783887	0.836364	-0.953996	-2.76401	-1.56145	0.890205	-2.72348
Q9Y7C1.txt	0.880319	0.469178	-1.0897	-4.12779	-1.71962	0.529478	-0.123171	-1.93076	-0.223479	4.77689	-0.383863	3.00742	-3.22654	0.577598	-3.24796	4.45022	-0.45423	1.46596	10.3303	0.619644	-2.24018	2.17287	-1.69873	-1.54101	-2.08319	0.668083	-1.43843	0.789405	-0.48684	0.912805	-3.7371	0.684028	2.04113	3.63354	-1.18954	-0.502315	4.26574	-1.61001	0.723408	0.693506	2.65525	0.38148	0.292798	0.3928	-0.722248	-2.66273	0.502623	-1.06095	-2.76231
XM_391874.txt	-2.83822	-0.422507	1.04057	-4.74966	-0.321254	0.597175	0.691902	-0.91032	1.22003	5.80778	0.221145	-0.211135	-0.160745	-2.39806	-0.458707	4.74197	2.05642	-0.837007	0.47874	-0.0574068	1.15866	0.228767	-0.57833	-0.356267	-0.80023	-1.12143	1.25041	-0.0230216	1.157	-2.07141	-1.94542	1.4504	-2.25622	9.43153	-0.608085	0.258563	2.57769	0.599831	-0.330379	4.31565	0.784976	2.60919	-1.61143	-0.0445583	0.972327	-4.11233	-0.620681	-0.373079	-0.84468
XP_001066028.txt	-1.34912	-1.35593	-1.454	-3.99659	0.670142	0.743055	1.42765	-0.178677	2.2552	2.71782	1.96294	-0.397692	0.782564	-1.91418	-0.827371	5.08314	0.701328	1.72903	1.42765	-1.29986	-0.821101	-0.57566	-0.650428	-0.719223	0.782564	-0.497322	-2.0172	0.612513	0.552997	0.475615	-0.782032	1.73289	-1.17465	6.80337	-0.494493	-1.46611	4.4689	-0.360305	0.642075	5.29817	1.30166	-0.175015	-2.58667	1.03143	2.19202	-4.25375	0.856391	1.96355	-2.58667
XP_001116804.txt	-1.55784	1.49231	0.463781	-2.51843	-0.875689	0.943703	-0.761596	-0.379845	-1.94616	3.73428	1.46811	-1.00304	-0.975685	-2.69308	0.233007	4.16245	0.467099	-0.980018	0.0947608	-0.25984	0.47139	1.98454	-1.05699	1.10984	0.0947608	-1.90104	0.519121	-1.20522	1.57021	-1.20908	-0.982188	-0.371209	-1.80407	3.94837	-1.26364	-1.6003	1.4175	0.0916366	-0.520451	3.94837	1.21097	1.19017	1.36848	1.49068	2.50751	-4.31071	-0.66996	0.158802	-1.24981
XP_001147999.txt	-1.86935	-1.1265	-1.25918	-4.2264	0.999089	1.31809	2.08224	0.120204	2.0636	2.71627	2.00824	-0.332266	1.02553	-2.3289	-1.99517	6.94312	0.621401	0.366163	1.23687	-1.50859	-0.506096	-0.957109	-0.627388	-0.263377	0.180161	-0.258653	-1.5805	0.918711	0.271389	-0.279613	-0.561449	1.76255	-1.37169	7.15446	-0.30041	-0.997133	4.86844	0.00378222	1.03735	5.04103	1.62156	0.369882	-1.86935	0.895514	1.08836	-4.60554	-0.0467703	2.36524	-2.93364
XP_001250401.txt	-1.11987	-2.49128	0.136411	-4.9532	-0.566082	1.08731	0.843929	0.62147	0.446457	4.08845	1.53156	-0.981439	-0.237577	-1.74263	-2.7603	5.16995	0.365566	1.63092	1.27653	-1.26303	-0.869924	-0.0306114	0.214623	-1.77463	-0.88648	-0.104296	-1.57837	0.68622	0.429472	-0.667217	-0.943568	1.70616	-0.287577	8.84707	-0.26538	-0.294701	2.41177	-1.60575	0.111898	5.38625	1.43962	0.453114	-3.14278	0.862557	2.90626	-3.65977	0.651826	2.2579	-2.05352
XP_234108.txt	-0.159564	-3.07471	3.18671	-4.46584	0.273709	0.320926	1.46448	1.22727	-2.30253	3.50322	0.5186	-0.350342	-1.68628	-1.94699	-1.40037	5.72729	1.92939	0.161388	1.27914	0.502849	0.139899	-0.292898	-1.23102	-0.219132	-0.0182301	0.938846	0.318295	1.04588	1.72853	-0.479609	-0.697675	-0.455905	2.43327	2.76186	0.571626	-1.79948	2.06654	0.396233	-0.942097	0.537788	-0.891656	0.200892	0.240438	-1.94391	0.960395	-0.697675	-0.663134	-0.439618	-3.49291
XP_421417.txt	-1.8132	1.00582	-0.788922	-3.868	-0.999169	0.158255	1.42765	-0.135332	-0.222479	3.79297	1.60963	0.226935	0.137477	-0.926455	-3.10782	3.57794	2.76597	0.734193	2.28777	-0.975023	0.906234	0.50719	-1.40796	-0.67834	0.137477	-1.13856	-1.42558	0.0812814	1.8637	-0.288336	-0.267704	1.1295	-0.500533	4.43805	-0.806439	-1.28636	2.96114	1.22911	-0.28	3.57794	0.707711	0.973247	-2.43197	1.99916	1.84019	-3.868	-0.721169	0.100812	-0.730353
XP_540151.txt	-2.62173	-0.457701	2.59828	-4.33811	0.585118	-0.382829	1.47191	0.875022	0.845602	4.10716	1.60482	-0.792367	-0.975104	-2.32077	-2.30474	5.23656	1.19699	0.351826	0.907217	0.310879	-0.554019	-1.40299	-0.758526	-1.14904	-0.222176	0.513187	0.255509	0.655617	1.45759	-0.727848	-1.29903	-1.1618	1.41184	3.7307	-0.103189	-1.48629	3.27586	0.622276	-0.307247	1.28368	0.305121	0.23088	-0.184253	-0.876374	1.47484	-0.173451	-2.46357	-0.489614	-2.08007
XP_541432.txt	-1.26621	2.70242	0.402294	-2.35537	-0.738016	0.514728	-1.74589	-0.28339	-0.638452	4.09858	1.09168	-0.660293	-0.0141942	-3.02934	-0.692551	3.66566	0.617753	-0.882732	0.635191	-0.698196	0.190165	2.7826	-1.51097	0.0703797	-0.0141942	-1.70923	0.477586	-1.08708	1.70644	-1.35007	-1.83761	0.152961	-1.36319	2.79981	-1.32064	-0.565368	1.20429	0.625876	-0.141284	3.88212	1.07586	1.62867	1.22537	1.72861	1.74339	-3.52032	-1.01997	-0.642627	-1.11049
XP_583587.txt	-0.495216	-0.167645	-0.177493	-3.64788	-1.86975	-1.6057	0.793489	-0.417216	0.537307	5.34418	1.00382	0.458149	-0.0339098	-1.50703	-1.96443	5.75788	1.44046	0.275028	2.24144	-0.0300997	-0.0535359	0.397637	-0.623105	-1.53175	-0.654459	-1.16158	-0.417999	0.128455	-0.152922	1.41584	-1.05036	1.15572	-0.106908	6.37843	1.0936	-0.110307	1.13655	1.24422	-0.230477	2.65514	1.39611	1.43686	-1.9833	0.26927	1.6856	-4.7611	-1.04831	-1.45253	-2.42973
XP_602125.txt	-1.48504	2.5389	-0.729092	-2.8691	-0.541751	1.04125	-0.819427	-0.745128	-1.56521	4.28543	1.00393	-0.826627	-0.18132	-2.97613	-0.483725	3.64732	0.73845	-0.748637	0.0313823	-0.454939	0.790249	2.0344	-1.20295	0.771046	-0.18132	-1.67528	0.697041	-1.09978	2.04727	-1.21637	-1.3428	-0.0599351	-1.79579	3.00922	-1.37353	-0.653055	1.06602	0.169823	-0.307818	4.49813	0.823815	1.34079	1.26931	1.70426	1.65471	-3.50505	-1.11291	-0.138173	-1.63806
XP_683138.txt	-1.03104	-2.12478	-1.40665	-3.42187	0.695182	0.644358	-0.716594	1.50538	1.08535	2.64589	2.37655	-0.86705	0.124026	-0.815441	-1.4166	7.05914	-0.881999	0.980666	0.754491	-0.480838	-0.600084	-0.577483	-0.283335	-1.84802	0.754491	-1.13147	-1.29867	-0.365987	2.19546	-0.966925	-1.53685	0.813594	-1.21993	6.42868	-1.83909	-0.535557	3.62357	0.0271814	1.92674	3.90682	1.46361	0.654565	-1.18223	0.691068	0.891374	-4.05021	0.804258	1.17282	-1.33342
XP_849292.txt	-1.56527	-1.32205	-1.40341	-4.35278	0.732387	1.04611	1.65956	0.348095	2.26786	2.50493	2.03479	-0.164882	1.02553	-2.3289	-1.99517	6.94312	0.622766	0.365913	0.602845	-1.35899	-0.0251936	-0.653028	-0.635814	-0.609535	0.814188	-0.470996	-1.93799	0.918711	0.522025	0.19731	-1.06696	1.80129	-0.838363	7.57714	-0.072349	-0.827335	4.86844	-0.305414	0.413532	4.82969	1.40942	0.263944	-1.71731	0.897313	0.880157	-4.35278	-0.457795	2.42636	-3.23772
XP_851386.txt	-2.16953	-0.345519	1.45875	-4.39909	-0.0860314	0.362114	1.8918	0.219053	-1.92335	3.59162	-0.204034	-0.0334609	-0.752383	-2.83714	-1.17527	6.42467	1.45692	1.36814	1.13632	-0.115174	0.591033	-0.539041	-1.17761	0.2202	0.00309623	0.929919	0.34882	1.0148	1.44554	-0.202961	-0.897963	0.108281	1.92806	3.21388	0.279344	-1.15281	2.51841	-0.104557	-0.42338	0.00309623	-0.432976	0.37368	-0.674915	-0.284919	-0.0105236	-0.333265	-1.62294	-0.310471	-2.8489
XP_851861.txt	-0.495216	-0.133683	-0.180283	-3.64788	-1.86975	-1.6057	0.58664	-0.461412	0.748154	5.34418	1.00382	0.458149	0.17294	-1.46615	-2.12425	5.75788	1.44046	0.275028	2.24144	-0.0300997	-0.0535359	0.546445	-0.608752	-1.67491	-0.654459	-1.16158	-0.417999	0.128455	-0.152922	1.41584	-1.29774	0.969894	-0.0645709	6.37843	1.0936	-0.110307	1.13655	1.24422	-0.230477	2.65514	1.39611	1.43686	-1.8345	0.281747	1.47414	-5.00848	-1.09857	-1.11583	-2.28092
[truncated: 11 more columns]
