# Supplementary material for: A Rapid Method for Characterization of Protein Relatedness Using Feature Vectors
Source: PLoS One. 2010 Mar 5;5(3):e9550. doi: 10.1371/journal.pone.0009550 (PMC2832692; doi:10.1371/journal.pone.0009550)
Supplement: Table S2 — Hemoglobin Feature Vectors. This file provides the set of all feature vectors for the Hemoglobins in our dataset. (1.03 MB XLS) [file pone.0009550.s006.xls]

## Sheet: Table S2 - Hemoglobin feature v
A1A4Q3.txt		1.61741	-0.289554	0.985082	-1.65965	-0.757521	0.239038	-1.24042	0.523053	-0.727021	1.12413	-0.0379669	-0.556703	-1.71333	0.810768	0	1.12413	-0.161359	2.00497	3.01578	0.14606	-0.289133	-0.764088	-0.322719	0.232889	1.12413	-1.11053	-0.573558	-1.53224	-1.20012	0.74565	1.45103	-0.114721	-0.56287	-0.767511	1.32871	0.976883	1.11983	-0.335289	0.767925	1.12413	0.484078	0.331697	-1.1043	-0.408568	-0.882759	-2.50802	-0.724612	0.026892
A1A4Q7.txt		2.60652	-1.44849	1.09694	-2.2451	-0.841697	0.363656	0.162231	0.392921	0.610538	0.633474	0.0608455	-0.433996	-1.2515	1.12527	-0.849316	-0.780254	-0.985915	-0.482027	-1.2515	-0.46742	-0.841276	-0.783624	-0.0895221	0.617151	2.0472	1.5448	-1.51849	-1.93399	0.259678	2.18983	2.82716	0.283061	-0.543718	0.633474	0.101409	-0.0275068	-0.216676	-0.346237	2.82826	1.10472	0.551268	-0.0907839	-0.444609	0.619332	0.694977	-0.836137	1.5682	0.180923
A1YZP4.txt		2.23741	-0.66601	1.17826	-3.10727	0.746553	1.0468	-0.323326	1.39565	-1.43733	2.96382	-1.32576	0.678292	-2.20169	0	0	0.146266	0.901153	0.448818	-0.792918	0.408491	-0.174424	-1.47869	-0.791257	-1.50946	0.146266	0.703339	-0.807825	-0.399391	-0.886046	0.416208	1.10481	1.81357	-0.607897	4.3726	-1.56914	0.436078	0.431834	-0.323976	1.71133	1.08545	1.01981	0.17838	-0.803031	-0.0374241	-0.202743	-0.299218	-0.245773	1.00756
A2TDC2.txt		1.43981	0.705399	0.519615	-3.38146	-0.119506	-1.04457	-0.997056	-0.559793	-0.328311	-0.553111	1.45357	-0.281524	-1.88495	-0.0541276	0	4.77422	-0.238883	1.26438	-0.109167	-0.495243	0.313482	-1.75395	0.436402	0.298649	-0.997056	0.559793	-0.974219	-1.04883	0.299107	0.3603	-0.461306	-0.664247	-1.01169	6.55	0.144463	0.316303	2.72506	0.279465	1.60165	2.11056	-1.96669	-1.14938	-0.795822	0.50889	-0.191535	0.0696311	-1.27973	0.949857
A2TDC3.txt		0.371213	0.0752977	1.34536	-1.8899	0.868237	-1.35101	2.00667	-0.566825	0.597356	2.00667	-0.198047	0.818376	-1.92783	1.59562	0	2.44383	-1.0648	-0.64039	2.00667	-1.34536	-0.100469	-0.257787	1.04487	0.361715	0.695166	1.94031	-1.86507	-0.401321	-0.363807	-0.571451	-1.62849	-0.764872	0.61077	2.44383	1.27384	0.922754	1.40705	0.446776	0.71753	3.31817	-0.181453	-0.281573	-1.51579	1.03588	-1.47834	-1.10566	-1.09182	1.22334
A2V8C0.txt		3.68243	0.398093	0.438657	-2.67433	0.413552	0.220377	-0.879426	-0.449705	-0.690958	2.78861	0.587565	-0.823514	-1.79643	1.55888	0	0.496086	-0.469939	0.0390828	-0.420922	0.443281	-0.714674	-1.26533	0.153449	1.08031	-1.33793	0.475176	-0.619461	0.235214	0.200736	1.67498	-1.57763	1.47588	0.689263	3.70561	0.00333995	-0.940003	2.91984	0.824189	0.588602	1.41309	0.0334559	-0.663057	-1.26533	-1.90853	-0.306263	0.06742	-1.01799	0.781996
A2V8C1.txt		2.69288	-1.46319	-0.41386	-3.22268	-0.758458	-0.639887	-0.879426	-0.23492	-1.01119	2.3301	0.421916	-0.569133	-1.79643	1.55888	0	0.496086	0.191812	-0.18032	0.496086	-0.230174	-0.892586	-1.59518	-0.130871	1.46707	-1.33793	0.475176	-0.619461	0.612795	-0.0910058	1.47247	-0.480929	2.03403	-0.0387515	4.16412	0.814028	-0.708941	2.27684	0.776838	0.953082	0.95459	-0.494513	-1.17506	-0.935477	-1.29643	0.790158	-0.480929	0.591171	1.19544
A2V8C2.txt		1.14496	1.62291	-1.15461	-3.36588	0.632962	-0.39285	0.35043	0.605598	-1.35163	4.35848	-1.38475	0.199299	-1.87626	1.56868	0	4.35848	-0.5539	-0.468033	-1.43092	-0.0154549	-0.152115	-2.05883	-0.945874	0.819862	-1.43092	0.309098	-0.644536	0.79961	-0.198653	1.02845	-0.702862	1.92355	-1.50864	6.58517	0.181793	-0.178741	-1.00335	-1.72119	0	1.68645	-0.693181	-0.460408	-1.73845	-1.92451	-0.749199	0.628647	-1.33184	1.5575
A4GTS5.txt		3.28455	-0.92581	0.294546	-3.09047	0.744756	1.03581	0.162231	1.22304	0.752528	2.0472	0.0627967	-1.09632	-1.72274	0.817256	0	-0.309012	-1.06036	0.307657	-0.780254	-0.00709291	-1.06431	-0.444609	-2.45078	-1.87417	2.51844	0.613941	-0.964299	-2.71013	0	0	1.13641	1.60649	-1.22609	2.98969	-0.530366	0.733489	-0.216676	-1.88699	-0.593039	1.10472	0.0706753	0.00419002	-0.783624	-0.0329818	0.245421	-1.68151	0.760893	1.17929
A4GX73.txt		1.78617	1.46542	1.11913	-3.17367	-0.616496	-0.144448	0.54668	0.655918	-0.0428011	1.00984	-0.418412	-1.45092	-1.30596	0.986536	-0.765504	1.473	-1.43455	0.376256	-0.842798	1.06859	0.640314	1.11977	-0.68906	-0.739265	1.93616	1.58363	0.277838	-2.75744	0	0	0.980704	-0.029546	-0.821445	2.86247	0.338651	0.149578	-0.266199	-1.52161	-0.140909	1.473	0.367177	-1.02776	-0.879427	-0.109151	0.429559	-2.61975	-1.09001	-0.979034
A6YH87.txt		4.67198	2.18384	-0.250626	-4.0452	0	0	0.0375823	-1.06267	-0.977659	-0.879426	0.664489	0.139066	-2.25494	0	0	4.16412	0.562067	1.23735	1.41309	-1.14587	0.480634	-0.605627	-0.0836398	-0.118715	-0.420922	1.34151	-0.564461	-0.142366	0.637076	-0.449251	-0.480929	-0.804928	0.261579	4.62262	-0.285037	-0.698581	-0.938142	-1.72054	0	2.78861	-0.710125	0.302883	-1.26533	-0.0863153	-0.863485	-0.755104	-1.2885	0.777159
A7UAU9.txt		-0.337309	-0.821928	0.671014	-2.18514	1.83368	-0.120125	1.35452	-0.762227	-0.633436	3.17046	0.32574	-0.513609	-0.915416	1.40802	-0.425963	0.900531	2.09564	-1.08168	-0.0074424	-0.143662	0.535233	-0.337309	0.178343	1.4397	-0.0074424	1.10825	-1.25841	-1.3177	2.0696	-1.3319	0.258122	0.286188	-0.55932	2.26249	-0.132872	0.590887	3.49642	-0.983518	0.272591	2.71648	-0.529726	-0.301034	-1.97031	-1.74944	-1.23826	-1.37072	-2.45076	-0.451908
A9JSP7.txt		2.45256	0.999419	1.2028	-3.17367	-0.602796	-0.111151	0.54668	0.166427	-0.761155	1.473	-0.469645	-0.653258	-2.23227	0	0	0.54668	-0.763606	1.52399	0.0835205	0.256473	0.554753	-0.213029	-0.234313	-0.10286	1.473	-0.00853901	0.159876	-1.23178	-0.881036	0.421234	0.426788	1.52381	-0.87271	2.86247	0.139877	-0.663884	-0.915723	-1.72031	0	0.0835205	0.993833	0.382842	-2.21222	0.561697	0.184213	-0.127128	-0.461921	-1.30276
A9XDF6.txt		0.777689	0.980365	0.540044	-3.39697	0	-1.14672	-1.00847	-1.16259	-1.07904	-1.00847	0.90007	-0.0398313	-1.89359	-0.0430331	0	5.18743	0.154023	1.42033	-0.565901	-0.325818	0.853236	-0.814225	-0.23338	0.0692743	-1.00847	0.575045	-0.978213	-0.33458	0.555391	1.46826	-0.750544	-0.763195	-0.883176	6.07256	0.136234	-0.479385	1.46512	-0.302098	1.51499	1.64692	-1.4717	-1.27448	-1.45099	0.981713	0.150346	0.0433841	0.20907	2.18286
B0BL34.txt		1.56176	-0.740418	0.745306	-2.82646	0.0244851	1.48737	-0.792918	1.71848	-1.05844	2.49423	-0.562007	0.328966	-2.20169	0	0	0.146266	0.450577	1.27477	-1.26251	0.46414	1.29252	0.548277	-0.780303	-1.40874	0.146266	0.703339	-0.807825	0.374033	0.19325	-0.610446	0.262392	0.671984	0.547072	3.903	-0.955003	0.698076	1.74893	-0.252763	1.19995	1.08545	2.11446	-1.17663	-1.14086	0.483298	-0.582301	-0.299218	-0.849672	0.0833181
B0BL35.txt		2.75456	-0.0293332	-0.192902	-2.08599	-0.456174	0.435256	0.991287	-0.0767817	-0.847385	0.991287	0.221312	0.396646	-0.393488	1.20611	0.407355	0.529695	-1.11809	1.06615	0.0681037	1.08785	1.49073	0.0979883	-1.03896	-0.657878	-0.393488	1.24158	-0.564852	-0.105936	-1.25109	-0.614933	-0.429869	-0.335324	0.455296	0.991287	0.582638	-0.517616	2.3134	-0.320842	-0.362827	0.529695	1.20559	-0.244517	-0.566155	-0.771667	-0.755011	-1.80997	0.839506	0.52631
B1H216.txt		2.60652	-0.0219944	-1.17594	-3.09047	0.744756	1.03581	-0.780254	-1.32637	0.619382	2.51844	-0.127572	-0.0588291	-0.780254	0.234066	0.998842	-0.309012	-1.62752	-1.08479	-1.2515	-0.986776	-0.705599	0.23342	-2.24846	-1.12115	2.51844	0.924898	-1.14098	-1.54592	-1.96474	-1.02272	0.291031	1.76877	-0.978929	3.46093	-0.528072	0.376533	0.444185	-0.829871	1.72438	1.10472	0.579538	-0.0615611	-1.12264	0.699724	-0.761786	-0.836137	1.26296	0.595162
B1Q450.txt		2.78576	1.06957	1.90374	-3.17367	-0.616496	-0.144448	0.54668	-0.0391593	-0.96074	1.473	-0.640426	-0.226923	-1.76912	0.471317	0	0.54668	-1.16499	-0.29835	-0.842798	1.06859	0.640314	1.45297	-0.758871	-0.139685	1.93616	1.58363	0.277838	-1.23178	0.619106	-0.872908	0.703746	0.0484567	-0.458453	2.86247	0.338651	0.149578	1.03285	0.0714353	1.60561	1.00984	0.791345	-0.822047	-2.21222	0.561697	0.184213	-1.51192	-1.40588	-1.75787
B2BP38.txt		3.78536	1.60532	-0.542588	-2.34279	-0.391593	0.928712	1.473	-0.922213	-1.76267	1.473	-0.734355	0.00757783	-1.30596	-0.100326	0.576296	-0.379639	-1.2144	0.613096	1.00984	0.773153	1.97146	-0.213029	-0.193914	-0.679432	-0.379639	1.26202	-0.578659	-0.0875376	-0.618523	0.607234	-0.404087	1.04382	-1.40807	0.54668	0.283905	-0.490515	1.03285	-1.19059	-0.634926	1.473	0.102468	1.5461	-1.54583	-0.2351	-0.0331951	-2.89671	0.535765	0.712024
B2ZUE0.txt		1.8142	1.44055	1.14122	-3.15718	-0.64144	-0.128587	0.563786	0.640775	-0.0451784	1.02853	-0.44424	-1.45753	-1.29518	0.976481	-0.764375	1.49327	-1.45323	0.366199	-0.830442	1.05527	0.666976	0.811181	-0.406129	-0.751439	1.95801	1.56632	0.284095	-2.74804	0	0	1.01139	-0.0714286	-0.808019	2.8875	0.315107	0.14934	-0.256424	-1.53206	-0.157106	1.49327	0.335361	-1.00384	-0.86051	-0.132814	0.439137	-2.60137	-1.11372	-0.989325
O02004.txt		3.72053	-1.37992	-1.17661	-3.4614	1.27117	-0.852256	1.68277	0.498098	-1.10407	2.28481	1.80942	0.577089	-3.1336	-1.5479	0	1.98379	0.040901	-1.75268	1.98379	-1.03455	-2.09631	0.0390513	-0.0160855	0.448138	-1.92951	-0.423134	-0.0346642	-0.276341	0.628414	0.282775	0.678705	0.287022	-0.0543957	3.18788	0.939323	0.388464	0.546716	-0.0132837	0.656149	1.98379	-0.558178	-0.258582	-2.34308	0.204416	0.257407	-2.20137	-0.192682	1.73732
O02480.txt		2.9598	0.916449	2.34538	-2.16552	0.540614	-0.621199	1.3739	-0.486823	0.0687483	2.74033	-0.0533335	-0.255921	-1.81444	0.421627	0	0.918422	0.496661	0.385869	0.00746685	0.986517	0.615403	0.0107434	-0.453347	-0.83584	-1.35897	0.371888	-0.625421	-1.30359	1.13951	-1.36549	0.558125	-0.593362	0.197785	2.28485	-1.0702	-0.927268	2.87962	-1.71854	-0.212915	0.462944	0.652893	-0.876628	-2.61064	0.242536	0.286834	-1.07606	-1.58934	-0.321571
O04985.txt		3.39284	0.976433	0.819886	-2.74394	0.178409	-1.36428	0.198278	-1.42727	0.594088	-0.233684	0.334012	-0.512035	-1.96153	0.020498	0	3.22201	0.235989	2.0564	-0.233684	0.575242	1.19451	-0.646983	-1.72234	0.223528	-1.09761	0.654808	-1.00764	-1.17797	-0.129893	1.02581	-0.677516	-0.724336	-0.475603	4.08594	0.569374	-0.413888	3.1679	0.185075	1.1777	1.92613	-0.906163	-1.29717	-1.57925	1.10443	-0.0363805	-0.935819	-1.43363	0.246622
O04986.txt		4.11215	0.2801	1.44633	-2.95234	-0.259817	-1.32137	-0.192916	-2.26277	-1.29485	1.11463	0.482546	0.561717	-1.93631	-0.0104342	0	3.29387	0.171301	2.26591	-0.628764	-0.157956	0.989394	-2.15888	0.979327	-1.59839	-0.628764	1.26365	-0.908255	-1.13561	-0.203129	1.13571	-0.0854514	-0.946614	-0.547161	4.60141	0.656611	-0.422572	2.61524	0.566466	1.06872	1.55047	-1.26578	-1.22594	-1.53177	1.04684	0.0450021	-1.12796	-1.16607	0.265759
O09232.txt		1.45297	2.00606	-0.751478	-2.06584	-0.800441	0.781703	1.473	-1.18692	-1.28079	2.86247	-0.11043	-0.0390175	-0.379639	-0.797694	-0.392409	0.54668	-2.41808	-0.979478	-0.379639	1.77398	0.457439	-0.213029	-0.743339	-0.00134065	0.0835205	1.09001	-0.810861	1.0567	-2.02328	-1.09619	0.980704	0.596829	-1.57519	1.00984	0.754962	-0.844691	0.383326	-0.315098	1.28518	0.54668	0.215376	0.72045	-2.21222	-0.342498	-0.543057	-2.61975	-0.0106864	0.858675
O12985.txt		1.64557	1.84762	-0.743124	-2.48905	-0.196502	0.952356	0.669104	0.751062	-1.66318	2.56749	-0.623017	0.487837	-0.754687	0.669134	1.22189	0.194507	-0.29756	2.07227	0.194507	-0.802851	-0.520492	-1.08585	-0.401252	-1.08415	2.09289	0.0552252	-0.721159	-2.30015	-1.29907	0	1.76792	0.0595491	-0.345257	2.56749	-0.679655	1.10016	-0.861961	-1.71972	0	1.1437	0.740982	0.0246908	-1.42728	-0.454762	0.0900828	-1.92145	0.0143416	-0.387092
O13077.txt		0.453369	1.02331	-0.628492	-1.78888	-0.230553	1.3765	1.473	-1.18692	-1.28079	2.39932	0.400039	-0.62085	-0.379639	-0.797694	-0.392409	1.00984	-1.60088	1.18688	-0.842798	1.06859	0.640314	-0.213029	0.137356	-0.0326841	0.0835205	1.09001	-0.810861	1.0567	-2.02328	-1.09619	0.703746	0.242283	-1.839	1.00984	0.754962	-0.844691	0.383326	-0.315098	1.28518	1.00984	0.773153	0.951229	-1.87902	0.26193	-0.316079	-1.78888	-0.563574	1.99319
O13078.txt		1.11977	1.75335	-0.578145	-2.06584	-0.800441	0.781703	1.00984	-0.754962	-1.33797	2.39932	-0.515435	-0.302336	-0.379639	-0.797694	-0.392409	1.00984	-1.7737	0.405112	0.0835205	1.77394	0.000769422	-0.546228	-0.273248	-0.215474	0.0835205	1.09001	-0.810861	1.0567	-2.02328	-1.09619	0.703746	0.508795	-1.35084	1.00984	0.754962	-0.844691	0.383326	-0.315098	1.28518	0.54668	0.215376	0.72045	-2.21222	-0.342498	-0.543057	-2.34279	-0.597179	1.0795
O13163.txt		2.09042	0.543417	-0.079561	-3.19008	-1.93895	-1.11282	0.991287	-0.212279	-0.425966	0.991287	-1.06139	-0.0038215	-1.77826	0.830935	0	0.529695	0.262507	1.06532	-0.85508	1.29944	1.06674	0.0979883	-0.343772	-0.549324	1.45288	0.432473	0.567041	-0.486059	-1.84727	-0.537293	0.398194	0.95098	-1.25634	2.83765	1.0198	-1.03864	-0.923236	-1.72039	0	0.529695	1.20559	-0.244517	-0.898226	-0.275511	0.281078	-2.08599	0.230345	-1.17267
O13164.txt		2.42249	0.261593	0.106811	-2.63804	-0.440446	1.49366	1.45288	0.415513	-1.45764	0.529695	-0.11667	0.655809	-1.77826	0.924562	0	0.991287	0.47424	0.952411	0.0681037	1.08785	1.49073	0.43006	-0.712764	-0.478037	0.0681037	0.769454	-0.254449	0.65431	-0.998937	-0.32038	-0.429869	-0.328549	-0.609148	1.91447	0.58171	-1.14194	1.01874	-0.674002	-0.171753	0.991287	1.60338	-0.437957	-1.2303	0.223617	0.0592995	-2.08599	0.30261	0.300581
O24520.txt		1.43981	1.73569	0.188166	-3.11599	0.0983621	-1.35911	-0.553111	0.928976	1.84045	-0.997056	0.886863	-0.0240573	-1.441	-0.0921479	-0.849535	5.21817	-0.672762	1.6811	-0.553111	-0.229512	0.58646	-1.43457	-0.0628695	0.493311	-0.553111	1.21313	-0.870903	-0.317644	-0.863422	0.726671	-0.726774	0.109291	0.105258	5.66211	-0.864007	-0.368563	3.34764	0.0156582	1.32025	0.778723	-1.57251	-1.24473	-1.1152	-0.0542246	-0.924301	-0.992243	-0.861604	0.373798
O24521.txt		0.848262	0.585299	0.176979	-3.35024	0.184728	-0.559242	-0.974052	0.146509	-0.242044	0.366185	-0.0454846	-0.219298	-1.86754	-0.0986631	0	6.62062	0.773926	2.19426	0.812931	-0.156324	1.41365	-0.437303	0.0937751	0.813075	0.366185	0.300199	-0.456687	0.452333	-1.17406	0.410033	0.389766	0.333868	-0.332263	4.83364	-0.161379	0.337825	0.256765	-0.146509	2.29367	0.812931	-1.75337	-1.18045	-1.72287	-1.02802	-1.05855	-1.74738	-0.258819	0.72339
O42425.txt		1.56176	0.88986	1.26359	-2.54566	-0.131876	0.879859	-1.7321	0.654077	0	2.02463	-0.764757	-0.483181	-1.26251	1.23771	-0.84632	0.146266	1.42866	0.198093	-0.323326	0.159153	2.06183	-0.465204	-0.606103	-2.27646	0.146266	0.703339	-0.807825	-1.17281	-0.146911	-0.358113	0.543197	1.76108	-0.402789	3.43341	-1.08485	0.958496	3.06602	0.028068	0.62673	1.55504	0.456773	0.839319	-1.14086	0.483298	-0.582301	-0.0184134	-2.95488	-1.32711
O76242.txt		5.31046	0.787163	-0.916644	-2.82377	0.693528	-0.845151	1.28149	-0.75026	-0.253355	1.81691	0.618376	1.86207	-0.860179	1.47654	-0.841383	-0.324761	-0.963465	0.328197	-0.324761	-1.56907	-0.962753	1.84382	0.335578	-1.5356	1.28149	1.85591	0.093175	-0.621624	1.54888	-0.324496	-0.902766	1.25462	1.00194	2.88774	-0.616163	-0.992933	-0.603148	-1.71638	0	0.746073	-1.67177	-0.500813	-2.008	0.134231	1.63002	-1.5431	1.40838	-0.833912
O76243.txt		7.23637	0.823168	-0.477646	-2.5036	0.00917586	-0.395848	0.210656	-0.191614	0.970875	1.81691	-0.0673479	0.708151	-0.860179	1.47654	-0.841383	-0.860179	-0.402694	0.916731	0.210656	-1.43711	-1.41106	1.07346	1.19571	-0.949389	0.210656	0.926135	0.6677	-1.06254	1.826	-0.0811393	-1.22293	0.0551028	-0.245289	0.746073	0.136324	-0.518341	-0.603148	-1.71638	0	1.28149	-0.816072	1.35784	-1.62282	0.523024	0.759798	-2.18343	0.974038	-0.537984
O77655.txt		2.11936	0.528668	1.34338	-2.61975	0.256473	-0.21302	0.54668	-0.597179	-0.737009	0.54668	0.391593	-1.79329	-1.76912	0.471317	0	1.93616	-1.53516	0.253984	-0.842798	0.986394	0.510958	0.12017	-0.353881	-0.149612	2.39932	1.61554	-0.0838666	-0.850365	-0.416769	1.78473	0.703746	0.702622	-0.888976	2.39932	0.269257	0.662506	1.03285	-0.297647	1.16954	1.473	-0.213475	0.081242	-1.87902	0.309553	-0.21031	-1.78888	-0.486723	-0.840398
O81941.txt		1.73284	1.18096	1.1541	-3.39697	-0.0750059	-0.436946	-1.00847	-0.987577	-1.29567	-0.123337	0.526235	0.772005	-1.45103	0.564705	-0.25841	6.51512	0.89178	1.4661	0.319226	-0.553329	1.04425	-1.13261	-0.265261	-0.562278	-1.00847	0.975076	0.143453	0.394327	0.125095	0.611399	-0.485901	-1.43986	-1.11147	5.62999	0.520356	0.140311	2.70641	-0.348155	1.6781	-0.123337	-1.32533	-0.644833	-1.76937	-1.22788	-1.09254	-1.01519	-0.502047	-0.152323
O88752.txt		1.78617	1.6126	0.25042	-3.17367	-1.23299	-1.14696	2.39932	-0.815465	-0.0972693	-0.379639	0.273835	-1.08176	-1.76912	0.471317	0	2.39932	-1.06164	0.836405	-0.842798	1.06859	0.640314	0.453369	-0.82454	-0.130726	0.54668	2.15376	-0.988407	-1.23178	-0.476235	-0.0335142	1.25766	0.415729	-0.694553	3.32563	0.431551	-0.435093	-0.266199	-1.52161	-0.140909	1.473	-0.333021	0.0258909	-2.21222	-0.342498	-0.543057	-1.23496	-0.615445	-0.0513509
O88754.txt		1.11977	0.375231	1.56296	-2.89671	-1.2144	-1.46417	1.00984	0.900496	-1.13598	0.0835205	-0.331278	-0.680169	-1.76912	0.471317	0	2.39932	-1.2232	0.707394	-0.379639	1.26202	-0.00860916	-0.213029	-0.791817	-0.56275	1.473	1.39186	0.533056	0.293876	-2.26284	-0.93836	0.980704	0.596829	-1.14634	3.32563	0.162716	0.581915	1.68237	0.128237	0.972	1.473	-0.213475	0.081242	-1.87902	0.309553	-0.21031	-1.78888	0.145163	-0.270633
O93348.txt		1.78617	2.04775	-1.27605	-2.89671	-1.67873	-0.998125	1.00984	-0.354741	-1.9947	2.39932	-0.961633	-0.241984	-1.30596	-0.100326	0.576296	1.00984	-1.16428	0.596012	0.0835205	2.09453	-0.0684785	0.12017	0.284643	-0.436364	1.00984	0.127343	-0.0850969	1.81953	-1.28758	-0.145635	0.14983	0.767907	-0.949755	1.93616	0.872615	0.565431	0.383326	-0.315098	1.28518	1.00984	0.718578	0.815768	-2.21222	-0.794595	-0.124086	-1.51192	-1.40588	0.300814
O93349.txt		2.11936	2.0276	-0.996653	-2.89671	-1.67873	-0.998125	1.00984	-0.354741	-1.9947	3.32563	-1.18146	-0.512172	-1.30596	-0.100326	0.576296	0.0835205	-0.908342	1.17776	-0.379639	1.77398	0.457439	0.12017	0.284643	-0.436364	1.473	0.520879	-0.0889846	1.43812	-1.73006	-0.769783	-0.404087	1.18027	-1.14251	1.93616	0.872615	0.565431	1.68237	-0.812165	0.549807	1.00984	0.718578	0.815768	-2.21222	-0.794595	-0.124086	-1.78888	-0.478184	0.635
O93351.txt		1.78617	1.88777	-1.28433	-2.89671	-1.67873	-0.998125	1.00984	-0.354741	-1.9947	2.86247	-1.30307	-0.306719	-1.30596	-0.100326	0.576296	0.0835205	-0.908342	1.17776	-0.379639	1.77398	0.457439	0.12017	0.261564	-0.410133	1.00984	0.845921	-0.0903737	0.67529	-1.43012	-0.168922	-0.404087	1.18027	-1.14251	1.93616	0.872615	0.565431	1.68237	-1.02589	0.448683	1.00984	0.718578	0.815768	-2.21222	-0.794595	-0.124086	-1.23496	-1.05395	0.429266
O96457.txt		0.361093	1.10979	1.88031	-1.87254	-0.240909	-0.244416	0.936441	-1.38059	0.409578	2.76437	0.529834	-0.755718	-1.34848	1.43233	-0.84912	4.13532	-0.769885	1.00736	-0.891492	0.853409	-0.707137	-1.61144	0.135192	0.223529	0.936441	0.584094	-0.457604	-0.160402	0.663743	0.394962	-1.87254	-0.141223	-1.12177	6.42024	0.331022	-0.491842	1.61792	-0.363978	3.58865	2.30739	0.374136	-0.11566	-1.9402	-1.41364	-1.61903	-2.9656	0.0347617	0.707616
P01923.txt		3.99892	-0.509599	0.170006	-3.0736	0.728646	1.06906	-0.2946	-0.39738	-0.228481	2.06995	-0.379534	-0.598467	-1.71333	0.810768	0	-0.767511	-0.571487	0.692008	-1.71333	-0.417668	0	-0.764088	-2.37293	-1.96755	2.54286	0.385525	-1.18083	-2.70057	0	0	1.16825	1.63721	-0.856717	3.01578	-0.576554	0.793025	-0.206571	-0.592793	-0.357013	1.12413	0.0379669	0.0403587	-0.764088	-0.0664421	0.285054	-0.811281	1.16079	0.822489
P01924.txt		3.31849	0.0845313	-0.0690842	-3.0736	0.728646	1.06906	-0.767511	-0.5572	0.267559	1.59704	0.026736	-0.730136	-1.71333	0.810768	0	-0.2946	-1.0928	0.335785	-1.71333	-0.417668	0	-0.0836593	-2.9688	-2.424	3.01578	0.422806	-1.4752	-2.70057	0	0	1.16825	1.63721	-0.856717	3.01578	-0.576554	0.793025	-0.206571	-0.592793	-0.357013	1.12413	0.0379669	0.0403587	-0.764088	-0.0664421	0.285054	-0.811281	1.16079	0.822489
P01926.txt		3.28455	-0.158796	0.256167	-3.09047	0.744756	1.03581	-1.2515	-0.605915	1.09538	1.57596	0.0619332	-0.758804	-1.72274	0.817256	0	-0.309012	-1.06036	0.307657	-1.72274	-0.402529	0	-0.105595	-2.49094	-2.17891	2.98969	0.461685	-1.50237	-2.71013	0	0	1.4182	1.62691	-1.11452	2.98969	-0.530366	0.733489	0.444185	-1.46823	-0.181899	1.10472	0.0706753	0.00419002	-0.783624	-0.0329818	0.245421	-0.554345	0.689427	1.45952
P01928.txt		3.28455	0.19475	-0.297187	-3.09047	0.744756	1.03581	-0.309012	-0.369891	-0.248664	2.51844	0.0398663	-0.483968	-1.72274	0.817256	0	-1.2515	-1.4542	-0.848059	-1.72274	-0.402529	0	-0.444609	-2.63658	-2.20004	2.98969	0.728776	-1.24695	-2.71013	0	0	0.854615	1.45477	-0.780277	2.98969	-0.530366	0.733489	0.444185	-1.46823	-0.181899	1.10472	0.0706753	0.00419002	-0.783624	-0.0329818	0.245421	-0.554345	1.12215	0.458311
P01929.txt		3.6587	-0.212736	0.0565184	-3.0736	0.728646	1.06906	-0.767511	-0.414328	0.371718	2.54286	0	-0.445003	-1.71333	0.810768	0	-1.24042	-1.48198	-0.848064	-1.71333	-0.417668	0	-0.423874	-2.69143	-2.19211	2.54286	0.385525	-1.18083	-2.70057	0	0	1.16825	1.63721	-0.856717	3.01578	-0.576554	0.793025	-0.206571	-0.592793	-0.357013	1.12413	0.0379669	0.0403587	-0.764088	-0.0664421	0.285054	-0.528492	0.650195	1.53245
P01930.txt		3.28455	0.488372	-0.738502	-3.09047	0.744756	1.03581	-1.2515	-0.605915	1.09538	1.57596	0.0619332	-0.758804	-1.72274	0.817256	0	-0.309012	-1.06036	0.307657	-1.72274	-0.402529	0	-0.105595	-2.90958	-2.43179	2.98969	0.728776	-1.24695	-2.71013	0	0	1.13641	1.40414	-0.999726	2.98969	-0.530366	0.733489	0.444185	-1.46823	-0.181899	1.10472	0.0706753	0.00419002	-0.783624	-0.0329818	0.245421	-0.554345	1.20283	0.409982
P01932.txt		1.95763	0.641929	-0.0244184	-3.0736	0.728646	1.06906	-1.71333	0.638787	0	3.01578	-1.07623	-0.347422	-1.71333	0.810768	0	-0.2946	-1.14247	0.409326	-0.767511	-0.828656	-0.709455	-0.764088	-2.24005	-1.77022	3.01578	-0.107623	-0.637626	-2.70057	0	0	1.45103	1.58194	-1.06141	4.43451	-0.972075	0.410352	-0.206571	-0.592793	-0.357013	1.12413	0.0379669	0.0403587	-0.764088	-0.0664421	0.285054	-0.811281	1.16079	0.822489
P01933.txt		2.29784	0.24051	0.386967	-3.0736	0.728646	1.06906	-1.24042	0.0348702	-0.21329	2.06995	-0.480743	-0.221822	-1.71333	0.810768	0	0.178311	-1.5607	0.0167328	-1.71333	-0.417668	0	-0.423874	-2.228	-1.98088	3.48869	-0.0517201	-0.932651	-2.70057	0	0	1.45103	1.58194	-1.06141	3.9616	-0.905052	0.740914	-0.206571	-0.592793	-0.357013	1.12413	0.0379669	0.0403587	-0.764088	-0.0664421	0.285054	-0.811281	1.16079	0.822489
P01934.txt		3.31849	-0.79701	0.316269	-3.0736	0.728646	1.06906	-0.767511	-0.342892	0.517541	0.651221	-0.766064	0.239347	-1.71333	0.810768	0	-1.24042	-1.48198	-0.848064	-2.18624	0	0	-0.764088	-2.37293	-1.96755	2.06995	0.0590386	-1.1907	-2.70057	0	0	0.885456	1.0827	-1.01878	3.48869	-0.605864	0.431107	-0.206571	-0.592793	-0.357013	1.59704	0.409952	-0.00191159	-0.764088	-0.0664421	0.285054	-0.811281	1.26073	0.947071
P01935.txt		3.31849	-0.79701	0.316269	-3.0736	0.728646	1.06906	-0.767511	-0.342892	0.517541	0.178311	-0.300993	0.308122	-1.71333	0.810768	0	-1.24042	-1.48198	-0.848064	-2.18624	0	0	-0.764088	-2.37293	-1.96755	2.06995	0.0590386	-1.1907	-2.70057	0	0	0.885456	1.0827	-1.01878	3.48869	-0.605864	0.431107	-0.206571	-0.592793	-0.357013	1.59704	0.409952	-0.00191159	-0.764088	-0.0664421	0.285054	-0.528492	1.18217	0.644457
P01936.txt		3.31849	-0.0483036	0.571133	-3.0736	0.728646	1.06906	-0.2946	-1.17972	0.134799	1.59704	0.026736	-0.730136	-1.71333	0.810768	0	-0.2946	-1.0928	0.335785	-1.24042	-1.18559	-0.555778	-0.423874	-2.16562	-1.93874	3.01578	0.722614	-1.31093	-2.70057	0	0	0.885456	1.05737	-1.08178	2.54286	-0.160635	0.636812	-0.206571	-0.592793	-0.357013	1.59704	0.552545	0.328793	-0.764088	-0.0664421	0.285054	-0.528492	0.967904	0.189572
P01937.txt		3.31849	-0.543416	0.0418903	-3.0736	0.728646	1.06906	-0.767511	-0.5572	0.267559	2.54286	0	-0.445003	-1.24042	1.27276	-0.837871	-0.767511	-2.01449	-1.25421	-1.71333	-0.417668	0	-1.44452	-2.00662	-1.57886	3.01578	0.691864	-1.21608	-2.70057	0	0	0.885456	1.41194	-0.726979	3.01578	-0.576554	0.793025	-0.206571	-0.592793	-0.357013	1.12413	0.0379669	0.0403587	-0.764088	-0.0664421	0.285054	0.0370871	0.73078	0.556865
P01938.txt		2.97827	-0.191522	-0.197433	-3.0736	0.728646	1.06906	-1.24042	-0.627663	1.12302	2.06995	0.404836	-0.668635	-1.24042	1.27276	-0.837871	-0.2946	-2.34703	-1.63087	-1.71333	-0.417668	0	-1.1043	-2.36969	-1.84343	3.01578	0.691864	-1.21608	-2.70057	0	0	0.885456	1.41194	-0.726979	3.01578	-0.576554	0.793025	-0.206571	-0.592793	-0.357013	1.12413	0.0379669	0.0403587	-0.764088	-0.0664421	0.285054	-0.245702	1.12597	0.161931
P01939.txt		2.60652	-0.223086	0.228385	-2.80868	1.0357	0.377198	-0.780254	-0.531968	0.24557	2.0472	-0.339102	-0.632208	-1.2515	1.28108	-0.838009	-0.309012	-1.15899	0.46058	-1.72274	-0.402529	0	-1.12264	-1.93692	-1.79806	2.98969	0.728776	-1.24695	-2.71013	0	0	0.854615	1.09029	-1.12404	2.98969	-0.530366	0.733489	1.10505	-0.554837	1.4245	1.10472	0.0706753	0.00419002	-0.783624	-0.0329818	0.245421	-0.554345	0.513403	1.34036
P01940.txt		2.63806	-0.367231	0.564543	-3.0736	0.728646	1.06906	-0.2946	-0.310453	-0.192796	2.54286	-0.481906	0.150492	-1.24042	1.27276	-0.837871	-1.24042	-1.48198	-0.848064	-1.71333	-0.417668	0	-0.423874	-2.19235	-2.02485	3.01578	0.691864	-1.21608	-2.31113	0.0491374	0	0.602666	1.07254	-0.828698	3.01578	-0.576554	0.793025	-0.206571	-0.592793	-0.357013	1.12413	0.0379669	0.0403587	-0.764088	-0.0664421	0.285054	-0.528492	0.982681	0.642916
P01941.txt		2.63806	-0.582504	-0.777182	-3.0736	0.728646	1.06906	-0.767511	0.342892	1.79323	2.06995	0.404836	-0.668635	-1.24042	1.27276	-0.837871	-0.767511	-0.514338	0.878453	-0.2946	-1.62677	-1.29592	-0.0836593	-2.2013	-0.750573	2.54286	1.13248	-1.74066	-0.753352	-0.52395	1.02584	0.885456	1.38661	-0.992315	2.54286	-0.481906	1.17189	-0.206571	-1.08098	-0.785122	1.12413	0.0379669	0.0403587	-0.423874	-0.499073	0.350895	-0.528492	0.177326	0.938599
P01942.txt		3.62356	-0.240443	-0.7606	-3.09047	0.744756	1.03581	-1.2515	-0.605915	1.09538	2.0472	0.439577	-0.701379	-1.72274	0.817256	0	-0.309012	-2.42895	-1.54892	-1.72274	-0.402529	0	0.572434	-2.72814	-2.11036	2.98969	0.728776	-1.24695	-1.93399	-1.97355	-0.838009	0.854615	1.8758	-1.43586	2.98969	-0.530366	0.733489	-0.216676	-1.88699	-0.593039	1.10472	0.0706753	0.00419002	-1.12264	0.638878	-0.65014	0.00923908	0.903291	0.952489
P01943.txt		2.63806	0.253263	-1.66829	-2.79081	-0.111763	1.84364	-0.2946	0	0.417349	2.06995	-0.447007	-0.429862	-1.71333	0.810768	0	0.178311	-1.71677	0.264378	-1.71333	-0.417668	0	-0.0836593	-1.49283	-0.838849	3.48869	0.20688	-0.603828	-2.31113	-1.32671	0	0.885456	1.83615	-1.39217	2.54286	-0.120476	0.516527	-0.869771	-0.95818	0	1.12413	0.0379669	0.0403587	-0.764088	-0.0664421	0.285054	-0.528492	0.679749	1.42349
P01944.txt		2.63806	0.0253263	-0.297638	-3.0736	0.728646	1.06906	-0.2946	-0.73267	1.40841	2.06995	0.404836	-0.668635	-1.71333	0.810768	0	-0.2946	-2.47121	-1.5473	-1.71333	-0.417668	0	0.256555	-2.54607	-1.91905	2.54286	0.385525	-1.18083	-1.53224	-1.04296	1.28415	0.885456	1.83615	-1.39217	3.01578	-0.576554	0.793025	-0.869771	-0.95818	0	0.651221	0.398353	0.0960125	-1.1043	0.612851	-0.62709	-1.09407	1.50194	0.631656
P01945.txt		2.63806	-0.113968	0.0781205	-3.0736	0.728646	1.06906	-0.2946	0.0124181	0.37548	2.06995	0.404836	-0.668635	-1.71333	0.810768	0	-0.2946	-2.38428	-1.61106	-1.71333	-0.417668	0	0.256555	-2.36937	-2.10667	3.01578	0.691864	-1.21608	-1.92169	-2.00503	-0.837871	0.602666	1.50806	-1.44819	3.01578	-0.622678	0.9317	-0.869771	-0.95818	0	1.59704	0.534721	0.370489	-1.1043	0.612851	-0.62709	-0.811281	0.976297	1.42409
P01946.txt		2.60652	-0.0219944	-1.17594	-3.09047	0.744756	1.03581	-0.780254	-1.32637	0.619382	2.51844	-0.127572	-0.0588291	-0.780254	0.234066	0.998842	-0.309012	-1.62752	-1.08479	-1.2515	-0.986776	-0.705599	0.23342	-2.24846	-1.12115	2.51844	0.924898	-1.14098	-1.54592	-1.96474	-1.02272	0.291031	1.76877	-0.978929	3.46093	-0.528072	0.376533	0.444185	-0.829871	1.72438	1.10472	0.579538	-0.0615611	-1.12264	0.699724	-0.761786	-0.836137	1.26296	0.595162
P01947.txt		2.26751	-0.25807	0.369901	-3.09047	0.744756	1.03581	-0.309012	-0.813761	1.0604	2.98969	-0.148808	-0.591581	-1.72274	0.817256	0	-1.2515	-1.57538	-0.846301	-2.19398	0	0	-0.444609	-1.33599	-1.12345	2.51844	0.374743	-1.13657	-1.15785	-0.530178	0.235398	0.291031	1.5763	-1.13457	2.98969	-0.530366	0.733489	-0.216676	-1.88699	-0.593039	1.57596	1.06171	0.0529615	-1.46165	0.282239	-0.695653	-0.836137	1.33164	0.94924
P01948.txt		1.25046	-0.0247585	0.373881	-3.09047	0.744756	1.03581	-0.309012	0.813761	1.19289	1.10472	0.127216	-0.398912	-1.72274	0.817256	0	1.10472	-1.55957	-0.696439	-1.72274	-0.402529	0	-0.105595	-2.1309	-2.06972	2.98969	0.728776	-1.24695	-1.54592	-1.83706	-0.85173	0.854615	1.90722	-1.5314	3.46093	-0.528072	0.376533	-0.216676	-1.88699	-0.593039	1.57596	-0.132714	-0.280148	-0.783624	-0.0329818	0.245421	-0.836137	1.05692	0.719486
P01949.txt		2.63806	0.620493	0.19337	-3.0736	0.728646	1.06906	0.178311	-0.635429	-0.692856	2.54286	0.0562223	-0.580478	-1.71333	0.810768	0	-1.24042	-1.60403	-0.84628	-1.24042	-0.941495	-0.748427	0.59677	-2.99808	-2.48705	2.54286	0.602382	-0.702942	-2.70057	0	0	1.45103	1.49741	-0.775199	3.01578	-0.576554	0.793025	-0.869771	-0.95818	0	1.12413	-0.180343	0.571742	-0.764088	0.370177	-0.797765	-1.94244	0.82578	0.615552
P01950.txt		4.67934	-1.11602	0.263127	-3.0736	0.728646	1.06906	-0.2946	-1.86272	0.183687	2.54286	-0.0642541	-0.266872	-1.71333	0.810768	0	-1.24042	-1.48198	-0.848064	-1.24042	-1.18559	-0.555778	-0.764088	-1.67054	-1.58016	1.59704	1.43483	-1.53515	-2.70057	0	0	0.885456	1.67787	-1.16288	3.48869	-0.576309	0.433758	-0.869771	0.0491374	0	0.651221	0.296212	0.291138	-0.764088	0.370177	-0.797765	-0.528492	1.12306	0.488968
P01951.txt		2.97827	-0.741377	-0.339907	-3.0736	0.728646	1.06906	-0.2946	0.0620906	0.485793	2.54286	-0.0642541	-0.266872	-1.24042	1.27276	-0.837871	-0.767511	-1.90019	-1.29379	-1.71333	-0.417668	0	-0.423874	-2.13888	-1.54635	3.01578	0.691864	-1.21608	-2.31113	-1.49869	0	0.885456	1.63354	-1.13922	3.01578	-0.576554	0.793025	-0.869771	0.221118	0	1.12413	0.0379669	0.0403587	-1.1043	0.612851	-0.62709	-0.811281	0.215247	1.31248
P01953.txt		2.97827	-0.815514	-0.391314	-3.0736	0.728646	1.06906	-0.767511	-0.5572	0.267559	2.06995	-0.447007	-0.429862	-1.24042	1.27276	-0.837871	-0.2946	-1.0928	0.335785	-1.71333	-0.417668	0	-0.0836593	-2.39528	-2.14257	2.54286	0.578287	-0.932273	-1.92169	-2.00503	-0.837871	1.16825	1.64956	-1.38466	3.01578	-0.576554	0.793025	-1.53297	0	0	1.12413	0.0379669	0.0403587	-0.764088	-0.0664421	0.285054	-0.528492	1.5516	0.833018
P01954.txt		0.256555	-0.939716	-0.71468	-3.0736	0.728646	1.06906	-0.767511	0.342892	1.79323	2.54286	-1.26099	0.127643	-1.71333	0.810768	0	0.178311	0.0222957	0.423459	-0.767511	0.314318	-0.561028	-0.764088	-1.18647	-2.11213	2.54286	0.385525	-1.18083	-2.70057	0	0	1.16825	1.64956	-1.38466	3.48869	-1.04179	1.06948	-0.869771	-0.95818	0	1.59704	-0.294096	-0.0656212	-1.1043	0.612851	-0.62709	0.602666	0.851535	0.916562
P01955.txt		0.59677	-1.00705	-1.02855	-3.0736	0.728646	1.06906	-0.2946	-0.521561	2.34982	2.54286	-1.26099	0.127643	-1.71333	0.810768	0	0.178311	0.0222957	0.423459	-0.767511	0.314318	-0.561028	-0.764088	-1.2624	-2.11387	2.54286	0.385525	-1.18083	-2.70057	0	0	1.16825	1.64956	-1.38466	3.01578	-0.576554	0.793025	-0.869771	-0.95818	0	1.59704	-0.294096	-0.0656212	-1.1043	0.612851	-0.62709	0.319877	1.02307	1.06788
P01956.txt		2.29784	-0.72803	0.475127	-3.0736	0.728646	1.06906	0.178311	-0.557394	0.464932	2.54286	-0.0642541	-0.266872	-1.71333	0.810768	0	-0.767511	-1.90019	-1.29379	-1.71333	-0.417668	0	0.256555	-1.98385	-2.20816	1.59704	0.721873	-1.35021	-2.31113	-1.49869	0	1.73382	1.60734	-1.31648	3.01578	-0.576554	0.793025	-0.869771	-0.95818	0	1.12413	0.0379669	0.0403587	-1.1043	0.612851	-0.62709	-0.245702	0.912178	1.51236
P01957.txt		1.92849	-1.69577	-0.521975	-2.80868	1.10967	0.490901	0.162231	-0.370785	1.56075	1.57596	0.159257	-0.729683	-1.72274	0.79286	0	0.633474	-1.03437	0.812979	-0.780254	0.21988	-0.402694	-0.444609	-2.22075	-1.89773	2.51844	0.350823	-1.18947	-2.71013	0	0	1.4182	1.23741	-1.42761	2.98969	-0.537997	0.787538	-0.877537	-0.96363	0	1.57596	0.539703	0.350443	-1.12264	0.588174	-0.62942	-0.836137	1.59873	0.614722
P01958.txt		2.26751	-1.6452	-0.0177322	-3.09047	0.744756	1.03581	-0.309012	0.258924	0.464782	2.0472	0.439577	-0.701379	-1.72274	0.817256	0	-0.780254	-1.86544	-1.29383	-1.72274	-0.402529	0	0.23342	-2.10494	-2.22951	2.51844	0.422583	-1.20931	-2.71013	0	0	1.98178	1.60621	-1.56192	2.98969	-0.530366	0.733489	-0.216676	-1.88699	-0.593039	1.10472	0.0706753	0.00419002	-1.12264	0.638878	-0.65014	-0.272553	1.64467	0.968434
P01959.txt		2.26751	-1.6452	-0.0177322	-3.09047	0.744756	1.03581	0.162231	-0.326512	0.649423	2.0472	0.439577	-0.701379	-1.72274	0.817256	0	-0.780254	-1.86544	-1.29383	-1.72274	-0.402529	0	0.23342	-2.10494	-2.22951	2.0472	0.866594	-1.66308	-2.71013	0	0	1.98178	1.60621	-1.56192	2.98969	-0.530366	0.733489	-0.216676	-1.88699	-0.593039	1.57596	-0.345056	0.0717767	-1.12264	0.638878	-0.65014	-0.554345	1.2615	0.949352
P01960.txt		2.26751	-1.6452	-0.0177322	-3.09047	0.744756	1.03581	0.162231	-0.326512	0.649423	2.0472	0.439577	-0.701379	-1.72274	0.817256	0	-0.780254	-1.86544	-1.29383	-1.72274	-0.402529	0	0.23342	-2.10494	-2.22951	2.0472	0.866594	-1.66308	-2.71013	0	0	1.98178	1.60621	-1.56192	2.98969	-0.530366	0.733489	-0.216676	-1.88699	-0.593039	1.57596	-0.345056	0.0717767	-1.12264	0.638878	-0.65014	-0.554345	1.2615	0.949352
P01961.txt		2.26751	-1.6452	-0.0177322	-3.09047	0.744756	1.03581	0.162231	-0.326512	0.649423	2.51844	0.0398663	-0.483968	-1.72274	0.817256	0	-1.2515	-1.4542	-0.848059	-1.72274	-0.402529	0	0.23342	-2.10494	-2.22951	2.0472	0.866594	-1.66308	-2.71013	0	0	1.98178	1.60621	-1.56192	2.98969	-0.530366	0.733489	-0.216676	-1.88699	-0.593039	1.57596	-0.345056	0.0717767	-1.12264	0.638878	-0.65014	-0.554345	1.2615	0.949352
P01962.txt		1.95763	-0.795724	-0.617506	-3.0736	0.728646	1.06906	-0.767511	0.342892	1.79323	2.54286	0.738922	-0.70702	-1.71333	0.810768	0	-0.767511	-1.90019	-1.29379	-0.767511	-0.500051	-1.25863	-0.0836593	-1.8302	-2.1053	2.54286	0.578287	-0.932273	-2.31113	1.22844	0	1.73382	1.59552	-1.33402	2.54286	-0.481906	1.17189	-0.869771	-0.95818	0	1.12413	0.0379669	0.0403587	-0.764088	-0.0664421	0.285054	-0.528492	0.576309	1.65063
P01963.txt		1.92849	-0.693572	-0.786464	-3.09047	0.744756	1.03581	-0.780254	0.361739	1.7498	2.0472	0.439577	-0.701379	-1.72274	0.817256	0	-0.780254	-1.86544	-1.29383	-0.309012	-0.308243	-0.139657	-0.105595	-1.9467	-1.93218	2.51844	0.582048	-0.862209	-2.71013	0	0	1.69999	1.64205	-1.38542	2.51844	-0.119599	0.582442	-0.216676	-1.88699	-0.593039	1.10472	0.0706753	0.00419002	-0.783624	-0.0329818	0.245421	-0.836137	1.18665	0.743861
P01964.txt		3.31849	-1.44911	0.0798725	-3.0736	0.728646	1.06906	-1.71333	0.638787	0	2.54286	0.738922	-0.70702	-1.24042	1.27276	-0.837871	-0.767511	-1.90019	-1.29379	-1.71333	-0.417668	0	-0.0836593	-1.45066	-0.379612	3.01578	-0.107623	-0.637626	-2.70057	0	0	0.885456	1.04471	-1.64407	3.01578	-0.576554	0.793025	1.11983	0.59607	0.95086	2.06995	-0.396402	0.535894	-1.1043	0.551566	-0.497432	-0.811281	0.491992	0.580539
P01965.txt		3.6587	-1.79053	0.339566	-3.0736	0.728646	1.06906	0.178311	0.52395	1.13221	2.54286	0.787113	-0.785988	-1.71333	0.810768	0	-1.24042	-1.48198	-0.848064	-0.767511	-1.12869	-0.939907	0.256555	-2.54607	-2.15983	3.01578	0.722614	-1.31093	-2.70057	0	0	1.45103	1.38873	-1.2108	3.01578	-0.515055	0.791221	-0.869771	-0.95818	0	1.12413	0.0379669	0.0403587	-1.1043	0.612851	-0.62709	-1.09407	1.41359	0.459113
P01966.txt		3.62356	-1.49544	-0.0219535	-3.09047	0.744756	1.03581	-0.780254	0.361739	1.7498	1.57596	0.522008	-0.382145	-2.19398	0	0	0.162231	-1.32265	-1.09099	-1.72274	-0.402529	0	-0.105595	-2.54955	-1.92414	2.51844	0.422583	-1.20931	-2.71013	0	0	1.69999	1.65378	-1.36813	2.98969	-0.469316	0.731711	-0.216676	-1.88699	-0.593039	1.10472	0.0706753	0.00419002	-1.12264	0.638878	-0.65014	-0.272553	1.51734	0.0242152
P01967.txt		3.6587	-1.56597	0.0495754	-3.0736	0.728646	1.06906	-0.767511	0.342892	1.79323	1.59704	0.490161	-0.348058	-2.18624	0	0	0.178311	-1.36004	-1.07831	-1.24042	-0.662533	-0.84628	-0.0836593	-2.60613	-1.90903	2.06995	0.581952	-1.02853	-2.70057	0	0	1.73382	1.60734	-1.31648	3.01578	-0.515055	0.791221	-0.869771	-0.95818	0	1.12413	0.0379669	0.0403587	-1.1043	0.612851	-0.62709	-0.245702	1.48229	0.0790757
P01968.txt		3.6587	-1.56597	0.0495754	-3.0736	0.728646	1.06906	-0.767511	0.342892	1.79323	1.59704	0.490161	-0.348058	-2.18624	0	0	-0.2946	-1.51501	-0.897375	-1.71333	-0.417668	0	0.256555	-2.48181	-1.95081	2.54286	0.385525	-1.18083	-2.70057	0	0	1.73382	1.60734	-1.31648	3.01578	-0.515055	0.791221	-0.869771	-0.95818	0	1.12413	0.0379669	0.0403587	-1.1043	0.612851	-0.62709	-0.245702	1.48229	0.0790757
P01969.txt		3.62356	-1.49544	-0.0219535	-3.09047	0.744756	1.03581	-0.309012	0.86308	1.26013	2.0472	0.0627967	-0.0520642	-2.19398	0	0	-0.309012	-1.47957	-0.908141	-1.72274	-0.402529	0	-0.105595	-2.11416	-1.7978	2.51844	0.422583	-1.20931	-2.71013	0	0	1.69999	1.65378	-1.36813	2.98969	-0.469316	0.731711	-0.216676	-1.88699	-0.593039	1.10472	0.0706753	0.00419002	-1.12264	0.638878	-0.65014	-0.554345	1.24684	0.190275
P01971.txt		2.94554	-0.938138	0.395955	-3.09047	0.744756	1.03581	0.162231	-0.348649	1.11063	2.0472	0.590289	-0.736187	-2.19398	0	0	-0.780254	-1.34056	-1.04685	-1.72274	-0.402529	0	-0.444609	-2.01725	-1.6996	2.0472	0.866594	-1.66308	-2.71013	0	0	1.69999	1.65378	-1.36813	2.98969	-0.469316	0.731711	-0.216676	-1.88699	-0.593039	1.10472	0.0706753	0.00419002	-0.783624	0.136639	-0.280588	-0.554345	0.572078	1.1752
P01972.txt		2.97827	-1.66192	0.517487	-3.0736	0.728646	1.06906	-1.71333	-1.253	0	-2.18624	0	0	-2.18624	0	0	-2.18624	0	0	-2.18624	0	0	-0.423874	-2.06759	-1.68447	2.06995	0.834975	-1.6442	-2.70057	0	0	1.73382	1.60734	-1.31648	3.01578	-0.515055	0.791221	-0.869771	-0.95818	0	1.12413	0.0379669	0.0403587	-0.764088	0.113901	-0.27401	-0.528492	0.450703	1.09984
P01973.txt		3.31849	-0.446809	-0.240098	-3.0736	0.728646	1.06906	-0.767511	0.342892	1.79323	3.48869	0.376818	-0.599537	-1.71333	0.810768	0	-1.24042	-1.48198	-0.848064	-1.71333	-0.417668	0	-0.0836593	-2.01575	-1.15207	2.54286	0.313239	-1.34452	-1.92169	-2.00503	-0.837871	1.16825	1.1862	-1.07797	3.9616	-1.0262	0.725678	-0.869771	-0.95818	0	1.59704	-0.472336	0.332228	-1.1043	0.612851	-0.62709	-0.811281	0.515055	1.09259
P01975.txt		2.97827	-0.426292	1.03182	-3.0736	0.728646	1.06906	-1.71333	0.638787	0	2.06995	0.396402	-0.686391	-1.71333	0.810768	0	0.178311	-0.936421	0.0707557	-0.767511	-0.500051	-1.25863	0.59677	-2.32159	-1.1679	3.48869	-0.376818	-0.712475	-1.1428	-1.00587	-0.983035	0.885456	1.70319	-1.12965	3.01578	-0.376682	0.83211	-1.53297	0	0	1.59704	0.374304	-0.0678613	-1.44452	0.189514	-0.576922	-1.09407	0.73089	0.710365
P01976.txt		2.29784	-0.364015	-0.471794	-3.35639	0.523053	2.23305	0.651221	-1.49127	0.368413	2.06995	0.404836	-0.668635	-1.71333	0.76163	0	-0.767511	0.342892	0.456608	-0.767511	-0.585774	-1.29613	-0.0836593	-2.11696	-1.0229	0.651221	1.62406	-1.82424	-1.53224	0.357179	-0.276673	0.0370871	0.944498	-0.519557	3.01578	-0.138373	1.28433	1.11983	0.633325	0.28255	1.59704	0.31192	-0.218787	-1.44452	0.189514	-0.576922	-0.245702	0.17816	1.43237
P01977.txt		3.99892	0.347454	-0.394989	-2.22523	1.4402	0.160021	-1.24042	0.505617	-0.715554	1.59704	0.035648	-0.660811	-1.71333	0.810768	0	1.12413	-2.50581	-0.394542	-1.71333	-0.417668	0	-1.1043	-1.89984	-1.53415	2.54286	0.891526	-1.1115	-2.70057	0	0	0.885456	0.2406	-0.102397	3.01578	-0.684177	0.896637	0.45663	0.485764	-0.0610634	1.59704	0.579281	-0.358572	-1.78473	1.00587	-0.254304	-0.528492	-0.0812744	0.295352
P01978.txt		2.97827	0.0370688	0.0993934	-1.94244	0.683404	1.45208	-1.24042	0.505617	-0.715554	2.54286	-0.265048	-0.816518	-1.71333	0.810768	0	1.12413	-1.63258	0.969008	-2.18624	0	0	-0.764088	-1.69902	-1.5357	3.01578	0.722614	-1.26133	-2.70057	0	0	0.885456	0.2406	-0.102397	2.54286	-0.160635	0.531954	0.45663	0.485764	-0.0610634	1.59704	0.579281	-0.358572	-1.78473	1.00587	-0.254304	-0.811281	-0.138373	0.637776
P01979.txt		4.33913	-0.465882	-0.180525	-2.79081	1.13005	0.489804	-1.71333	0.638787	0	2.06995	0.0590386	-1.00237	-1.24042	1.30763	-0.829717	1.12413	-2.50581	-0.394542	-1.24042	-0.941495	-0.748427	-0.423874	-1.71111	-0.800835	2.54286	0.385525	-1.18083	-1.92169	0.313832	-0.21329	0.602666	0.48752	-0.0992991	3.48869	-0.132994	1.31658	0.45663	-0.157159	1.7435	1.59704	0.0534721	-0.360334	-1.78473	1.00587	-0.254304	-1.09407	1.06822	-0.972296
P01980.txt		2.60652	0.109972	-1.20514	-3.09047	0.744756	1.03581	0.162231	-0.40399	1.70038	1.10472	0.127216	-0.398912	-1.2515	1.61	-0.680474	1.10472	-1.07898	-0.27228	-0.780254	-0.234066	-0.419896	-1.12264	0.253523	-0.277091	2.51844	0.183385	-0.975784	0.00636182	-0.146062	0.0552582	0.00923908	1.40968	-0.464418	3.46093	-0.425391	0.430953	0.444185	-1.04266	0.973424	1.10472	-0.24972	0.239261	-1.46165	0.625354	-0.217365	-0.554345	-1.29818	1.79968
P01981.txt		1.95763	1.39085	-0.438822	-3.0736	0.728646	1.06906	-0.2946	-0.53398	-0.300434	1.12413	0.0949172	-0.368532	-1.24042	1.60403	-0.678095	0.651221	-1.38913	-0.189609	-0.2946	0	-0.761992	-0.423874	-0.926849	0.58602	2.54286	0.144572	-0.943924	0.414982	-1.08727	-0.953403	0.319877	1.5647	-0.630009	3.48869	-0.472869	0.488968	-0.869771	-0.95818	0	1.12413	-0.284752	0.278806	-1.44452	0.601985	-0.192188	-1.09407	-0.979875	0.47016
P01982.txt		1.95763	0.534941	0.57355	-3.0736	0.728646	1.06906	0.178311	-1.0479	-0.131233	2.06995	-0.354232	-0.579001	-1.24042	1.60403	-0.678095	-0.767511	-0.514338	0.878453	-0.2946	0	-0.761992	-0.0836593	-1.26511	0.37755	2.06995	0.14338	-0.612752	-0.363907	-0.275783	-0.9976	0.602666	1.81358	-0.763354	3.48869	-0.472869	0.488968	-0.869771	-0.95818	0	1.12413	-0.284752	0.278806	-1.1043	-0.12257	0.712161	-1.94244	0.246785	-0.0151481
P01983.txt		1.58948	-0.910134	-1.17984	-2.52689	-0.304376	1.18816	-0.309012	-1.23297	0.394995	2.51844	-0.119599	0.531822	-1.2515	1.61	-0.680474	-0.309012	-0.456199	0.18794	-0.309012	0.0369891	-0.796169	-0.444609	-1.39792	-1.12825	2.51844	0.0717593	-0.802487	-1.15785	-0.752113	-0.945136	0.854615	1.78154	-1.00527	2.98969	0.0114467	0.128541	-0.216676	-1.88699	-0.593039	1.10472	-0.24972	0.239261	-1.46165	0.625354	-0.217365	-1.39972	-0.138153	1.56966
P01984.txt		2.97827	0.315085	-1.35562	-3.0736	0.728646	1.06906	-0.767511	-0.514338	0.293338	1.12413	0.0949172	-0.368532	-0.767511	0.65721	1.03261	0.178311	-1.05905	0.170913	-0.2946	-0.682997	-1.207	-0.423874	-1.75567	0.00869174	3.01578	0.345932	-0.292703	-1.53224	0.671497	-0.95475	1.16825	1.05646	0.236341	3.48869	-0.472869	0.488968	-0.206571	-0.0174351	0.660512	1.12413	-0.284752	0.278806	-1.1043	0.337068	-0.40183	-1.37686	-0.759068	0.963794
P01985.txt		3.28455	0.218719	0.0150587	-3.09047	0.744756	1.03581	-0.780254	-0.489411	0.270988	1.10472	0.127216	-0.398912	-1.2515	1.61	-0.680474	0.162231	-1.02381	0.140615	0.633474	-1.30818	-1.65279	-0.105595	-2.17277	-1.11417	2.0472	0.816357	-0.831241	-0.76978	-0.226898	-0.610812	0.291031	1.60285	-0.73103	3.46093	-0.425391	0.430953	0.444185	-0.773127	1.94415	2.0472	-0.263746	-0.0846414	-1.12264	0.365073	-0.428063	-2.2451	0.365073	0.365859
P01986.txt		3.96258	0.531572	0.279172	-3.09047	0.744756	1.03581	-0.780254	-0.489411	0.270988	1.10472	0.127216	-0.398912	-1.2515	1.61	-0.680474	0.633474	-1.34874	-0.218841	-0.780254	-0.432668	-0.77933	-0.105595	-1.15127	0.162936	2.51844	0.613941	-0.964299	-0.76978	-0.658558	-0.404014	-0.272553	1.08584	-0.502699	3.46093	-0.425391	0.430953	0.444185	-0.716384	2.17214	1.57596	0.0265428	0.0545809	-1.46165	0.625354	-0.217365	-1.96331	-0.805699	0.0998802
P01987.txt		3.96258	0.531572	0.279172	-3.09047	0.744756	1.03581	-0.780254	-0.489411	0.270988	1.10472	0.127216	-0.398912	-1.2515	1.61	-0.680474	0.633474	-1.34874	-0.218841	-0.309012	-0.641145	-1.19289	-0.105595	-1.15127	0.162936	2.51844	0.613941	-0.964299	-0.381709	-0.578033	-0.779584	-0.272553	1.08584	-0.502699	3.46093	-0.425391	0.430953	0.444185	-0.716384	2.17214	1.57596	0.0265428	0.0545809	-1.46165	0.625354	-0.217365	-2.2451	-0.649019	0.536652
P01988.txt		3.96258	0.531572	0.279172	-3.09047	0.744756	1.03581	-0.780254	-0.489411	0.270988	1.10472	0.127216	-0.398912	-1.2515	1.61	-0.680474	0.633474	-1.34874	-0.218841	-0.780254	-0.432668	-0.77933	-0.105595	-1.15127	0.162936	2.51844	0.613941	-0.964299	-0.381709	-0.578033	-0.779584	-0.272553	1.08584	-0.502699	3.46093	-0.425391	0.430953	0.444185	-0.716384	2.17214	1.57596	0.0265428	0.0545809	-1.46165	0.625354	-0.217365	-1.96331	-0.805699	0.0998802
P01989.txt		3.28455	-0.0928806	-0.0683354	-3.09047	0.744756	1.03581	-0.780254	-0.489411	0.270988	1.10472	0.127216	-0.398912	-1.2515	1.61	-0.680474	0.633474	-1.34874	-0.218841	-0.309012	-0.641145	-1.19289	-0.105595	-1.15127	0.162936	2.51844	0.613941	-0.964299	-0.76978	-0.226898	-0.610812	0.00923908	1.45074	-0.425801	3.46093	-0.425391	0.430953	-0.216676	-1.88699	-0.593039	1.57596	0.0265428	0.0545809	-1.46165	0.625354	-0.217365	-1.96331	-0.183756	0.728599
P01990.txt		3.28455	0.242688	0.289078	-3.09047	0.744756	1.03581	-0.780254	-0.489411	0.270988	1.10472	0.127216	-0.398912	-1.2515	1.61	-0.680474	0.633474	-1.34874	-0.218841	-0.309012	-0.641145	-1.19289	-0.444609	-0.752046	0.203454	2.51844	0.613941	-0.964299	-0.76978	-0.226898	-0.610812	0.00923908	1.45074	-0.425801	3.46093	-0.425391	0.430953	-0.216676	-1.88699	-0.593039	1.57596	0.0265428	0.0545809	-1.80067	0.0986377	-0.255585	-1.68151	-0.637027	0.795443
P01991.txt		3.31849	-0.150949	0.000180377	-3.0736	0.728646	1.06906	-0.767511	-0.514338	0.293338	1.59704	-0.347568	-0.213291	-1.24042	1.60403	-0.678095	0.178311	-0.969865	0.0427881	-0.2946	-0.670579	-1.18619	-0.0836593	-1.19764	0.20814	2.54286	0.578287	-0.932273	-0.753352	-0.256401	-0.591264	0.0370871	1.4133	-0.374836	3.48869	-0.472869	0.488968	-0.869771	-0.95818	0	1.59704	-0.00891201	0.094952	-1.44452	0.601985	-0.192188	-1.94244	-0.21831	0.77517
P01992.txt		3.6587	0.224555	0.361497	-3.0736	0.728646	1.06906	-0.767511	-0.514338	0.293338	2.06995	-0.733766	-0.205525	-1.24042	1.60403	-0.678095	-0.2946	-0.484307	0.214357	-0.2946	-0.670579	-1.18619	-0.0836593	-1.19764	0.20814	2.54286	0.578287	-0.932273	-0.363907	-0.612851	-0.758389	0.0370871	1.4133	-0.374836	3.48869	-0.472869	0.488968	-0.869771	-0.95818	0	1.59704	-0.00891201	0.094952	-1.44452	0.601985	-0.192188	-1.94244	-0.21831	0.77517
P01993.txt		1.92849	0.0763261	0.0772493	-3.09047	0.744756	1.03581	0.633474	-0.963388	1.68938	1.57596	-0.300818	-0.269872	-1.2515	1.61	-0.680474	0.162231	-0.946332	0.0325615	-0.780254	0.489411	-0.812706	-0.444609	-0.291971	-0.412061	2.51844	0.183385	-0.975784	-0.76978	-0.326512	-0.642628	0.291031	1.60285	-0.679839	3.46093	-0.425391	0.430953	0.444185	-1.46823	-0.181899	1.10472	-0.24972	0.239261	-1.12264	0.243382	-0.224189	-1.96331	-0.155486	0.651244
P01994.txt		2.94554	0.147159	0.726005	-3.09047	0.744756	1.03581	-0.309012	-1.19598	0.317133	1.10472	0.127216	-0.398912	-1.2515	1.61	-0.680474	0.633474	-1.34874	-0.218841	-1.2515	0.27699	-0.247064	-0.105595	-0.82473	-0.183216	2.51844	0.502315	-1.07447	0.00636182	-0.768005	-0.753094	0.291031	1.60285	-0.679839	3.46093	-0.425391	0.430953	-0.216676	-1.88699	-0.593039	1.10472	-0.24972	0.239261	-1.12264	0.243382	-0.224189	-2.2451	-0.304228	-0.025709
P01995.txt		2.29784	-0.500521	1.34564	-3.0736	0.728646	1.06906	-0.2946	-1.22939	0.345395	1.12413	0.0949172	-0.368532	-1.24042	1.60403	-0.678095	0.651221	-1.38913	-0.189609	-1.24042	0.261526	-0.238518	-0.0836593	-0.868711	-0.143002	2.54286	0.465842	-1.04404	0.414982	-1.08727	-0.953403	0.319877	1.5647	-0.630009	3.48869	-0.472869	0.488968	-0.869771	-0.95818	0	1.12413	-0.284752	0.278806	-1.44452	0.601985	-0.192188	-1.65965	-0.196064	-0.0401433
P01996.txt		3.28455	0.434441	-1.2099	-3.09047	0.744756	1.03581	0.162231	0.791377	0.745929	1.57596	-0.300818	-0.269872	-1.2515	1.61	-0.680474	0.162231	-0.946332	0.0325615	0.162231	-0.536808	-0.577937	-0.105595	-1.77087	0.496841	0.633474	0.740287	-1.04998	-0.76978	-0.691763	0.0870008	0.00923908	1.80658	-0.682936	3.46093	-0.425391	0.430953	-0.216676	-1.88699	-0.593039	1.57596	-0.539703	0.0206605	-1.12264	0.365073	-0.428063	-1.39972	-0.891713	0.684718
P01997.txt		3.6587	-0.413654	0.160351	-3.0736	0.728646	1.06906	-0.2946	0.0745088	0.424369	1.12413	0.0949172	-0.368532	-1.24042	1.60403	-0.678095	0.651221	-1.38913	-0.189609	0.178311	-0.568541	-0.557918	0.59677	-1.34529	-0.542808	0.651221	0.714993	-1.03266	-1.92169	-0.854319	0.0366951	0.602666	1.81358	-0.763354	3.9616	-0.605743	0.195239	-0.869771	-0.95818	0	1.59704	-0.686225	0.244773	-1.44452	0.601985	-0.192188	-1.94244	-0.351194	0.969444
P01998.txt		2.29784	-0.494021	-0.733346	-2.50802	0.52395	0.0511545	-0.767511	-0.514338	0.293338	1.12413	-0.664421	0.514928	0.178311	0.0222957	0.995958	1.12413	-1.15799	-0.307503	-0.767511	-0.257169	-0.407393	-1.1043	-0.806921	-0.556289	3.01578	0.415119	-1.32702	-1.1428	-0.0496725	-0.751963	0.602666	1.04004	-0.250413	2.06995	-0.666293	1.44989	-0.869771	-0.95818	0	1.12413	0.132884	-0.585619	-1.1043	0.612851	-0.62709	-0.528492	0.664972	2.33263
P01999.txt		2.60652	0.292211	0.0169154	-2.52689	0.547876	0.0225456	-0.309012	-0.665805	-0.309964	0.633474	-0.0101409	-0.0225178	-0.309012	0.826091	-0.0308976	1.57596	-1.62796	-0.230651	-1.2515	-0.848281	-0.786	-1.46165	-1.73217	-1.08286	3.46093	0.674758	-1.50447	-0.381709	-0.0912683	0.0375297	0.291031	1.26436	-0.222529	2.0472	-0.623781	1.38704	1.10505	-2.44128	-1.15236	1.57596	0.495465	-0.707422	-1.12264	0.638878	-0.65014	-0.272553	0.562371	1.39939
P02000.txt		1.95763	-0.421266	-0.196321	-2.50802	0.52395	0.0511545	-0.2946	0.310453	-1.24511	1.59704	0.0623841	-0.740889	0.178311	1.21512	-0.321269	1.12413	-2.5248	-0.140111	-0.767511	-0.257169	-0.407393	-0.764088	-1.27189	-0.689149	3.48869	-0.0591086	-0.792323	-0.753352	-0.758055	-0.573336	0.319877	1.22368	-0.166024	2.06995	-0.666293	1.44989	0.45663	0.0285743	1.09667	1.59704	0.463424	-0.678016	-1.44452	0.601985	-0.192188	-1.09407	0.795144	1.66963
P02001.txt		2.63806	0.253263	1.72911	-2.79081	0.447053	0.613906	0.651221	0.623066	-2.10726	1.12413	0.180343	0.165394	-1.71333	0.810768	0	1.59704	-1.21203	1.70908	1.59704	-1.29224	-0.251045	-0.764088	-0.569503	-1.46348	0.651221	0.183855	-0.112835	-1.92169	-0.470747	1.44946	0.319877	0.421266	-0.192714	3.01578	-0.29212	1.2269	1.11983	-0.720251	0.808791	1.12413	0	0.494585	-1.44452	-0.111479	-0.444614	-1.65965	0.695137	-0.0955793
P02002.txt		2.63806	-0.0379894	1.94931	-2.79081	0.447053	0.613906	1.12413	-0.0664421	-1.05147	1.12413	0.180343	0.165394	-1.71333	0.810768	0	1.59704	-0.463424	1.89976	1.59704	-2.04085	-0.908391	-1.1043	-0.571995	-1.12457	0.651221	0.183855	-0.112835	-1.53224	-0.614348	0.460774	0.319877	0.421266	-0.192714	3.01578	-0.29212	1.2269	1.11983	-0.720251	0.808791	1.12413	0	0.494585	-1.44452	-0.111479	-0.444614	-1.09407	0.674668	-0.769418
P02003.txt		3.31849	1.62421	0.403348	-2.79081	0.447053	0.613906	0.178311	0.668872	-1.83343	0.651221	0.377925	0.497387	-1.71333	0.810768	0	2.06995	-1.29885	1.2415	1.59704	-1.12291	-0.555794	-0.764088	-0.996631	-1.05808	1.12413	-0.0379669	-0.392943	-2.31113	-1.49869	0	1.16825	0.537498	-0.513407	3.01578	-0.29212	1.2269	0.45663	-0.842943	1.72787	1.59704	0.303008	0.307765	-1.44452	-0.111479	-0.444614	-1.65965	0.641665	-0.94277
P02004.txt		2.29784	0.72153	1.22855	-2.50802	0.858386	0.294975	0.651221	0.623066	-2.10726	0.651221	-0.265569	0.0636892	-1.71333	0.810768	0	2.06995	-0.716898	1.89731	1.12413	-0.787813	-0.225333	-0.0836593	-1.8049	-1.14678	0.178311	-0.100331	-0.483816	-1.1428	-1.55227	-0.91083	0.885456	0.107637	-0.428436	3.01578	-0.29212	1.2269	-0.206571	0.331267	1.54731	0.651221	0.224712	-0.205474	-1.44452	-0.245253	-0.273939	-1.37686	1.49283	-1.43143
P02005.txt		1.95763	1.45103	0.737013	-2.50802	0.401323	0.0695605	0.178311	-0.0557394	-0.240832	2.06995	-0.303627	-0.0787695	-1.71333	0.810768	0	2.54286	-1.14854	0.717528	0.651221	-0.806921	0.57179	-1.78473	-1.41567	-1.0946	3.9616	-0.940684	-0.626139	-1.92169	-1.3425	-0.334333	0.885456	0.436878	0.0288829	2.06995	-0.666293	1.44989	0.45663	-1.52873	-0.284485	1.12413	-0.189834	0.0325122	-1.78473	0.136599	-0.0905064	-2.22523	1.05206	-1.26913
P02006.txt		1.61741	0.606685	1.05771	-2.50802	0.245253	0.17665	-0.2946	0.571234	-1.49507	1.59704	0.17824	0.772878	-1.24042	0.749709	-0.715554	2.54286	-0.971843	1.22732	0.178311	-1.27086	0.29127	-1.44452	0.0557394	-0.170316	4.90742	-0.641929	-1.04516	-1.92169	-1.3425	-0.334333	0.885456	0.392557	0.173337	2.06995	-0.0674727	0.817774	0.45663	-1.52873	-0.284485	1.12413	-0.189834	0.0325122	-2.12495	0.542913	0.08502	-1.94244	0.683404	0.369331
P02007.txt		2.26751	-1.21293	0.990062	-2.2451	0.872119	-0.195784	-0.780254	0.304995	-1.07509	0.633474	1.10536	-1.12009	-1.2515	1.21183	-0.848059	1.57596	-0.601636	1.14124	0.162231	-2.06422	-1.47406	-1.12264	-0.872119	-1.84997	0.162231	0.691763	-0.813841	0.782504	-0.288865	-0.0761624	0.291031	0.408179	-0.371268	2.0472	0.0627967	0.73827	-0.877537	-1.7199	0	0.633474	0.425919	0.0627443	-1.46165	0.625354	-0.217365	0.00923908	1.34809	0.213777
P02008.txt		2.26751	1.32906	-1.01327	-2.2451	0.162255	1.20113	-1.72274	0.646486	0	1.57596	0.51316	-0.852644	-1.72274	0.817256	0	0.633474	-0.172396	1.72605	-0.780254	-1.41149	-1.08048	-1.12264	-0.669301	-1.75109	1.10472	0.061252	-0.93237	0.00636182	-1.83285	-0.670225	0.854615	0.801223	-0.623875	2.0472	0.037678	0.826184	-0.216676	-2.21592	-0.807859	1.10472	0.796276	-0.0950813	-1.46165	-0.138353	-0.607631	-0.272553	-0.0176846	0.980106
P02009.txt		3.31849	0.579643	-1.04186	-2.50802	-0.31214	1.32404	-0.767511	0.114297	-0.852413	0.651221	0.541352	-0.0671996	-1.71333	0.810768	0	1.12413	-0.21831	1.23339	-0.767511	-1.443	-1.0774	-1.1043	-0.806921	0.235883	0.651221	1.03163	-0.9945	-0.363907	-1.6547	0.978589	0.885456	1.04471	-0.704794	2.06995	0	0.88095	-0.869771	-1.42499	0	1.12413	0.60747	-0.295007	-1.44452	-0.167218	-0.588037	-0.245702	-1.04758	0.114923
P02010.txt		0.936984	0.731469	-1.72096	-2.22523	-0.296212	2.09705	1.59704	0.285184	0.740859	2.54286	-0.538128	-0.532579	-1.24042	1.60403	-0.678095	1.59704	-0.329744	2.37332	-1.24042	0.871754	-0.800412	-0.764088	-1.28138	-0.561353	0.178311	-0.189514	-0.814169	-1.92169	0.366137	-0.5015	1.16825	1.00704	-0.690255	3.01578	-0.0307495	0.17932	-0.869771	-0.95818	0	0.651221	0.398353	0.0960125	-0.423874	-0.588193	0.0262843	-0.245702	0.277929	0.926645
P02011.txt		3.31849	0.326049	0.77087	-3.0736	0.728646	1.06906	0.651221	0.31664	-1.9497	1.59704	0.917937	-1.51508	-2.18624	0	0	-0.767511	-0.85723	1.57215	-0.2946	0.0248363	0.838876	0.59677	-1.34529	-1.16249	0.651221	0.520924	-1.35922	-0.363907	-0.63328	-0.0856636	2.01661	0.0289545	-0.326495	0.651221	-0.367711	2.01968	-1.53297	0	0	1.59704	0.409952	-0.00191159	-1.1043	0.132784	-0.775668	0.0370871	-2.07514	1.24661
P02012.txt		2.26751	-0.574205	0.712388	-3.09047	0.744756	1.03581	1.57596	0.433532	-1.6478	2.98969	-0.339587	0.160362	-2.19398	0	0	-1.2515	-0.796345	-0.427966	-1.2515	0.502044	0.115492	-1.12264	-1.19663	-0.92822	2.0472	-0.540052	-0.590259	0.00636182	-1.72919	-0.586997	0.00923908	0.964879	0.441975	4.40342	-0.684311	1.14814	1.76591	-1.27838	0.571063	2.0472	0.12978	-0.0227099	-0.783624	0.27799	0.071302	-1.11793	0.287037	-0.164321
P02013.txt		1.92849	-0.142697	0.555391	-3.09047	0.744756	1.03581	1.10472	0.0706753	-1.68794	2.98969	-0.339587	0.160362	-2.19398	0	0	-1.2515	-0.796345	-0.427966	-1.2515	0.502044	0.115492	-1.12264	-1.19663	-0.92822	2.51844	-0.183385	-0.469165	-0.76978	-2.00888	-0.959719	0.291031	1.19799	0.136759	4.40342	-0.684311	1.14814	1.76591	-1.27838	0.571063	2.0472	0.12978	-0.0227099	-0.783624	0.27799	0.071302	-0.836137	-0.446423	0.411158
P02014.txt		1.92849	-0.866135	-1.52222	-3.09047	0.00709291	1.56983	-0.309012	-0.0493189	0.175498	2.98969	0.331956	-0.298072	-1.2515	1.09065	-0.407112	0.162231	-2.51802	-1.68346	-1.72274	0.45132	0	-0.783624	-0.30626	0.110266	3.46093	0.425391	0.530517	-0.76978	0.326512	-0.357469	0.572823	0.567754	-0.137362	3.93217	-0.456264	1.20191	1.76591	-0.625354	0.308175	0.633474	-0.375214	-0.148726	-1.46165	0.470399	-0.424988	-1.11793	-0.34285	-0.147158
P02015.txt		1.56176	-0.346434	-0.797377	-2.82646	1.54256	0.793243	-0.792918	-1.18322	-0.614409	3.43341	-0.415009	-0.586149	-1.26251	2.04565	-0.808414	1.55504	-1.25613	-0.635673	-1.26251	0.343807	0.897852	-0.127377	-1.93683	-1.28363	2.96382	-0.484848	-0.586992	-0.786102	1.3847	-0.0392701	0.262392	1.13974	-0.860322	3.43341	-0.626155	1.2956	1.74893	-0.34068	1.14174	2.02463	-0.191189	0.803868	-1.81651	0.881464	-0.768871	-1.98405	0.327461	0.557596
P02016.txt		2.57524	-0.929364	0.0622883	-3.10727	0.746553	1.0468	-0.792918	1.71848	-1.05844	2.96382	-0.901515	0.275911	-2.20169	0	0	-0.323326	1.08959	0.700872	-1.26251	0.46414	1.29252	0.886104	-0.728087	-1.51579	0.146266	0.703339	-0.807825	-0.0126791	-0.00935601	-0.341365	0.262392	0.671984	0.547072	4.3726	-1.27026	0.641474	1.74893	-0.252763	1.19995	0.615859	1.84257	-0.845133	-0.465204	0.386501	-0.109618	-1.42244	-0.781382	1.31775
P02017.txt		2.26751	-0.890341	0.727397	-2.80868	0	1.53203	-0.780254	1.69521	-1.04968	2.98969	-1.05692	0.576862	-1.72274	0.817256	0	-0.309012	-0.357562	0.562336	-0.780254	1.32637	1.12464	0.572434	-0.156439	-1.15059	-0.309012	0.345232	-0.482332	0.394433	-0.637027	-0.0214751	0.291031	1.06525	-0.170982	3.93217	-0.993876	0.761033	0.444185	-0.106394	-0.0871628	1.10472	1.92708	-1.00815	-0.444609	0.353904	-0.0718847	-1.11793	-0.877058	0.225235
P02018.txt		1.92849	-0.693572	0.553045	-2.80868	0	1.53203	-0.780254	1.70939	-1.05507	2.51844	-0.605967	0.379305	-2.19398	0	0	0.162231	0.426126	1.32096	-1.2515	0.450108	1.32276	0.572434	-0.827981	-1.38042	0.162231	0.680695	-0.791216	0.394433	0.159257	-0.579867	0.291031	0.627201	0.614309	3.93217	-1.00802	0.762256	1.10505	0.567167	0.134301	1.10472	2.0967	-1.15756	-1.12264	0.456342	-0.558451	-0.554345	-1.01947	0.378868
P02019.txt		2.88086	0.664474	1.96348	-3.12398	0.734338	1.10169	-1.27346	1.05837	-0.838276	2.93817	0.312128	0.495127	-2.20938	0	0	-1.27346	0.0853527	1.40144	-1.74142	-0.781847	0	1.53425	-1.47003	-2.50327	0.598374	1.08973	-1.02427	0.353779	0.750051	-0.711825	-0.0458735	0.815936	-0.37772	4.34204	-1.51049	0.824306	1.07583	-0.376855	-1.22198	1.06633	1.0265	0.213351	-1.15897	0.509873	-0.605649	-0.885358	-0.658101	0.609303
P02020.txt		0.886104	0.182022	0.302743	-2.82646	-0.257094	2.18532	0.146266	-0.0769277	-0.103055	0.615859	-1.319	-0.450197	0.146266	1.19787	-0.27338	2.49423	0.26913	0.777155	0.615859	-0.302061	0.805649	0.21045	-0.941956	-0.409105	2.96382	0.0833333	-1.29636	0.760744	1.41314	0.902567	-0.299218	0.449413	0.940083	2.02463	-0.182877	-0.638783	1.09038	-0.648855	0.835408	1.08545	-1.02916	-0.185018	-1.47869	-0.428597	0.10654	-1.70324	-0.53583	-0.0172149
P02021.txt		5.41113	-2.46399	-2.01122	-2.91406	0.567581	2.85664	-0.85508	0.632712	1.00057	1.91447	-0.509498	-0.355218	-0.393488	1.91558	-0.996396	1.45288	0.737747	1.10501	-1.31667	-0.265721	0.667458	-2.22651	-0.387791	-0.574727	1.45288	1.78925	-1.74991	-2.38668	-0.269176	0	0.674215	1.31398	-0.354778	2.83765	-0.201036	-1.73761	-0.923236	-0.830935	0	1.45288	0.339194	-0.337049	-2.22651	0.904846	-0.532662	-0.429869	-1.29049	2.96528
P02022.txt		1.17591	0.522429	1.45826	-3.21019	-1.06183	-0.793731	0.817283	0.557152	0.203377	0.817283	-0.513454	-0.725929	-2.11532	0	0	2.28358	-0.681613	1.13601	0.328516	0.149001	-0.305003	0.824293	0.539283	0.459241	0.328516	0.542362	-0.875708	0.20455	0.63466	-0.08084	0.881605	0.24403	-0.336249	3.74988	-0.625332	-0.494068	-0.112367	-0.186285	0.377677	1.79482	0.286108	-0.37885	-1.98868	-1.42765	-1.08824	0.589334	-1.01457	1.27425
P02024.txt		1.78617	1.46542	1.11913	-3.45063	-1.27079	-0.826697	0.54668	0.655918	-0.0428011	1.00984	-0.418412	-1.45092	-1.30596	0.986536	-0.765504	1.473	-1.43455	0.376256	-0.842798	1.06859	0.640314	1.11977	-0.68906	-0.739265	1.93616	1.58363	0.277838	-2.75744	0	0	0.980704	-0.029546	-0.821445	3.32563	0.544745	-0.066866	-0.266199	-1.52161	-0.140909	1.473	0.367177	-1.02776	-0.879427	-0.109151	0.429559	-2.61975	-1.09001	-0.979034
P02025.txt		1.8142	1.42766	1.19248	-3.15718	-0.64144	-0.128587	0.563786	0.630917	-0.0121552	1.02853	-0.453399	-1.43619	-1.29518	0.976481	-0.764375	1.49327	-1.47903	0.419674	0.0990435	1.52263	-0.268894	1.14552	-0.738657	-0.69708	1.95801	1.55819	0.323046	-2.74804	0	0	1.01139	-0.0833333	-0.768393	2.8875	0.300278	0.198845	-0.908169	-0.438955	0	1.49327	0.335361	-1.00384	-1.19485	-0.660491	0.103744	-2.60137	-1.12449	-0.965255
P02026.txt		1.14552	1.92051	0.763989	-3.43509	-1.29636	-0.826409	1.49327	0.017198	0.272582	1.02853	-0.453399	-1.43619	-1.29518	0.976481	-0.764375	1.49327	-1.47903	0.419674	0.0990435	1.52263	-0.268894	1.14552	-0.738657	-0.69708	1.95801	1.55819	0.323046	-2.74804	0	0	1.2893	-0.316993	-0.795793	3.35224	0.50588	-0.0178881	-0.908169	-0.438955	0	1.49327	0.335361	-1.00384	-1.19485	-0.660491	0.103744	-2.60137	-0.6833	-1.58662
P02028.txt		1.47986	1.87426	0.488062	-3.43509	-1.29636	-0.826409	0.563786	0.630917	-0.0121552	1.02853	-0.453399	-1.43619	-1.29518	0.976481	-0.764375	1.49327	-1.47903	0.419674	0.0990435	1.52263	-0.268894	1.14552	-0.738657	-0.69708	1.95801	1.55819	0.323046	-2.74804	0	0	1.01139	-0.0833333	-0.768393	3.35224	0.50588	-0.0178881	-0.908169	-0.438955	0	1.49327	0.335361	-1.00384	-1.19485	-0.660491	0.103744	-2.60137	-0.6833	-1.58662
P02029.txt		1.47986	1.71475	0.727137	-3.43509	-1.29636	-0.826409	1.49327	0.017198	0.272582	1.02853	-0.535835	-1.35818	-1.29518	0.976481	-0.764375	1.02853	-1.29608	0.848646	0.0990435	1.52263	-0.268894	1.14552	-0.738657	-0.69708	1.95801	1.55819	0.323046	-2.74804	0	0	1.01139	-0.0833333	-0.768393	3.35224	0.50588	-0.0178881	-0.908169	-0.438955	0	1.49327	0.335361	-1.00384	-1.19485	-0.660491	0.103744	-2.60137	-0.6833	-1.58662
P02030.txt		1.8142	1.27297	1.38162	-3.43509	-1.29636	-0.826409	1.49327	0.017198	0.272582	1.02853	-0.535835	-1.35818	-1.29518	0.976481	-0.764375	1.02853	-1.29608	0.848646	0.0990435	1.52263	-0.268894	1.14552	-0.738657	-0.69708	1.95801	1.55819	0.323046	-2.74804	0	0	1.01139	-0.0833333	-0.768393	3.35224	0.50588	-0.0178881	-0.908169	-0.438955	0	1.49327	0.335361	-1.00384	-1.19485	-0.660491	0.103744	-2.60137	-0.6833	-1.58662
P02031.txt		1.14552	1.92051	0.763989	-3.43509	-1.29636	-0.826409	1.49327	0.369757	-0.582271	1.02853	-0.453399	-1.43619	-1.29518	0.976481	-0.764375	1.49327	-1.47903	0.419674	0.0990435	1.52263	-0.268894	1.14552	-0.738657	-0.69708	1.95801	1.55819	0.323046	-2.74804	0	0	1.01139	-0.0833333	-0.768393	3.35224	0.50588	-0.0178881	-0.908169	-0.438955	0	1.49327	0.335361	-1.00384	-1.19485	-0.660491	0.103744	-2.87928	-0.479532	-1.2632
P02032.txt		2.14853	0.983558	1.82963	-3.15718	-0.64144	-0.128587	0.563786	0.630917	-0.0121552	1.02853	-0.453399	-1.43619	-1.29518	0.976481	-0.764375	1.49327	-1.47903	0.419674	0.0990435	1.52263	-0.268894	1.14552	-0.738657	-0.69708	1.95801	1.55819	0.323046	-2.74804	0	0	1.01139	-0.0833333	-0.768393	2.8875	0.300278	0.198845	-0.908169	-0.438955	0	1.49327	0.335361	-1.00384	-1.19485	-0.660491	0.103744	-2.60137	-0.6833	-1.58662
P02033.txt		2.14853	1.24668	1.08032	-3.43509	-1.29636	-0.826409	1.02853	-0.00457979	0.712662	1.95801	-1.20017	-1.31136	-1.29518	0.976481	-0.764375	0.563786	-0.729498	0.703898	0.0990435	1.52263	-0.268894	1.14552	-0.738657	-0.69708	1.95801	1.55819	0.323046	-2.74804	0	0	1.01139	-0.0833333	-0.768393	3.35224	0.50588	-0.0178881	-0.908169	-0.438955	0	1.49327	0.335361	-1.00384	-1.52919	-0.478848	0.568656	-2.87928	-0.479532	-1.2632
P02035.txt		2.14853	0.983558	1.82963	-3.15718	-0.64144	-0.128587	1.02853	0.42592	-0.274033	1.49327	-0.687919	-1.64073	-1.29518	0.976481	-0.764375	1.02853	-1.29608	0.848646	0.0990435	1.52263	-0.268894	1.14552	-1.08909	-0.0996065	1.95801	1.55819	0.323046	-2.74804	0	0	1.01139	-0.0833333	-0.768393	2.8875	0.300278	0.198845	-0.908169	-0.438955	0	1.49327	0.335361	-1.00384	-1.52919	0.0161409	-0.487308	-2.60137	-0.6833	-1.58662
P02036.txt		2.11936	1.02624	1.74499	-3.17367	-0.616496	-0.144448	1.00984	0.454796	-0.304652	1.473	-0.956369	-1.07605	-1.30596	0.986536	-0.765504	1.00984	-0.927784	0.276264	0.0835205	1.53884	-0.29216	1.11977	-1.037	-0.150055	1.93616	1.58363	0.277838	-2.75744	0	0	0.980704	-0.029546	-0.821445	2.86247	0.338651	0.149578	-0.266199	-1.52161	-0.140909	1.473	0.367177	-1.02776	-1.54583	0.0427455	-0.507599	-2.89671	-0.452424	-1.26862
P02038.txt		1.47986	1.87426	0.488062	-3.15718	-0.64144	-0.128587	1.02853	0.42592	-0.274033	1.02853	-0.251888	-1.81164	-1.29518	0.976481	-0.764375	1.49327	-1.6682	0.602175	0.0990435	1.52263	-0.268894	1.14552	-1.08909	-0.0996065	1.95801	1.55819	0.323046	-2.74804	0	0	1.01139	-0.0833333	-0.768393	2.8875	0.300278	0.198845	-0.908169	-0.438955	0	1.49327	0.335361	-1.00384	-1.52919	0.0161409	-0.487308	-2.32347	-1.26183	-1.33818
P02039.txt		1.47986	1.87426	0.488062	-3.15718	-0.64144	-0.128587	1.02853	0.773984	-0.41557	0.0990435	-0.188311	-1.49602	-1.29518	0.976481	-0.764375	1.95801	-1.8267	0.200427	0.0990435	1.52263	-0.268894	1.47986	-1.16975	-0.40135	1.95801	1.55819	0.323046	-2.74804	0	0	1.01139	-0.0833333	-0.768393	2.8875	0.300278	0.198845	-0.908169	-0.438955	0	1.49327	0.335361	-1.00384	-1.52919	0.0161409	-0.487308	-2.32347	-1.26183	-1.33818
P02040.txt		1.8142	0.970034	2.27497	-3.15718	-0.64144	-0.128587	0.563786	-0.187304	-0.869354	1.49327	-0.687919	-1.64073	-1.29518	0.976481	-0.764375	1.02853	-1.29608	0.848646	0.0990435	1.52263	-0.268894	0.811181	-0.641256	-0.408108	1.95801	1.55819	0.323046	-2.74804	0	0	1.01139	-0.0833333	-0.768393	2.8875	0.300278	0.198845	-0.908169	-0.438955	0	1.49327	0.335361	-1.00384	-1.52919	0.0161409	-0.487308	-2.60137	-1.12449	-0.965255
P02042.txt		1.78617	1.05587	1.80016	-2.89671	-0.0238118	0.0947008	1.473	0.42695	0.50442	1.00984	-0.418412	-1.45092	-1.30596	0.986536	-0.765504	1.00984	-1.06422	0.583856	0.0835205	1.53884	-0.29216	1.11977	-0.68906	-0.739265	1.00984	0.991455	0.876151	-2.75744	0	0	0.980704	-0.029546	-0.821445	2.86247	0.338651	0.149578	0.383326	-0.520597	1.56473	1.473	0.367177	-1.02776	-1.21263	-0.626548	0.0715168	-2.34279	-0.469911	-1.78004
P02044.txt		2.78576	0.490464	1.94377	-2.89671	-0.0238118	0.0947008	0.54668	0.440542	-0.548198	0.54668	-0.244745	-1.16611	-1.30596	0.986536	-0.765504	1.473	-1.43455	0.376256	0.0835205	1.53884	-0.29216	1.11977	-0.68906	-0.739265	1.00984	0.991455	0.876151	-2.75744	0	0	0.980704	-0.029546	-0.821445	2.86247	0.338651	0.149578	-0.266199	-1.52161	-0.140909	1.93616	0.807977	-0.857739	-1.21263	-0.626548	0.0715168	-2.89671	-0.452424	-1.26862
P02046.txt		2.48287	0.814505	1.62819	-2.87928	-0.0479532	0.118917	0.563786	0.414039	-0.524545	0.563786	-0.374607	-0.78125	-1.29518	0.976481	-0.764375	1.49327	-1.35004	0.156195	-0.365699	1.07895	0.0469123	1.47986	-1.16975	-0.40135	1.02853	0.966336	0.923139	-2.74804	0	0	1.5672	0.512241	-0.521718	2.8875	0.300278	0.198845	-0.908169	-0.438955	0	1.95801	0.777059	-0.828333	-1.52919	0.0161409	-0.487308	-2.32347	-1.26183	-1.33818
P02047.txt		2.81721	0.660714	1.44665	-2.87928	-0.0479532	0.118917	0.563786	0.414039	-0.524545	1.02853	-0.828942	-0.717064	-1.29518	0.976481	-0.764375	1.02853	-0.957176	0.297397	0.0990435	1.52263	-0.268894	1.14552	-0.814241	-0.483512	1.02853	0.966336	0.923139	-2.74804	0	0	1.01139	-0.0833333	-0.768393	2.8875	0.300278	0.198845	-0.908169	-0.438955	0	1.95801	0.777059	-0.828333	-1.86352	0.287719	-0.190299	-2.04556	-1.6991	-1.40199
P02048.txt		0.811181	1.60314	0.904329	-3.15718	-0.64144	-0.128587	1.02853	0.609112	-0.421665	1.02853	0.187771	-0.966887	-1.75993	0.462682	0	1.02853	-2.01969	-0.40934	-0.365699	1.5345	0.171284	1.47986	-1.54195	-0.0539105	1.95801	1.55819	0.323046	-2.74804	0	0	1.01139	-0.0833333	-0.768393	3.35224	0.384754	-0.123627	-0.908169	-0.438955	0	1.49327	0.335361	-1.00384	-1.52919	0.0161409	-0.487308	-1.48975	-0.809606	-1.16638
P02049.txt		1.14552	1.13032	1.58941	-3.15718	-0.64144	-0.128587	1.02853	0.609112	-0.421665	1.49327	-0.275168	-0.708068	-1.75993	0.462682	0	0.563786	-1.65616	-0.115517	-0.365699	1.5345	0.171284	1.14552	-1.17842	-0.107472	1.95801	1.55819	0.323046	-2.74804	0	0	1.01139	-0.0833333	-0.768393	3.35224	0.384754	-0.123627	-0.908169	-0.438955	0	1.49327	0.335361	-1.00384	-1.52919	0.0161409	-0.487308	-1.48975	-0.809606	-1.16638
P02050.txt		1.47986	1.45554	1.5104	-3.15718	-0.64144	-0.128587	1.02853	-0.370963	-0.205635	1.02853	-0.471718	-0.524804	-0.365699	0.0599415	0.107618	1.49327	-0.558934	1.34206	-0.830442	0.29658	0.119359	0.811181	-0.733882	-0.393862	1.95801	1.55819	0.323046	-2.74804	0	0	1.01139	-0.0833333	-0.768393	2.8875	0.33735	0.2125	-0.908169	-0.438955	0	1.49327	0.335361	-1.00384	-1.19485	-0.660491	0.103744	-2.04556	-0.819782	-2.16345
P02051.txt		3.15155	0.299544	1.91852	-3.15718	-0.64144	-0.128587	0.0990435	0.52189	-1.47296	1.49327	-1.53922	-0.804524	-1.29518	0.976481	-0.764375	1.02853	-0.691548	0.278367	-0.365699	1.5345	0.171284	0.811181	-0.733882	-0.393862	1.95801	1.55819	0.323046	-2.74804	0	0	0.733487	-0.094568	-0.503465	3.35224	0.384754	-0.123627	-0.256424	-0.28621	-0.755106	1.49327	0.335361	-1.00384	-1.86352	0.203801	-0.0850187	-2.87928	-0.479532	-1.2632
P02052.txt		0.811181	1.88814	1.51972	-3.15718	0.489702	-0.168414	1.02853	1.50675	-1.44371	1.02853	-0.554155	-1.31551	-1.29518	1.04382	-0.724445	0.563786	-0.936518	1.16609	0.0990435	0.86623	1.06343	1.14552	-1.47388	0.263839	1.02853	0.966336	0.923139	-2.36532	-0.960955	0	1.2893	-0.392606	-0.622905	3.35224	-0.313503	-0.0177492	-0.908169	-0.438955	0	1.95801	0.777059	-0.828333	-1.19485	0.473188	-0.448553	-0.933943	-1.96849	-2.38052
P02053.txt		2.11936	1.97162	1.33839	-3.45063	-1.27079	-0.826697	1.00984	0.93688	0.179412	0.0835205	-0.288532	-0.728972	-1.76912	0.471317	0	1.473	-1.72488	-0.218659	0.0835205	1.28237	-0.471546	0.786568	-0.686237	-0.43765	1.93616	1.32508	-0.0616699	-2.75744	0	0	1.25766	-0.438825	-0.365031	2.39932	0.10001	-0.209547	-0.266199	-1.52161	-0.140909	1.93616	0.807977	-0.857739	-1.54583	0.0427455	-0.507599	-1.23496	-1.26936	-1.09413
P02054.txt		0.811181	2.1589	-0.542894	-3.43509	-1.29636	-0.826409	1.49327	0.386955	0.72541	0.0990435	0.328199	-0.902294	-1.75993	0.462682	0	1.49327	-1.90038	-0.595633	0.0990435	1.52263	-0.268894	1.14552	-1.15093	-0.183923	2.42276	1.565	-0.268657	-1.9826	0.319882	-0.0506256	1.01139	-0.0833333	-0.768393	2.42276	0.131708	-0.0785827	-0.908169	-0.438955	0	2.42276	0.18594	0.0708431	-1.19485	-0.660491	0.103744	-1.76766	-0.67932	-1.09203
P02055.txt		1.14552	1.47388	2.04207	-3.43509	-1.29636	-0.826409	1.49327	0.541736	-0.758425	1.02853	-0.728187	-1.3468	-1.29518	0.976481	-0.764375	1.49327	-1.22106	0.474792	-0.365699	1.5345	0.171284	0.811181	-0.733882	-0.393862	1.49327	1.61661	0.660188	-2.74804	0	0	1.01139	-0.0833333	-0.768393	4.28173	0.578229	-0.623877	-0.908169	-0.438955	0	1.02853	0.65491	-1.02289	-1.52919	0.0161409	-0.487308	-2.04556	-1.54339	-1.24231
P02057.txt		1.78617	1.01108	1.21166	-3.17367	-0.616496	-0.144448	1.473	0.247631	-0.532233	-0.379639	0.321459	-1.166	-1.76912	0.471317	0	2.39932	-1.69247	-0.103297	-0.379639	1.54777	0.146356	0.453369	-0.588957	-0.127204	1.93616	1.58363	0.277838	-2.37602	0.919069	0	0.980704	-0.029546	-0.821445	3.32563	0.424476	-0.171145	-0.266199	-1.52161	-0.140909	1.473	0.367177	-1.02776	-1.87902	0.309553	-0.21031	-1.23496	-1.6694	-0.707592
P02058.txt		1.8142	0.873353	2.31661	-2.87928	-0.0479532	0.118917	-0.830442	0.64144	-0.736916	0.563786	-0.0985808	-1.58247	-1.29518	0.976481	-0.764375	1.95801	-1.5826	0.29886	0.0990435	1.40426	-0.151218	0.811181	-1.09726	0.21617	1.49327	1.28125	0.626533	-2.74804	0	0	1.01139	-0.0833333	-0.768393	3.81698	-0.00343561	0.135357	-0.908169	-0.438955	0	1.49327	0.335361	-1.00384	-1.86352	0.287719	-0.190299	-1.21185	-1.30933	-2.21819
P02059.txt		2.48287	2.09575	1.85505	-2.87928	-0.0479532	0.118917	0.563786	1.20269	-1.22496	1.49327	0.17198	-1.58505	-1.29518	0.976481	-0.764375	1.02853	-2.21204	-0.3297	-0.365699	0.863158	0.223651	1.47986	-1.09664	-0.53667	0.563786	0.749214	0.856901	-2.36532	0.0355909	0	1.01139	-0.470238	-0.194584	3.81698	0.0721479	0.122047	-0.256424	-0.353553	-0.789332	1.95801	0.386495	-0.130868	-1.86352	0.287719	-0.190299	-2.32347	-0.522478	-1.77972
P02060.txt		1.8142	1.3761	1.11625	-3.15718	-0.64144	-0.128587	1.02853	0.618272	-0.42478	0.563786	-0.571769	-1.0235	-1.29518	-0.740779	0.787192	1.95801	-1.59073	0.312078	-0.830442	1.05527	0.666976	1.47986	-1.22957	-0.218299	1.02853	0.893059	0.980025	-2.74804	0	0	1.01139	-0.107143	-0.768876	3.81698	0.669945	-0.188048	-0.908169	-0.438955	0	1.49327	0.842701	-0.519331	-1.52919	0.812427	-0.206936	-1.76766	-0.980285	-1.06227
P02061.txt		1.47986	1.95402	-0.341384	-2.87928	-0.0479532	0.118917	1.49327	0.352559	-1.22876	1.02853	-0.535835	-1.35818	-1.29518	0.976481	-0.764375	1.02853	-1.29608	0.848646	-0.365699	1.5345	0.171284	1.8142	-1.91106	0.00737684	0.563786	1.00552	1.40941	-1.9826	-0.370389	-0.781488	1.01139	0.547619	0.126714	3.81698	0.388224	-0.438357	-0.256424	-1.3132	-0.450639	0.563786	0.414039	0.00994519	-2.19786	0.544879	0.204598	-2.04556	-1.43347	-1.57909
P02062.txt		1.47986	0.770973	2.15313	-2.87928	-0.0479532	0.118917	1.02853	0.370963	-0.19805	1.02853	-0.141973	-0.585347	-1.75993	0.462682	0	2.42276	-1.89039	0.228451	-0.365699	0.0599415	2.2129	1.47986	-0.910545	-0.745688	1.95801	1.77788	-1.3901	-2.74804	0	0	1.2893	-0.142501	-0.0333835	2.8875	0.300278	0.198845	-0.908169	-0.438955	0	1.49327	0.335361	-1.00384	-1.52919	0.0161409	-0.487308	-2.32347	-0.552052	0.0429258
P02064.txt		2.48287	0.985338	2.00948	-3.15718	-0.64144	-0.128587	-0.365699	1.34269	-0.603625	2.42276	-1.27059	-1.40271	-1.75993	0.462682	0	1.49327	-1.81439	1.07015	0.563786	1.73502	-0.730759	0.811181	-0.890633	-0.230878	1.49327	1.50482	-1.16195	-2.74804	0	0	1.2893	-0.142501	-0.0333835	3.35224	-0.0783757	0.376977	-0.908169	-0.438955	0	1.49327	0.335361	-1.00384	-1.86352	0.287719	-0.190299	-2.87928	-0.503509	-1.27287
P02065.txt		2.48287	0.985338	2.00948	-3.15718	-0.64144	-0.128587	-0.830442	0.64144	-0.736916	1.95801	-1.45241	-0.894329	-1.75993	0.462682	0	1.49327	-1.07487	0.335244	0.563786	1.73502	-0.730759	0.811181	-0.890633	-0.230878	2.42276	0.263416	0.977088	-2.74804	0	0	1.2893	-0.142501	-0.0333835	3.35224	-0.0783757	0.376977	-0.908169	-0.438955	0	1.49327	0.335361	-1.00384	-1.86352	0.287719	-0.190299	-2.60137	0.252875	-0.34857
P02066.txt		2.81721	0.392857	2.24978	-3.15718	-0.64144	-0.128587	0.0990435	1.27513	-0.934722	1.49327	-0.997483	-1.20379	-1.75993	0.462682	0	1.95801	-2.13589	0.754696	-0.365699	1.48655	0.126398	0.811181	-0.334878	-0.876146	1.95801	1.77788	-1.3901	-2.74804	0	0	1.2893	-0.142501	-0.0333835	3.81698	0.19583	0.414486	-0.908169	-0.438955	0	1.49327	0.335361	-1.00384	-1.86352	0.203801	-0.0850187	-2.87928	-0.503509	-1.27287
P02067.txt		1.45297	1.31318	1.83075	-2.61975	0.448828	0.0217636	1.93616	1.17965	-0.311308	1.473	0.017078	-1.18906	-1.76912	0.471317	0	1.473	-2.39092	-0.607764	0.0835205	1.02589	-0.318541	1.11977	-1.07111	-0.303392	1.473	1.33209	0.614793	-2.37602	0.871937	0	1.25766	-0.334893	-0.445441	2.86247	-0.0441718	-0.287003	-0.266199	-1.52161	-0.140909	1.473	0.469645	-0.791197	-1.87902	0.309553	-0.21031	-2.34279	-1.07688	-1.16649
P02070.txt		2.17793	0.107277	2.54272	-2.86176	0.410444	1.3193	1.04736	1.23603	-1.08682	1.98004	0.0327781	-1.27412	-1.75069	0.453928	0	1.5137	-1.52413	0.464007	-0.81801	1.04177	0.694193	0.500484	-0.679527	-0.0354385	0.581017	1.72735	-0.759859	-2.73861	0	0	0.763441	0.540838	-0.660461	3.84541	-0.401406	-0.611044	0.407403	-1.25012	-0.251997	2.44639	0.241885	-0.218652	-1.84794	0.265581	-0.16987	-2.5829	-0.498452	-1.61283
P02072.txt		1.84244	-0.28566	2.26225	-2.86176	0.410444	1.3193	0.581017	0.903384	-0.884785	1.98004	0.0327781	-1.27412	-1.75069	0.453928	0	1.5137	-1.52413	0.464007	-0.81801	1.04177	0.694193	0.500484	-0.679527	-0.0354385	1.04736	2.00164	-1.08991	-2.73861	0	0	0.763441	0.540838	-0.660461	3.84541	-0.401406	-0.611044	0.407403	-1.25012	-0.251997	2.44639	0.241885	-0.218652	-1.84794	0.265581	-0.16987	-2.30404	-0.694911	-1.88528
P02073.txt		2.17793	-0.347074	1.90789	-2.30404	0.555929	0.355905	-0.351668	1.32791	-0.588935	1.98004	0.0327781	-1.27412	-1.75069	0.453928	0	2.91273	-1.03049	0.322012	-0.81801	1.04177	0.694193	0.500484	-0.679527	-0.0354385	1.98004	1.38487	-0.70277	-2.73861	0	0	1.0423	0.533662	-0.92005	3.37907	-0.480809	-0.472726	-0.246586	-1.54267	-0.173336	1.98004	-0.204863	-0.51712	-2.18343	0.527829	0.225407	-3.14062	-0.166683	-1.0054
P02074.txt		2.51342	0.13521	1.96981	-2.30404	0.555929	0.355905	1.04736	1.08845	-0.203355	1.04736	0.0553448	-0.796976	-1.75069	0.453928	0	1.98004	-0.917786	0.0502386	-0.81801	1.04177	0.694193	1.50695	-0.649361	-0.201665	1.04736	1.32828	-0.4132	-2.73861	0	0	1.0423	0.527666	-0.934728	1.98004	-0.581811	-0.581855	-0.246586	-1.54267	-0.173336	2.44639	0.241885	-0.218652	-1.84794	0.265581	-0.16987	-2.86176	-0.434587	-1.32309
P02075.txt		1.84244	0.103876	2.66141	-2.86176	-0.0724312	0.143639	1.5137	0.97856	-1.01035	1.98004	0.0327781	-1.27412	-1.75069	0.453928	0	1.5137	-1.52413	0.464007	-0.351668	1.06232	0.0706342	0.500484	-0.769135	0.180991	1.98004	1.89293	-0.947356	-2.73861	0	0	0.763441	0.540838	-0.660461	3.37907	-0.45928	0.0365935	0.407403	-1.25012	-0.251997	1.98004	-0.106529	-0.249625	-1.84794	0.265581	-0.16987	-2.86176	-0.19315	-1.4179
P02076.txt		1.84244	-0.266183	2.40257	-2.86176	0.265581	1.09933	-0.351668	0.350084	-0.209769	0.581017	-0.704838	-1.33881	-1.75069	0.453928	0	1.04736	-1.8725	0.258357	-0.351668	1.06232	0.0706342	0.164995	-1.06117	0.146142	1.98004	1.89293	-0.947356	-2.73861	0	0	-0.352006	-0.35296	-0.301116	2.91273	-1.00062	-0.826387	0.407403	-1.25012	-0.251997	1.98004	-0.106529	-0.249625	-2.18343	0.527829	0.225407	-2.30404	0.0595638	-1.36126
P02077.txt		2.17793	0	2.3415	-2.86176	0.410444	1.3193	0.581017	0.903384	-0.884785	1.5137	-0.441651	-1.70292	-1.75069	0.453928	0	1.98004	-0.991537	1.18938	-0.351668	1.06232	0.0706342	0.500484	-0.769135	0.180991	1.98004	1.89293	-0.947356	-2.73861	0	0	1.0423	0.833472	-0.61021	3.37907	-0.74633	-0.819864	0.407403	-1.25012	-0.251997	1.98004	-0.106529	-0.249625	-2.18343	0.527829	0.225407	-2.30404	0.0595638	-1.36126
P02078.txt		1.58948	0.766428	1.55331	-2.52689	0.625354	0.903826	0.162231	-0.33758	-0.0457982	1.57596	-0.557398	-1.6577	-1.72274	0.426925	0	2.0472	0.540052	0.166159	-0.309012	0.87541	0.240012	0.572434	-0.606677	-0.160856	1.57596	1.54833	-0.598153	-1.93399	-0.484732	1.7127	1.13641	0.30045	-0.835893	2.98969	-0.812719	-0.102695	-0.877537	-1.7199	0	2.51844	0.127572	-0.0903066	-1.80067	-0.44387	1.29935	-1.96331	-0.409917	-0.319266
P02080.txt		1.95763	0.755604	1.28417	-2.50802	0.601985	0.945043	-2.18624	0	0	-2.18624	0	0	-1.71333	0.417668	0	-2.18624	0	0	-2.18624	0	0	0.256555	-0.522064	0.204971	1.59704	1.52395	-0.567173	-2.31113	-1.59697	0	1.16825	0.370688	-0.873009	3.48869	-0.827521	-0.366022	-0.869771	-0.515943	0	2.54286	0.0883494	-0.0456546	-1.78473	-0.471889	1.34163	-1.65965	-0.320832	-0.603464
P02081.txt		1.84244	-0.28566	2.18971	-2.30404	1.06222	0.459199	-0.351668	1.32791	-0.588935	1.5137	-0.441651	-1.70292	-1.28435	0.288191	-0.743946	2.44639	-0.983146	0.695729	-0.351668	0.941606	0.151224	0.500484	-0.380834	-0.528228	0.114674	1.85294	-0.560935	-2.35458	-0.477818	0	1.60003	0.0573382	-0.749753	2.91273	-1.00062	-0.826387	-0.900575	-1.72015	0	2.44639	0.249688	-0.244195	-1.84794	0.265581	-0.16987	-0.909729	-0.268824	0.178577
P02082.txt		1.50695	0.133889	1.86484	-2.30404	1.06222	0.459199	0.581017	1.092	0.430887	1.04736	0.0184483	-1.98552	-1.75069	0.453928	0	2.91273	-1.33665	0.611685	-0.351668	0.941606	0.151224	0.835973	-0.0358813	-0.397974	0.581017	1.39975	-0.0815319	-2.35458	-0.477818	0	1.87889	-0.292144	-0.445804	2.44639	-0.616417	-0.914198	-0.900575	-1.72015	0	2.44639	0.249688	-0.244195	-1.84794	0.265581	-0.16987	-1.74631	-1.88784	-0.897304
P02083.txt		1.17146	0.221465	2.21108	-2.30404	1.06222	0.459199	1.04736	0.968534	0.0886826	0.581017	0.0694911	-1.68838	-1.75069	0.453928	0	2.91273	-1.33665	0.611685	-0.351668	0.941606	0.151224	1.17146	-0.117653	-0.681464	0.581017	1.39975	-0.0815319	-1.97054	-1.3901	-0.425146	1.60003	0.0573382	-0.749753	2.44639	-0.616417	-0.914198	-0.900575	-1.72015	0	2.44639	0.249688	-0.244195	-1.84794	0.265581	-0.16987	-1.74631	-1.31629	-1.31088
P02084.txt		1.8142	1.11183	1.7921	-2.60137	-0.414284	-0.141857	1.49327	-0.584731	1.16972	1.02853	0.627431	-1.49362	-1.75993	0.462682	0	2.42276	-0.433861	0.10341	-1.29518	-0.168359	2.40341	0.476843	-0.315107	-0.366338	1.95801	1.41172	-0.734119	-2.36532	0.9135	0	1.84511	-0.532563	-1.12011	2.8875	0.0852642	0.713193	-1.55991	0	0	1.49327	0.335361	-1.00384	-2.19786	0.544879	0.204598	-2.87928	-0.683333	-1.04259
P02085.txt		1.8142	1.11183	1.7921	-2.60137	-0.414284	-0.141857	1.49327	-0.584731	1.16972	0.563786	0.887227	-1.44205	-1.75993	0.462682	0	2.8875	-0.574606	-0.201086	-1.29518	-0.168359	2.40341	0.476843	-0.315107	-0.366338	1.95801	1.41172	-0.734119	-2.36532	0.9135	0	1.84511	-0.532563	-1.12011	2.8875	0.0852642	0.713193	-1.55991	0	0	1.49327	0.335361	-1.00384	-2.19786	0.544879	0.204598	-2.87928	-0.683333	-1.04259
P02086.txt		1.47986	0.445303	2.35359	-2.87928	-0.0479532	0.118917	1.02853	0.893059	-1.16693	1.95801	-0.541093	-0.513208	-1.75993	0.462682	0	1.49327	-0.498741	0.616428	-0.365699	1.07895	0.0469123	0.811181	-1.37514	-0.566847	2.8875	1.09361	0.287283	-2.36532	-0.462682	0	1.2893	-0.154134	-1.00302	2.42276	-0.371881	0.681814	-0.908169	-0.438955	0	1.95801	0.777059	-0.828333	-1.86352	0.287719	-0.190299	-2.87928	-0.203801	-1.42288
P02087.txt		1.78617	0.767907	1.17494	-3.17367	-0.452097	0.28674	1.473	-0.034156	0.512437	1.473	-0.811206	0.113311	-0.842798	0.356198	0.785002	1.473	-0.870979	-0.0978528	-1.30596	0.401303	1.13431	0.453369	-0.176687	-0.643477	1.93616	2.66632	-1.61558	-2.75744	0	0	0.980704	-0.401826	-0.291289	3.78879	0.620836	-0.374772	1.03285	0.214306	1.20467	2.39932	0.630831	-1.02571	-2.21222	-0.438397	-0.497783	-2.61975	-1.15413	-0.900993
P02088.txt		2.78576	1.06957	1.90374	-3.17367	-0.616496	-0.144448	0.54668	-0.0391593	-0.96074	1.93616	-0.605983	-0.575832	-1.30596	-0.668838	0.650385	0.0835205	-1.27168	0.042538	-0.842798	1.06859	0.640314	1.11977	-0.375231	-0.333821	1.93616	1.58363	0.277838	-1.23178	0.619106	-0.872908	0.703746	0.0484567	-0.458453	2.86247	0.338651	0.149578	0.383326	-0.753495	0.831714	1.00984	0.791345	-0.822047	-2.21222	0.561697	0.184213	-1.51192	-1.40588	-1.75787
P02089.txt		2.78576	1.4123	1.73078	-3.17367	-0.616496	-0.144448	1.00984	0.0363837	-1.30364	1.473	-0.640426	-0.226923	-1.30596	-0.668838	0.650385	0.54668	-1.16499	-0.29835	-0.842798	1.06859	0.640314	0.786568	0.0141492	-0.565735	1.473	1.63949	0.613475	-1.23178	0.619106	-0.872908	0.703746	0.0484567	-0.458453	3.32563	0.346656	-0.187051	-0.266199	-1.52161	-0.140909	1.00984	0.791345	-0.822047	-1.54583	-0.288532	0.0921108	-1.78888	-1.63949	-1.45912
P02090.txt		1.8142	1.56301	2.8112	-3.43509	-1.29636	-0.826409	0.563786	-0.0591485	-0.928473	1.49327	-0.67932	-0.191882	-1.75993	0.462682	0	0.563786	-1.20269	-0.27124	-0.830442	1.05527	0.666976	0.476843	-0.656163	-0.0227747	1.95801	1.55819	0.323046	-1.9826	-0.235702	0.948814	1.01139	-0.0357143	-0.666359	3.81698	0.505035	-0.335038	-0.908169	-0.438955	0	1.49327	0.438548	-0.763993	-1.52919	0.0161409	-0.487308	-0.656038	-1.41789	-2.31522
P02091.txt		2.11936	0.895626	2.19822	-3.17367	-0.616496	-0.144448	1.473	-0.555035	-0.921228	1.93616	-1.40588	-1.08385	-1.30596	1.20391	-0.610058	0.0835205	-0.213728	0.717211	-0.842798	1.06859	0.640314	1.45297	-0.758871	-0.139685	2.39932	1.61554	-0.0838666	-1.23178	0.619106	-0.872908	0.703746	0.0484567	-0.458453	3.32563	0.346656	-0.187051	0.383326	-0.753495	0.831714	1.00984	0.791345	-0.822047	-1.54583	-0.288532	0.0921108	-2.34279	-0.146847	-0.529082
P02092.txt		4.4889	-0.233671	2.10058	-3.15718	-0.64144	-0.128587	-1.75993	-0.3915	0	-0.365699	-0.191813	0.482994	-1.75993	0.462682	0	-1.75993	-1.57786	0	-1.75993	-0.344046	0	0.811181	-0.819383	-0.191985	2.8875	1.16775	0.127983	-1.21717	0.0839181	0.428055	0.733487	-0.00305058	-0.402558	2.8875	0.426321	0.130399	-0.256424	0.28621	-0.157106	1.49327	0.438548	-0.763993	-2.19786	0.544879	0.204598	-1.76766	0.128985	0.0477409
P02093.txt		1.8142	-0.854017	1.54348	-3.43509	-1.29636	-0.826409	0.0990435	-0.0161409	-0.520181	2.42276	0.356386	-0.0513833	-1.75993	0.462682	0	0.0990435	-1.08144	-0.149547	-0.830442	1.05527	0.666976	1.47986	-0.651339	0.544519	1.95801	0.964204	0.637842	-1.21717	0.0839181	0.428055	0.733487	-0.00305058	-0.402558	3.81698	0.505035	-0.335038	-0.256424	0.28621	-0.157106	1.49327	0.438548	-0.763993	-2.19786	0.544879	0.204598	-1.21185	-0.317648	-1.03332
P02094.txt		2.45256	0	2.16504	-3.45063	-1.27079	-0.826697	1.00984	0.454796	-0.304652	1.93616	-0.00807977	-0.230314	-1.76912	0.471317	0	0.0835205	-1.04727	-0.174439	-0.842798	0.0821995	0.226374	0.453369	-0.677301	0.0832833	2.86247	1.30307	0.268702	-1.23178	1.29774	-1.24533	0.980704	-0.325006	-0.142445	3.32563	0.665013	-0.14527	0.383326	-0.753495	0.831714	1.473	0.469645	-0.791197	-1.87902	0.309553	-0.21031	-1.23496	0.930861	-1.60835
P02095.txt		3.15155	0.572914	1.95845	-3.15718	-0.64144	-0.128587	0.0990435	0.618736	0.479173	0.0990435	-0.371241	-0.533999	-1.29518	1.19535	-0.606794	1.49327	-0.902894	-0.0783061	-0.365699	0.983041	0.10676	0.142505	-1.04591	-0.293605	2.8875	1.64226	-0.0463021	-0.834451	-0.618736	0.511489	1.01139	-0.666667	-0.494394	2.8875	0.02595	-0.039545	-0.256424	0.28621	-0.157106	1.49327	0.438548	-0.763993	-1.86352	1.01901	-0.138009	-1.21185	-0.821237	-1.72677
P02097.txt		0.811181	0.940509	0.714443	-2.60137	0.726342	0.763891	0.563786	-0.3056	-0.801523	1.49327	-0.782508	-0.981346	-1.75993	0.462682	0	1.49327	-0.799706	1.46922	-0.365699	1.07895	0.0469123	1.14552	-1.21964	-0.0350905	0.0990435	0.34972	1.11658	-1.21717	-0.455556	0.114865	0.733487	0.320311	-1.31693	2.8875	-0.203893	-0.741552	-0.256424	0.690271	0.595861	1.49327	-0.249371	0.120563	-1.86352	0.287719	-0.190299	-0.933943	0.826692	0.823303
P02099.txt		2.45256	0.0121142	2.12138	-3.17367	-0.739795	-0.422564	0.54668	0.352433	-1.55115	1.473	-0.640426	-1.26849	-1.76912	0.471317	0	1.00984	-1.26433	0.817505	-0.379639	1.54777	0.146356	-0.213029	-0.0323191	-0.380236	1.00984	1.08241	0.842085	-1.61319	-0.575396	0.543297	0.426788	0.752574	-0.696463	3.78879	0.682238	-0.170504	-0.266199	-1.52161	-0.140909	1.93616	-0.218154	-0.299982	-1.87902	0.309553	-0.21031	-1.78888	-0.922213	-0.965789
P02100.txt		2.45256	0.72685	2.13883	-3.45063	-1.27079	-0.826697	1.00984	-0.191014	-1.16003	0.0835205	0.245787	-1.45772	-1.76912	0.471317	0	1.93616	-1.11501	1.21075	-0.842798	1.06859	0.640314	-0.213029	-0.929173	-1.03193	1.00984	1.35529	0.980351	-0.850365	1.36786	-0.738315	0.426788	0.391836	-0.701777	4.25195	0.620294	-0.669576	1.03285	-1.02391	0.756377	1.93616	-0.218154	-0.299982	-1.21263	0.137057	-0.902889	-1.51192	-1.12309	-0.687707
P02101.txt		1.45297	1.86088	0.586065	-3.17367	-0.616496	-0.144448	1.00984	-0.191014	-1.16003	0.0835205	0.245787	-1.45772	-1.76912	0.471317	0	1.473	-0.77705	1.42878	-0.379639	0.369082	1.21935	1.45297	-0.739074	-0.0554547	1.00984	1.35529	0.980351	-0.850365	0.374023	0.329203	-0.404087	1.03018	-0.599163	3.32563	0.113194	-0.522081	1.68237	-0.801478	-0.213789	1.93616	-0.218154	-0.299982	-1.54583	0.0427455	-0.507599	-2.06584	-0.927784	-0.88283
P02102.txt		2.45256	0.211998	1.7136	-2.89671	0.0238118	0.20539	1.00984	-0.191014	-1.16003	0.0835205	0.801478	-0.994752	-1.76912	0.471317	0	1.93616	-1.53516	0.253984	-0.842798	1.06859	0.640314	1.11977	-1.08476	-0.311962	1.00984	1.35529	0.980351	-0.468952	0.362223	-0.149447	0.426788	0.534888	-0.784416	3.32563	0.113194	-0.522081	-0.266199	-1.52161	-0.140909	1.93616	-0.218154	-0.299982	-1.87902	0.309553	-0.21031	-2.06584	-0.20011	-1.0406
P02103.txt		0.786568	2.13653	-0.587288	-3.45063	-1.27079	-0.826697	1.473	-0.42695	-1.35819	0.54668	-0.283905	-1.11882	-1.30596	-0.735721	0.804189	1.473	-0.734355	1.34435	0.0835205	-0.395396	1.79363	0.786568	-0.700386	-0.443617	1.00984	1.35529	0.980351	-0.0875376	-0.818633	1.1289	0.426788	1.33722	-1.2868	4.25195	0.593899	-0.581433	0.383326	-1.17819	-0.14852	1.93616	-0.218154	-0.299982	-1.54583	-0.448828	0.533979	-1.78888	-0.648965	-0.780407
P02104.txt		1.78617	1.6126	0.25042	-3.17367	-1.23299	-1.14696	2.39932	-0.815465	-0.0972693	-0.379639	0.273835	-1.08176	-1.76912	0.471317	0	2.39932	-1.06164	0.836405	-0.842798	1.06859	0.640314	0.453369	-0.82454	-0.130726	0.54668	2.15376	-0.988407	-1.23178	-0.476235	-0.0335142	1.25766	0.415729	-0.694553	3.32563	0.431551	-0.435093	0.383326	-0.520597	1.56473	1.473	-0.333021	0.0258909	-2.21222	-0.342498	-0.543057	-1.23496	-0.115396	-0.740821
P02105.txt		2.11936	0.690378	2.42606	-2.89671	-0.631012	-0.669747	1.93616	0.743339	-0.273446	0.54668	0.430752	-1.78322	-1.30596	-0.0668838	-0.396233	1.00984	-1.71913	0.19965	-0.379639	1.54777	0.146356	-0.546228	-0.913674	-1.55096	1.473	1.30647	0.580281	-0.850365	0.203041	-0.67852	0.426788	0.740135	-0.624	2.86247	0.419632	0.119573	1.68237	0.0320591	0.695008	1.93616	-0.218154	-0.299982	-1.54583	0.577064	-0.584541	-1.78888	-1.02468	-1.00664
P02106.txt		2.81721	0.321429	1.0494	-3.43509	-1.29636	-0.826409	1.49327	0.292366	-0.296634	1.02853	0.416761	-1.33705	-1.29518	0.993317	-0.755106	1.49327	-0.859899	1.18308	-0.830442	0.820768	1.48027	0.476843	-0.648749	-0.0874751	1.49327	0.997483	1.06104	0.313703	0.0515939	0.559417	1.01139	-0.0297619	-0.400031	3.81698	0.594361	-0.289277	-0.908169	-0.438955	0	1.49327	0.335361	-1.00384	-2.19786	-0.365552	-0.532682	-2.87928	-1.24678	-0.741401
P02107.txt		2.48287	0.436233	1.28887	-3.43509	-1.29636	-0.826409	1.49327	0.292366	-0.296634	1.02853	0.416761	-1.33705	-1.29518	0.993317	-0.755106	1.49327	-0.859899	1.18308	-0.830442	0.820768	1.48027	0.811181	-0.748132	-0.399912	1.49327	0.997483	1.06104	0.313703	0.0515939	0.559417	1.01139	-0.0297619	-0.400031	3.81698	0.594361	-0.289277	-0.908169	-0.438955	0	1.49327	0.335361	-1.00384	-2.19786	-0.365552	-0.532682	-2.87928	-1.24678	-0.741401
P02108.txt		1.8142	1.92396	-0.44889	-3.43509	-1.29636	-0.826409	0.563786	1.20269	-1.22496	1.95801	0.313264	-0.814271	-1.29518	0.993317	-0.755106	1.02853	-1.35104	0.707922	-0.830442	0.820768	1.48027	1.14552	-1.16467	-0.192833	1.49327	0.997483	1.06104	-0.0690147	-1.11289	0.636138	1.84511	-0.281617	-0.34304	3.81698	0.594361	-0.289277	-1.55991	0	0	1.49327	0.335361	-1.00384	-2.5322	-0.185195	0.123355	-1.76766	-2.31313	-1.28867
P02109.txt		0.786568	2.05164	-0.339977	-3.45063	-1.27079	-0.826697	0.0835205	-0.0961774	-0.220165	0.54668	0.225166	-0.582573	-0.379639	0.595294	0.834474	1.473	-0.34156	0.832243	0.0835205	-0.0534319	1.28713	0.786568	-0.53767	-0.783639	1.93616	1.76947	0.578745	-0.850365	-0.0961774	1.16589	-0.127128	0.560904	-0.455253	3.32563	0.806505	-0.174981	1.03285	-1.20249	0.1389	1.00984	0.281974	-0.681777	-1.87902	0.226212	-0.106462	-1.51192	-1.77755	-1.93132
P02110.txt		1.78617	1.09427	0.0333805	-2.89671	-0.0119059	0.114302	1.93616	-0.614062	-0.53626	0.54668	0.0587389	-1.71062	-1.76912	0.471317	0	1.473	-0.418411	0.693179	-0.842798	1.06859	0.640314	0.786568	-1.50689	-0.526906	1.93616	1.28468	1.75205	-2.75744	0	0	1.25766	-0.155898	-0.320018	2.86247	0.93497	-0.661121	-0.266199	-1.52161	-0.140909	1.473	0.367177	-1.02776	-2.21222	0.561697	0.184213	-1.23496	-0.20002	1.04316
P02111.txt		1.47986	0.618107	0.145207	-2.87928	-0.0359649	0.138789	1.49327	-0.748112	-0.191882	1.02853	0.719027	-1.77995	-1.75993	0.462682	0	1.02853	-0.920538	0.419024	-0.830442	1.05527	0.666976	1.8142	-1.54368	0.319488	1.49327	1.81439	0.957907	-1.9826	-0.269374	1.11804	1.2893	-0.212298	-0.257597	3.35224	0.463129	-0.156054	-0.908169	-0.438955	0	1.49327	0.335361	-1.00384	-1.86352	0.287719	-0.190299	-1.48975	-0.109846	0.92175
P02112.txt		2.11936	0.49135	1.73428	-2.34279	0.734236	0.70037	1.00984	-0.418412	-1.47898	0.54668	1.33142	-1.8778	-0.842798	0.315098	0.68511	1.00984	-1.21885	0.932526	0.0835205	0.299219	1.18689	-0.546228	-1.58826	-1.21015	1.00984	1.31891	0.892449	-0.0875376	0	-0.17487	0.980704	0.200913	-0.383082	2.39932	0.57698	0.376606	-0.266199	-1.45472	-0.0339963	1.473	0.367177	-1.02776	-1.54583	0.0427455	-0.507599	-2.06584	-0.0363837	-1.49254
P02113.txt		2.14853	0.444794	1.81877	-2.32347	0.709782	0.741299	1.02853	-0.453399	-1.46464	1.02853	0.746506	-1.0619	-0.830442	0.29658	0.712388	0.563786	-0.847795	1.20881	0.0990435	0.274396	1.23058	-0.526172	-1.63381	-1.18876	1.02853	1.29608	0.939663	-0.0690147	-0.0320585	-0.142451	1.01139	0.14881	-0.323817	2.42276	0.542326	0.426184	-0.908169	-0.344046	0	1.49327	0.335361	-1.00384	-1.52919	0.0161409	-0.487308	-1.76766	-0.662122	-0.874896
P02114.txt		2.45256	0.557252	1.41503	-2.34279	0.734236	0.70037	1.00984	-0.418412	-1.47898	1.00984	0.773153	-1.08175	-0.842798	0.315098	0.68511	0.54668	-0.812555	1.1615	0.0835205	0.299219	1.18689	-0.546228	-1.58826	-1.21015	1.00984	1.31891	0.892449	-0.0875376	0	-0.17487	0.980704	0.200913	-0.383082	2.39932	0.57698	0.376606	-0.266199	-1.45472	-0.0339963	1.473	0.367177	-1.02776	-1.54583	0.0427455	-0.507599	-2.61975	-0.673242	-1.60337
P02115.txt		2.48287	0.509447	1.49742	-2.32347	0.709782	0.741299	1.02853	-0.453399	-1.46464	0.563786	0.335175	-1.0689	-0.830442	0.29658	0.712388	1.02853	-0.352644	1.47642	0.0990435	0.274396	1.23058	-0.526172	-1.63381	-1.18876	1.02853	1.29608	0.939663	-0.0690147	-0.0320585	-0.142451	1.01139	0.14881	-0.323817	2.42276	0.542326	0.426184	-0.908169	-0.344046	0	1.49327	0.335361	-1.00384	-1.19485	0.46333	-0.467976	-2.60137	-0.704821	-1.59821
P02116.txt		2.48287	0.509447	1.49742	-2.32347	0.709782	0.741299	1.02853	-0.453399	-1.46464	0.563786	0.808363	-0.730249	-0.830442	0.29658	0.712388	1.02853	-0.792304	0.738532	0.0990435	0.274396	1.23058	-0.191833	-1.17576	-0.604047	1.02853	1.29608	0.939663	-0.0690147	-0.0320585	-0.142451	1.2893	0.474036	-0.151221	2.42276	0.542326	0.426184	-0.908169	-0.344046	0	1.49327	0.335361	-1.00384	-1.52919	0.0161409	-0.487308	-2.60137	-0.704821	-1.59821
P02117.txt		2.48287	0.973136	1.50596	-2.32347	0.709782	0.741299	1.02853	-0.453399	-1.46464	0.563786	0.335175	-1.0689	-0.830442	0.29658	0.712388	1.02853	-0.352644	1.47642	0.0990435	0.274396	1.23058	-0.526172	-1.63381	-1.18876	1.02853	1.29608	0.939663	-0.0690147	-0.0320585	-0.142451	1.01139	0.14881	-0.323817	2.42276	0.542326	0.426184	-0.908169	-0.344046	0	1.49327	0.335361	-1.00384	-1.52919	0.0161409	-0.487308	-2.04556	-1.51591	-1.56629
P02118.txt		2.48287	0.973136	1.50596	-2.32347	0.709782	0.741299	1.02853	-0.453399	-1.46464	1.02853	0.783144	-0.990657	-0.830442	0.29658	0.712388	0.563786	-0.887227	1.07791	0.0990435	0.274396	1.23058	-0.526172	-1.63381	-1.18876	1.02853	1.29608	0.939663	-0.0690147	-0.0320585	-0.142451	1.01139	0.14881	-0.323817	2.42276	0.542326	0.426184	-0.908169	-0.344046	0	1.49327	0.335361	-1.00384	-1.52919	0.0161409	-0.487308	-2.04556	-1.51591	-1.56629
P02120.txt		2.14853	0.714176	1.61118	-2.32347	0.709782	0.741299	1.02853	-0.453399	-1.46464	1.02853	1.2228	-0.811874	-0.830442	0.29658	0.712388	1.02853	-1.58003	-0.362206	-0.365699	0.719298	1.32336	-0.526172	-1.63381	-1.18876	1.02853	1.29608	0.939663	0.313703	-0.189178	-0.469002	0.733487	0.265401	-0.113786	2.42276	0.542326	0.426184	-0.908169	-0.344046	0	1.49327	0.335361	-1.00384	-1.52919	0.0161409	-0.487308	-1.76766	-1.03188	-0.938337
P02121.txt		2.81721	0.767857	1.42553	-2.32347	0.709782	0.741299	1.02853	-0.453399	-1.46464	0.563786	0.808363	-0.730249	-0.830442	0.29658	0.712388	1.02853	-0.792304	0.738532	0.0990435	0.274396	1.23058	-0.86051	-1.18617	-1.20716	1.02853	1.29608	0.939663	-0.0690147	-0.0320585	-0.142451	1.01139	0.14881	-0.323817	2.42276	0.542326	0.426184	-0.908169	-0.344046	0	1.49327	0.335361	-1.00384	-1.52919	0.0161409	-0.487308	-2.04556	-1.7907	-1.28592
P02122.txt		2.81721	0.869048	1.67037	-2.32347	0.709782	0.741299	1.02853	-0.453399	-1.46464	1.02853	1.2228	-0.811874	-0.830442	0.29658	0.712388	0.563786	-1.36041	0.0374857	0.0990435	0.274396	1.23058	-0.526172	-1.63381	-1.18876	1.02853	1.29608	0.939663	0.313703	-0.189178	-0.469002	0.733487	0.265401	-0.113786	2.42276	0.542326	0.426184	-0.908169	-0.344046	0	1.49327	0.335361	-1.00384	-1.52919	0.0161409	-0.487308	-2.32347	-0.157729	-1.08624
P02123.txt		2.48287	0.509447	1.49742	-2.32347	0.709782	0.741299	1.02853	-0.453399	-1.46464	0.563786	0.335175	-1.0689	-0.830442	0.29658	0.712388	1.02853	-0.352644	1.47642	0.563786	-0.453472	1.91721	-0.526172	-1.63381	-1.18876	0.563786	2.09977	-1.03545	-0.0690147	-0.0320585	-0.142451	1.01139	0.14881	-0.323817	2.42276	0.542326	0.426184	-0.908169	-0.344046	0	1.49327	0.335361	-1.00384	-1.52919	0.0161409	-0.487308	-2.04556	-1.79986	-1.27028
P02124.txt		2.81721	0.767857	1.42553	-2.32347	0.709782	0.741299	1.02853	-0.453399	-1.46464	1.02853	0.746506	-1.0619	-0.830442	0.29658	0.712388	0.563786	-0.847795	1.20881	0.563786	-0.453472	1.91721	-0.526172	-1.63381	-1.18876	0.563786	2.09977	-1.03545	-0.0690147	-0.0320585	-0.142451	1.01139	0.14881	-0.323817	2.42276	0.542326	0.426184	-0.908169	-0.344046	0	1.49327	0.335361	-1.00384	-1.52919	0.0161409	-0.487308	-2.60137	-0.704821	-1.59821
P02125.txt		3.15155	0.427504	0.690839	-2.87928	0.647368	1.72453	1.02853	-0.453399	-1.46464	1.02853	1.21364	-0.778216	-0.830442	0.29658	0.712388	1.02853	-1.73574	-0.224055	-0.365699	-0.383626	0.864526	-0.191833	-1.17576	-0.604047	1.49327	1.10927	0.693119	-0.0690147	-0.0320585	-0.142451	0.733487	0.265401	-0.113786	3.35224	1.12576	0.220244	-0.908169	-0.344046	0	1.49327	0.335361	-1.00384	-2.19786	0.544879	0.204598	-2.87928	-0.467544	-1.29694
P02126.txt		2.14853	0.444794	1.81877	-2.60137	0.909273	1.10745	0.563786	-0.552052	-1.17447	1.02853	1.68994	-1.98961	-0.830442	0.29658	0.712388	0.563786	-1.86318	0.00497259	1.02853	-0.535835	1.36285	-0.191833	-1.17576	-0.604047	0.563786	2.09977	-1.03545	-1.21717	-0.719298	0.186246	1.01139	0.14881	-0.323817	2.8875	0.411492	0.144753	-1.55991	0	0	1.49327	0.335361	-1.00384	-1.52919	0.0161409	-0.487308	-2.04556	-0.42592	-2.03038
P02127.txt		1.45297	0.778667	1.23202	-2.89671	-0.678636	-0.678971	1.93616	-0.323191	-1.6147	-0.379639	0.595294	-0.660446	-0.842798	0.315098	0.68511	1.93616	-1.75331	-0.387587	-0.379639	0.166682	1.85835	-1.21263	-0.675497	-1.3083	1.00984	1.31891	0.892449	0.293876	-0.153702	-0.500247	0.426788	0.690378	-0.545256	3.32563	0.530595	-0.226626	-0.915723	-1.72031	0	1.00984	0.281974	-0.681777	-1.54583	0.0427455	-0.507599	-1.51192	-1.30892	-0.120659
P02128.txt		2.11936	0.895626	1.17149	-2.06584	0.418412	0.0392087	1.473	0.136624	-0.88408	0.0835205	1.45335	-1.72274	-0.842798	0.315098	0.68511	1.473	-2.03228	-0.513865	-0.379639	0.166682	1.85835	-1.21263	-0.675497	-1.3083	1.00984	1.31891	0.892449	-0.0875376	0	-0.17487	0.426788	0.690378	-0.545256	2.39932	0.323109	0.0540473	-0.266199	-1.52161	-0.140909	1.473	0.734355	-0.547251	-1.54583	0.0427455	-0.507599	-1.23496	-1.61554	-0.999459
P02129.txt		3.15155	1.86415	0.892195	-2.60137	-0.446566	0.156233	0.0990435	-0.295917	-1.28597	1.49327	-0.842701	0.572333	-0.365699	0.287719	0.0571987	1.95801	0.077299	0.491506	0.0990435	0.231353	1.32185	-0.191833	-0.882836	-0.541613	3.35224	0.149626	0.416489	0.696421	0.0610255	-0.464039	0.177677	0.808899	0.114973	2.8875	-0.107507	-0.302968	-0.256424	-1.02699	-0.713274	1.02853	-0.398442	-0.205161	-1.86352	-0.407602	1.00261	-2.60137	-1.38274	-0.699593
P02130.txt		3.15155	0.980061	2.96042	-2.60137	-1.24285	0.683992	0.0990435	0.0914653	-1.47853	1.95801	-1.13508	0.378403	-0.365699	-0.0359649	0.286539	1.95801	0.8747	0.180178	-0.365699	0.671345	1.20678	-1.19485	-0.443614	-1.21599	3.81698	0.848597	-0.593816	0.313703	0.283767	-0.265372	-0.378133	0.669945	-0.387178	3.81698	-0.518778	-1.26579	-0.256424	-1.14484	-0.781488	2.42276	-0.21693	0.340063	-2.19786	0.475907	0.0746751	-2.32347	-0.690066	0.0704663
P02131.txt		1.14552	1.09596	2.40035	-2.60137	-0.672539	0.0579465	-0.830442	0.255197	-0.934107	1.95801	-0.752648	-0.278095	-1.29518	-0.404061	0.559021	1.95801	-0.581777	0.271299	-0.830442	1.20701	0.106245	-0.526172	-0.447147	-0.951254	4.28173	1.46884	-0.657444	0.313703	-0.335361	-0.304122	0.455582	0.369617	0.0350998	4.28173	-0.192743	-1.09511	-0.256424	0	0.867053	2.42276	0.426113	-0.439151	-2.19786	-0.875945	1.33602	-1.76766	-1.56502	0.802603
P02132.txt		2.48287	0.899922	0.513106	-2.60137	-0.737103	0.560187	0.0990435	-1.08144	-0.837104	1.02853	0.700708	0.500763	-1.29518	-0.319882	1.07502	1.95801	1.23272	-0.736556	-0.365699	-1.60643	-0.613912	0.811181	-0.320628	1.09658	2.8875	1.65709	-0.200911	-0.0690147	-0.0412181	0.308571	0.177677	-0.151467	1.43629	1.49327	0.0945889	-0.0932269	-0.256424	-1.14484	0.559021	1.02853	0.810623	-0.506316	-2.19786	0.544879	0.204598	-1.76766	-0.644924	-1.15149
P02133.txt		2.45256	-0.266512	0.276493	-3.17367	-0.602796	-0.111151	1.473	-0.392794	-0.344297	0.0835205	0.0106864	0.693799	-2.23227	0	0	0.54668	-0.753816	1.5413	1.00984	0.436604	0.356018	0.786568	1.04704	-0.0986932	0.54668	-1.537	-0.691734	-0.0875376	0.209206	0.0199717	-0.404087	1.00289	-0.459251	2.86247	0.456442	-0.257791	-0.915723	-1.72031	0	1.00984	1.24614	-0.759393	-2.21222	0.561697	0.184213	-0.958003	-0.176687	-1.3883
P02134.txt		3.35271	1.17731	0.437584	-2.77284	-0.200125	0.275339	0.669104	0.298367	-1.43009	0.194507	-0.724251	1.65592	-1.22928	0.649723	0.803869	1.6183	0.879782	-0.613179	-0.754687	0.798644	0.572912	0.962713	-2.10655	-0.0516623	3.51668	1.60783	-0.681074	-1.12765	-0.587868	-0.304586	0.916527	0.252	-0.236905	2.09289	-0.352592	-0.348843	-1.52753	0	0	1.6183	0.68228	0.672691	-1.76871	0.40025	-0.250925	-2.48905	-1.46534	-0.000848694
P02135.txt		2.32842	-0.124441	1.58754	-1.92145	-0.635811	-0.318327	-0.28009	0.100063	-0.697843	0.194507	-1.49903	-0.379851	-1.22928	1.93161	-0.83773	2.09289	1.46559	-0.741265	-0.754687	0.021585	0.316171	0.962713	-1.02722	1.34621	2.09289	1.77995	-1.26907	-1.12765	-0.462789	-0.562293	0.632729	0.0785944	-0.24458	1.1437	-0.492395	0.348988	-0.861961	0.927908	0	1.1437	0.406345	0.970384	-1.76871	0.40025	-0.250925	-0.786259	-0.755083	0.162431
P02136.txt		1.45297	-0.0659888	0.246024	-2.89671	-0.154777	-0.171645	0.54668	-0.225166	-0.975454	1.93616	-0.0969572	-0.647811	-2.23227	0	0	2.39932	-0.415426	0.717604	0.0835205	-0.38471	1.40551	-0.213029	0.210074	-1.23303	2.86247	0.853988	0.494658	0.293876	-0.239092	-0.389874	-0.127128	1.49135	-1.18951	1.93616	0.0727179	0.17974	-0.915723	-1.72031	0	0.54668	0.381803	0.253662	-1.54583	0.0427455	-0.507599	-1.78888	0.589191	1.07119
P02137.txt		3.11896	1.09706	1.146	-2.89671	-0.66673	-0.650914	1.473	-1.63949	-1.24298	1.473	-0.77705	-0.558151	-2.23227	0	0	1.00984	0.100055	0.289356	-0.842798	0.986394	0.510958	-0.546228	1.03322	0.429163	1.473	-0.0768511	0.133079	-0.468952	-0.832134	-0.419082	0.426788	0.715257	-0.19236	2.39932	0.0846237	-0.371967	-0.915723	-1.72031	0	1.473	1.07591	0.189885	-2.21222	0.561697	0.184213	-0.404087	-0.921021	0.0904454
P02138.txt		0.453369	0.250307	-0.402812	-1.78888	0.896596	-0.200785	1.473	-0.0939291	-1.09629	0.54668	-1.14541	1.1184	-1.30596	0.585233	-0.562932	1.93616	0.379749	1.79647	-0.842798	0.369898	1.75206	-0.213029	0.412068	-0.612446	3.32563	0.587192	-0.100839	0.67529	-0.614062	-0.0744292	-0.404087	1.11887	-1.35082	2.39932	-0.500049	-0.211054	-0.915723	1.43752	0	2.39932	0.661604	0.403154	-1.87902	0.190494	-0.07779	-1.23496	-0.346188	0.423397
P02139.txt		2.78576	-0.744559	-0.0932732	-2.06584	-0.49118	0.475848	1.00984	0.482084	0.150489	1.00984	-0.254686	-0.204794	-0.842798	0.424697	0.233081	1.00984	-1.54631	0.733009	-0.379639	1.76207	0.501484	-0.213029	-0.646382	-0.784928	-0.379639	1.22631	-0.549834	-0.0875376	-1.29162	-0.588799	-0.404087	-0.382053	0.513816	1.473	1.11007	-0.160233	1.68237	0.448828	-1.4209	0.54668	1.14541	-0.114569	-0.213029	-0.35551	-0.335163	-1.51192	0.395909	0.14442
P02140.txt		2.78576	-0.0827288	-0.131392	-2.06584	-0.49118	0.475848	1.00984	-0.109151	-0.824452	1.00984	0.191014	0.436706	-0.379639	1.19059	0.435685	0.54668	-1.1552	1.11182	0.0835205	1.06864	1.53829	0.12017	-1.08472	-0.622972	-0.379639	1.22631	-0.549834	-0.0875376	-1.29162	-0.588799	-0.404087	-0.382053	0.513816	1.00984	0.554851	-0.490142	1.68237	0.406082	-1.39452	0.54668	1.18457	-0.216856	-0.546228	-0.811206	-0.727499	-1.78888	0.811206	0.571495
P02141.txt		2.42249	1.16364	-0.121453	-2.36202	-0.408345	0.923773	0.0681037	-0.0159197	-1.48058	2.37606	-0.320854	0.248966	-1.31667	1.24557	-0.846408	-0.393488	-0.496633	1.40163	0.529695	1.02086	0.975505	-0.234083	-0.886607	0.292245	0.529695	0.66113	-0.614208	-0.105936	-1.66661	-0.678712	-0.153848	0.412783	-0.191448	0.991287	0.510373	-0.488493	1.01874	-0.945968	-0.313023	0.529695	1.33198	-0.0558258	-0.898226	-1.07043	-0.255118	-1.53395	-0.485427	0.539302
P02142.txt		3.15155	0.532199	-0.0189655	-2.87928	0.287719	1.06153	1.02853	-0.352644	-1.35364	0.563786	-0.345033	0.229717	-1.75993	-0.1305	0	0.0990435	-1.30742	1.39428	-0.830442	1.05527	0.666976	0.142505	-0.596559	-0.409479	-1.29518	0.134687	-0.650289	0.696421	-0.711965	0.446227	-1.48975	-0.183077	-1.08248	2.8875	0.404078	-0.128683	1.04707	1.36667	-0.0110657	1.49327	1.87458	-0.468556	-1.19485	-0.46333	-0.396065	-1.76766	-0.292366	0.948247
P02143.txt		0.936984	0.280766	-0.3527	-3.35639	-1.25533	-0.824875	-1.71333	-0.663355	0	0.651221	0.94992	-0.139232	-1.24042	0.226656	-0.134549	3.01578	-0.0538117	1.36081	-0.767511	1.54301	-0.843299	-0.423874	-0.017824	-0.793786	1.59704	-0.766433	1.01983	-0.363907	0.0714993	2.22561	-0.245702	0.206665	-0.784173	5.38033	0.611025	-0.542708	-0.869771	-0.982749	0	1.59704	0.739697	-0.526552	-2.46516	0.226656	0.905146	-1.65965	-0.686225	0.715978
P02208.txt		3.68243	0.398093	0.438657	-2.67433	0.413552	0.220377	-1.33793	0.196624	-0.848015	2.78861	0.587565	-0.823514	-1.79643	1.55888	0	0.496086	-0.469939	0.0390828	-0.420922	0.443281	-0.714674	-1.26533	0.153449	1.08031	-1.33793	0.475176	-0.619461	0.235214	0.200736	1.67498	-1.30345	1.28082	0.534953	3.70561	0.00333995	-0.940003	2.27684	1.04537	0.840381	1.41309	0.0334559	-0.663057	-1.26533	-1.90853	-0.306263	-0.480929	-0.524372	0.836214
P02209.txt		1.39978	1.21012	-0.437799	-3.48151	0.247436	2.60248	0.0527915	-0.432178	-0.732549	1.43291	-0.117901	0.746777	-2.24741	0	0	2.35299	-0.42484	-0.201027	0.972872	-1.45334	-0.996471	-1.57882	-0.137032	1.69905	-0.407249	-0.540243	-0.0887268	0.254634	-0.303175	1.16793	-0.180389	0.48795	0.0618635	6.03331	-0.273761	-1.37217	1.64989	0.484883	0.586424	1.89295	0.270918	-0.343796	-0.585954	-2.3075	-0.716854	-0.730575	0.502258	0.521448
P02213.txt		2.81721	1.15476	2.82125	-2.87928	-0.611404	-0.515178	1.95801	0.94793	-0.887111	3.81698	-1.62505	-0.755271	-1.75993	0.438955	0	-0.830442	0.42073	-0.486785	0.563786	-0.236594	0.27668	0.142505	-0.441608	-0.664385	-1.29518	0.387225	-0.606794	0.313703	0.662122	-1.04816	-0.378133	-0.0103068	0.139262	4.74647	0.467292	0.917515	0.395321	-0.669029	-1.0463	0.563786	0.650633	-0.826981	-2.19786	-0.213813	1.3382	-2.04556	-0.966336	0.387466
P04237.txt		3.69413	-1.6376	0.122721	-3.05664	0.712304	1.10303	-1.22928	1.49261	-0.551594	2.56749	0.493559	-0.989115	-2.17848	0	0	-0.754687	-1.93545	-1.29374	-1.70388	-0.433024	0	-0.0615689	-1.84792	-0.791326	3.04209	-0.151017	-0.597641	-2.69098	0	0	1.76792	1.56019	-1.26365	3.04209	-0.561472	0.85204	-0.861961	-0.977396	0	1.1437	0.00478053	0.0773153	-1.08585	0.586446	-0.603538	-0.218664	0.75746	0.744902
P04238.txt		2.97827	1.22945	1.02088	-2.79081	0.447053	0.613906	0.651221	0.153213	-1.39423	1.59704	-0.695137	1.12449	-1.71333	0.810768	0	1.12413	-0.370177	1.13989	1.59704	-1.12291	-0.555794	-1.1043	-0.929491	-0.682117	1.12413	-0.0379669	-0.392943	-2.31113	0.122844	0	1.16825	7.7165e-19	0.506647	3.01578	-0.29212	1.2269	0.45663	-0.842943	1.72787	1.59704	0.303008	0.307765	-1.44452	-0.111479	-0.444614	-1.65965	0.775345	-1.74925
P04239.txt		2.97827	1.22945	1.02088	-2.79081	0.447053	0.613906	0.651221	0.153213	-1.39423	1.59704	-0.695137	1.12449	-1.71333	0.810768	0	1.12413	-0.370177	1.13989	1.59704	-1.12291	-0.555794	-1.1043	-0.929491	-0.682117	1.12413	-0.0379669	-0.392943	-1.53224	-1.68589	-0.151682	0.319877	0.976267	-0.265837	3.01578	-0.29212	1.2269	0.45663	-0.842943	1.72787	1.59704	0.303008	0.307765	-1.44452	-0.111479	-0.444614	-1.37686	0.160248	-0.782966
P04240.txt		2.97827	1.22945	1.02088	-2.79081	0.447053	0.613906	0.651221	0.153213	-1.39423	1.59704	-0.695137	1.12449	-1.71333	0.810768	0	1.59704	-0.712961	0.934885	1.12413	-0.806796	-0.352476	-1.44452	-0.969865	-0.29127	1.12413	-0.0379669	-0.392943	-1.92169	-1.04611	0.193414	0.885456	0.411552	0.10813	3.01578	-0.29212	1.2269	0.45663	-0.842943	1.72787	1.59704	0.303008	0.307765	-1.44452	-0.111479	-0.444614	-1.37686	0.700029	-1.99016
P04241.txt		1.61741	1.35125	0.750587	-2.79081	0.447053	0.613906	1.12413	0.512553	-2.31897	0.651221	-0.75585	0.94777	-1.71333	0.810768	0	2.06995	-0.261457	1.02541	0.651221	-0.357497	-0.380129	-0.423874	-1.72002	-1.12416	1.12413	-0.0379669	-0.392943	-1.53224	-2.2288	-1.16984	0.885456	0.785114	-0.557423	3.01578	-0.29212	1.2269	-0.206571	-1.90042	-0.605469	1.12413	-0.189834	0.0325122	-1.78473	0.136599	-0.0905064	-1.65965	0.793169	-0.0183094
P04242.txt		1.95763	1.665	0.744924	-2.79081	0.447053	0.613906	0.651221	0.541352	-2.05255	1.59704	-0.686225	1.10594	-1.71333	0.810768	0	1.59704	-0.721873	0.953254	1.12413	-0.901714	-0.13815	-0.764088	-1.00612	-1.03905	1.12413	-0.0379669	-0.392943	-1.1428	-2.13592	-1.234	0.885456	0.20261	-0.28726	3.01578	-0.29212	1.2269	0.45663	-0.957241	1.30915	1.12413	-0.189834	0.0325122	-1.44452	-0.111479	-0.444614	-1.94244	-0.0949172	-1.44772
P04244.txt		1.78617	1.651	0.610056	-2.89671	0.309553	1.02449	1.473	-0.17078	-0.192191	1.473	-0.333021	-1.72602	-1.30596	0.986536	-0.765504	1.00984	-1.25524	0.802676	0.0835205	1.06864	0.491331	0.786568	-0.990445	0.0119942	1.473	2.64709	-1.63494	-1.99461	-0.234093	-0.715095	0.980704	-0.431372	-0.262521	2.86247	-0.404908	-1.20402	-0.266199	-1.52161	-0.140909	2.39932	0.223099	0.0261513	-2.21222	0.561697	0.184213	-0.958003	-1.59755	-0.358512
P04245.txt		1.84244	-0.28566	2.26225	-2.86176	0.410444	1.3193	0.581017	0.903384	-0.884785	1.98004	0.0327781	-1.27412	-1.75069	0.453928	0	1.98004	-1.02431	1.07531	-0.81801	1.04177	0.694193	0.500484	-0.679527	-0.0354385	1.04736	2.00164	-1.08991	-2.73861	0	0	0.763441	0.540838	-0.660461	3.84541	-0.401406	-0.611044	0.407403	-1.25012	-0.251997	1.98004	-0.204863	-0.51712	-1.84794	0.265581	-0.16987	-2.5829	-0.498452	-1.61283
P04246.txt		1.14552	1.91364	0.887493	-3.15718	-0.64144	-0.128587	1.02853	-0.22441	-1.14127	0.0990435	0.220593	-1.45056	-1.75993	0.462682	0	1.95801	-1.15949	1.26894	-0.830442	1.05527	0.666976	1.47986	-0.790912	-0.00112468	1.02853	1.33272	1.02878	-0.834451	0.34972	0.361051	-0.378133	0.992893	-0.555013	3.35224	0.0712507	-0.479475	1.04707	-0.0479532	-0.965208	1.95801	-0.256307	-0.262815	-1.52919	0.0161409	-0.487308	-1.76766	-0.93729	-1.18044
P04252.txt		4.4889	2.0923	-1.73352	-3.43509	-1.01015	-0.838531	-0.365699	-1.41462	-0.840213	1.49327	1.6682	0.791914	-1.75993	0.296591	0	1.95801	0.467863	0.395042	1.95801	-0.166803	1.22159	-0.526172	1.13507	-0.589147	-0.365699	-0.70731	-0.440991	1.84457	-0.178127	1.06595	-0.100228	-0.305731	-0.338467	2.42276	-0.867722	-0.561357	0.395321	-1.59326	-0.635649	-0.365699	-0.683333	0.624432	-0.86051	-1.13121	-1.47053	-3.71299	-0.557591	0
P04346.txt		2.17793	0.107277	2.54272	-2.86176	0.410444	1.3193	0.581017	1.34019	-0.835487	2.44639	0.0234082	-1.57362	-1.75069	0.453928	0	1.5137	-1.52413	0.464007	-0.81801	1.04177	0.694193	0.500484	-0.679527	-0.0354385	1.04736	1.09767	0.323247	-2.73861	0	0	0.763441	0.540838	-0.660461	3.37907	-0.0215288	-0.821445	0.407403	-1.25012	-0.251997	2.44639	0.241885	-0.218652	-1.84794	0.265581	-0.16987	-2.5829	-0.498452	-1.61283
P04442.txt		3.31849	1.62421	0.403348	-2.79081	0.447053	0.613906	0.178311	0.668872	-1.83343	0.651221	0.377925	0.497387	-1.71333	0.810768	0	2.06995	-1.29885	1.2415	1.59704	-1.12291	-0.555794	-0.764088	-0.996631	-1.05808	1.12413	-0.0379669	-0.392943	-2.31113	-1.49869	0	1.16825	-0.179166	-0.451021	3.01578	-0.29212	1.2269	1.11983	-0.0124181	2.43331	1.59704	0.303008	0.307765	-1.44452	-0.111479	-0.444614	-1.65965	0.641665	-0.94277
P04443.txt		1.78617	0.883093	1.34489	-3.17367	-1.23299	-1.14696	0.54668	0.323064	-1.5553	0.54668	-0.861504	-0.537675	-1.76912	0.471317	0	1.93616	-0.622142	0.993607	-0.379639	0.678636	0.49987	0.12017	-0.400039	-0.318296	1.00984	1.08241	0.842085	-0.468952	-1.50763	-0.513529	0.980704	0.720922	-1.25373	4.25195	0.0923843	-0.0438519	1.03285	-0.595294	0.279798	1.473	-0.213475	0.081242	-2.21222	-0.342498	-0.543057	-1.78888	0.51234	0.0445884
P04444.txt		0.786568	0.382029	1.94854	-2.89671	-1.2144	-1.46417	1.00984	0.900496	-1.13598	0.54668	-0.861504	-0.537675	-1.76912	0.471317	0	1.93616	-0.622142	0.993607	-0.842798	1.06859	0.640314	0.12017	-0.746227	-0.870567	1.473	1.39186	0.533056	-0.0875376	-0.836825	0.638895	1.25766	0.583176	-1.38764	3.78879	0.177382	0.242209	1.03285	-0.595294	0.279798	1.473	-0.213475	0.081242	-1.87902	0.309553	-0.21031	-2.06584	0.154631	0.134592
P06148.txt		3.96258	0.910856	1.36086	-3.65406	-0.353737	0	-0.309012	-0.678134	-0.883835	1.57596	0.115019	0.31558	-1.72274	-1.20759	0	-1.2515	1.62731	-0.850069	0.633474	-0.98367	0.890061	1.25046	0.951433	0.0714524	-0.309012	-0.332902	0.100932	-0.381709	-1.93692	-0.419479	0.291031	-0.474549	-0.410136	2.98969	-0.0343402	-0.0136018	1.10505	0.517848	1.73274	2.0472	-0.724255	-0.138887	-1.12264	0.415778	-0.815361	-2.2451	-0.283946	-0.722189
P06467.txt		1.25046	-0.2299	0.00264854	-2.2451	0.162255	1.20113	-0.780254	-0.489411	0.474325	0.633474	1.03437	-1.05748	-1.2515	-0.0519356	0.380814	2.0472	-0.573543	2.01701	-0.309012	-1.44258	-1.4217	-1.80067	-0.986377	-1.34516	1.10472	0.193179	-1.13893	0.394433	-0.265428	1.396	0.572823	0.864534	-0.795429	2.0472	0.037678	0.826184	3.74849	-1.93762	1.49714	1.57596	0.654722	-0.38294	-1.12264	0.0912683	0.121668	-0.554345	0.469397	0.716121
P06635.txt		3.62356	-0.111425	-0.133881	-3.09047	0.744756	1.03581	-0.309012	-0.369891	-0.248664	2.51844	-0.430556	-0.947007	-1.72274	0.817256	0	-0.780254	-0.546154	0.664054	-1.72274	-0.402529	0	-1.12264	-2.36284	-1.81693	2.51844	0.422583	-1.20931	-2.71013	0	0	1.13641	1.68006	-0.91049	2.98969	-0.530366	0.733489	0.444185	-1.46823	-0.181899	1.10472	0.0706753	0.00419002	-0.783624	-0.0329818	0.245421	-0.836137	1.19428	0.762532
P06636.txt		4.64061	-0.32946	0.80231	-3.09047	0.744756	1.03581	0.162231	-0.249035	-0.945815	2.98969	-0.118283	-0.27766	-2.19398	0	0	0.162231	0.21583	0.714231	-0.309012	0.0493189	0.803666	-0.783624	-1.13552	-1.45186	1.57596	0.681265	-1.51094	-0.76978	-0.249035	0.292032	1.13641	0.00613162	-0.581043	2.0472	0.339102	1.11135	-0.877537	-1.7199	0	1.10472	0.796276	-0.0950813	-2.13968	-0.858242	-0.0884464	-1.39972	-0.372594	-0.191695
P06637.txt		3.96258	-0.301703	1.31687	-3.09047	0.744756	1.03581	-0.309012	0.320573	-1.29803	2.98969	-0.118283	-0.27766	-2.19398	0	0	0.162231	0.21583	0.714231	-0.309012	0.0493189	0.803666	-0.783624	-1.13552	-1.45186	1.57596	0.681265	-1.51094	0.00636182	-0.570114	0.338891	0.854615	0.147676	-0.400829	2.0472	0.339102	1.11135	-0.877537	-1.7199	0	1.10472	0.796276	-0.0950813	-2.13968	-0.858242	-0.0884464	-0.554345	-0.733433	-0.77028
P06638.txt		3.96258	0.801668	1.20952	-3.09047	0.234066	1.25763	-0.780254	1.01429	-0.817841	2.0472	0.523306	-0.997202	-2.19398	0	0	0.162231	-1.66577	0.212258	-0.780254	0.773127	0.228882	-0.444609	-1.52179	-1.52057	2.0472	-0.0795425	-1.48631	0.00636182	-0.268566	-0.39089	0.291031	0.454638	-0.624144	2.98969	0.0953895	0.19863	-0.877537	-1.7199	0	2.0472	0.288865	0.481668	-1.80067	0.505518	-0.606334	0.00923908	-1.19754	0.671742
P06639.txt		1.92849	-0.527646	0.143632	-2.52689	0.370785	1.06172	-0.309012	-0.0493189	0.175498	2.0472	-0.297238	-0.438926	-1.2515	-1.24645	-0.850069	1.10472	-1.78573	-0.790983	-2.19398	0	0	-1.46165	-0.83565	-0.427581	2.98969	-0.0419714	0.131282	0.00636182	-0.475881	-0.328792	-0.272553	1.07169	-0.21232	3.93217	-0.456264	1.20191	1.10505	-1.50423	-0.22823	0.633474	0.77071	-0.255112	-1.46165	0.415058	-0.539876	-1.11793	1.45911	-0.762247
P06642.txt		1.11977	0.798218	1.9821	-2.89671	-0.631012	-0.669747	2.39932	0.207713	0.389613	0.54668	0.430752	-1.78322	-1.30596	-0.300977	-0.0614279	1.473	-1.37478	0.370737	-0.379639	1.54777	0.146356	-0.546228	-0.913674	-1.55096	1.00984	1.48264	0.814833	-0.850365	0.203041	-0.67852	0.426788	0.740135	-0.624	2.39932	0.938554	-0.589921	1.68237	0.0320591	0.695008	1.93616	-0.218154	-0.299982	-1.87902	0.309553	-0.21031	-1.78888	-1.02468	-1.00664
P06643.txt		1.78617	0.351957	2.36964	-2.89671	-0.631012	-0.669747	1.93616	0.743339	-0.273446	0.54668	0.430752	-1.78322	-1.76912	0.471317	0	1.93616	-1.2766	0.0728574	-0.379639	1.54777	0.146356	-0.546228	-0.913674	-1.55096	1.473	1.30647	0.580281	-0.850365	0.203041	-0.67852	0.426788	0.740135	-0.624	2.39932	0.415426	0.483254	1.68237	0.0320591	0.695008	1.93616	-0.218154	-0.299982	-1.87902	0.309553	-0.21031	-1.51192	-0.517105	-0.398404
P07034.txt		3.99892	0.0752817	1.02247	-3.0736	0.728646	1.06906	-0.767511	-0.514338	0.293338	2.06995	-0.733766	-0.205525	-1.24042	1.60403	-0.678095	-0.2946	-0.484307	0.214357	-0.767511	-0.45719	-0.77195	-0.0836593	-1.19764	0.20814	3.01578	0.384369	-1.07778	-0.363907	-0.612851	-0.758389	-0.245702	1.04758	-0.455497	3.48869	-0.472869	0.488968	-0.206571	0.331267	1.54731	1.59704	-0.00891201	0.094952	-1.44452	0.601985	-0.192188	-2.22523	-0.684351	0.576713
P07035.txt		2.97827	1.79166	0.167788	-2.79081	0.447053	0.613906	0.178311	0.668872	-1.83343	1.12413	-0.27526	1.17324	-1.71333	0.810768	0	1.59704	-0.784257	1.06678	1.59704	-1.12291	-0.555794	-0.764088	-0.996631	-1.05808	1.12413	-0.0379669	-0.392943	-2.70057	0	0	1.73382	-0.189099	0.166391	3.01578	-0.29212	1.2269	0.45663	-0.842943	1.72787	1.59704	0.303008	0.307765	-1.44452	-0.111479	-0.444614	-1.65965	0.641665	-0.94277
P07036.txt		2.14853	0.444794	1.81877	-2.32347	0.709782	0.741299	1.02853	-0.453399	-1.46464	1.49327	1.14367	-1.08646	-0.830442	0.29658	0.712388	0.0990435	-1.47959	0.369966	0.0990435	0.274396	1.23058	-0.526172	-1.63381	-1.18876	1.02853	1.29608	0.939663	-0.0690147	-0.0320585	-0.142451	0.733487	0.265401	-0.113786	2.42276	0.542326	0.426184	-0.908169	-0.344046	0	1.49327	0.335361	-1.00384	-1.52919	0.0161409	-0.487308	-2.04556	-0.65491	-2.05916
P07402.txt		3.31849	-0.217366	0.329462	-3.0736	0.728646	1.06906	-1.24042	-0.627663	1.12302	2.06995	-0.447007	-0.429862	-1.71333	0.810768	0	-0.2946	-1.0928	0.335785	-1.71333	-0.417668	0	-0.423874	-2.19235	-2.02485	3.01578	0.422806	-1.4752	-2.70057	0	0	1.45103	1.58194	-1.06141	3.01578	-0.576554	0.793025	-0.206571	-0.592793	-0.357013	1.12413	0.0379669	0.0403587	-0.764088	-0.0664421	0.285054	-0.811281	1.16079	0.822489
P07403.txt		4.33913	-0.170444	-0.630596	-3.0736	0.728646	1.06906	-0.2946	-1.26665	0.298011	1.59704	0.026736	-0.730136	-1.24042	-0.435877	1.25986	-0.2946	-1.19214	0.490891	-1.24042	-0.557923	-0.849338	-0.764088	-2.34446	-1.99806	3.01578	0.691864	-1.21608	-2.31113	-1.32671	0	1.16825	1.40862	-0.977827	2.54286	-0.481906	1.17189	-0.869771	-0.95818	0	1.12413	0.0379669	0.0403587	-0.764088	-0.0664421	0.285054	-0.528492	1.1674	0.467692
P07404.txt		1.61741	0.48259	-0.246479	-3.0736	0.728646	1.06906	-0.2946	0.335289	1.10354	1.59704	-0.338656	-0.234169	-1.24042	1.60403	-0.678095	0.178311	-0.981013	0.0613137	0.178311	-0.245253	-1.06397	0.59677	-1.82191	-0.123662	2.06995	0.337364	-0.75505	0.0255373	-0.60747	-1.12143	0.319877	1.5647	-0.630009	3.48869	-0.472869	0.488968	-0.869771	-0.95818	0	1.12413	-0.284752	0.278806	-1.44452	0.601985	-0.192188	-1.65965	-0.2228	0.635931
P07405.txt		3.6587	-0.579115	-0.0354258	-3.0736	0.728646	1.06906	-1.24042	-0.627663	1.12302	1.59704	0.026736	-0.730136	-0.2946	-0.273199	0.76734	-0.2946	-1.0928	0.335785	-0.767511	-0.442902	-1.26488	-1.1043	-2.41055	-1.81061	2.54286	0.578287	-0.932273	-2.31113	-1.32671	0	0.0370871	1.16511	-0.741681	2.54286	-0.514033	1.18363	-0.206571	0.191786	-0.837871	2.06995	0.767502	0.0246469	-1.1043	0.612851	-0.62709	-0.245702	0.249424	1.76093
P07406.txt		1.8142	0.770227	1.66847	-2.60137	0.909273	1.10745	0.563786	-0.552052	-1.17447	0.563786	1.82374	-1.89906	-0.830442	0.29658	0.712388	1.02853	-1.73574	-0.224055	1.02853	-0.535835	1.36285	0.142505	-1.49527	-0.744797	0.563786	2.09977	-1.03545	-1.21717	-0.719298	0.186246	1.01139	0.14881	-0.323817	2.8875	0.411492	0.144753	-1.55991	0	0	1.49327	0.335361	-1.00384	-1.52919	0.0161409	-0.487308	-2.04556	-0.42592	-2.03038
P07407.txt		3.31849	-0.271708	0.0345035	-3.0736	0.728646	1.06906	0.178311	0.0780351	-0.119161	1.59704	-0.303008	-0.3135	-1.24042	1.60403	-0.678095	0.178311	-1.0256	0.128245	0.178311	-0.568541	-0.557918	0.936984	-1.01224	-0.208495	-0.2946	0.347708	-0.501253	-1.92169	-0.906624	-0.0512202	0.885456	1.79816	-1.00432	3.9616	-0.605743	0.195239	-0.869771	-0.95818	0	1.12413	-0.284752	0.278806	-0.764088	0.379669	0.933844	-2.50802	-1.41578	-0.202228
P07408.txt		3.6587	-1.04595	0.667778	-2.79081	-0.484307	1.39704	0.178311	-0.490506	-0.988787	1.59704	0.04456	-0.761199	-0.2946	2.07383	-1.38818	0.178311	0.68002	1.4775	-1.71333	0.810768	0	-0.423874	-0.436688	-0.343757	2.06995	1.21451	-0.449982	-1.92169	-0.453312	1.49813	1.45103	1.41892	0.00610704	2.06995	-0.995223	0.0789707	-0.869771	-0.95818	0	0.651221	-0.285997	-0.30176	-1.44452	0.89183	-0.861738	-1.94244	-1.70851	0.408491
P07409.txt		1.58948	-0.390057	0.873462	-3.65406	-1.01242	0	0.633474	0.344791	0.225448	0.633474	0.243382	-0.226886	-1.72274	0.817256	0	2.98969	0.537997	0.320953	-0.780254	-0.191509	0.757764	-1.46165	0.0719434	1.35749	2.98969	0.36248	0.0582659	-2.32206	0.0609892	0	-0.554345	0.909457	-0.277165	4.40342	-0.157392	0.0962509	-1.5384	0	0	1.57596	0.203495	-0.461057	-1.80067	0.554837	-0.432978	-1.96331	1.41822	-0.389314
P07410.txt		2.81721	0.0892857	1.80764	-3.43509	-1.29636	-0.826409	1.49327	-0.00859899	0.271329	1.49327	-0.266569	-0.654203	-1.75993	0.462682	0	0.563786	-0.690066	0.829361	-0.830442	1.05527	0.666976	0.811181	-0.869258	-0.0516424	1.95801	1.55819	0.323046	-0.834451	-0.468087	0.492768	0.177677	0.11924	-0.697844	3.81698	0.505035	-0.335038	0.395321	0.793179	-0.523211	1.49327	0.438548	-0.763993	-2.19786	0.544879	0.204598	-1.21185	-0.526831	-1.0378
P07411.txt		3.15155	1.11384	1.5625	-2.32347	0.709782	0.741299	1.02853	-0.453399	-1.46464	0.0990435	1.77012	-1.61214	-0.830442	0.29658	0.712388	1.49327	-1.45323	-0.167831	0.0990435	0.274396	1.23058	-0.526172	-1.63381	-1.18876	1.02853	1.29608	0.939663	0.313703	-0.189178	-0.469002	0.733487	0.265401	-0.113786	2.42276	0.542326	0.426184	-0.908169	-0.344046	0	1.49327	0.335361	-1.00384	-1.52919	0.0161409	-0.487308	-2.32347	-1.33084	-1.24302
P07412.txt		1.8142	1.61458	0.67624	-3.15718	-0.64144	-0.128587	1.95801	0.362085	0.268346	1.95801	0.0366153	-1.47438	-1.29518	0.976481	-0.764375	1.02853	-2.01053	-0.419092	-0.365699	1.5345	0.171284	1.47986	-1.88091	0.385914	1.49327	2.63129	-1.61946	-1.9826	-0.252538	-0.713274	1.01139	-0.488095	-0.201547	3.35224	0.0712507	-0.479475	-0.908169	-0.438955	0	2.42276	0.18594	0.0708431	-2.19786	0.544879	0.204598	-2.04556	-0.773984	-2.17286
P07413.txt		1.61741	0.579108	0.992514	-2.50802	0.858386	0.294975	0.651221	0.623066	-2.10726	1.12413	-0.664421	-0.0221228	-1.71333	0.810768	0	1.59704	-0.365392	2.08061	1.12413	-0.787813	-0.225333	-0.423874	-1.87152	-0.917083	0.178311	-0.100331	-0.483816	-0.753352	-2.04006	-1.14165	0.885456	0.107637	-0.428436	3.01578	-0.29212	1.2269	0.45663	-0.728646	2.17992	0.651221	0.224712	-0.205474	-1.78473	0.136599	-0.0905064	0.0370871	1.40641	-1.19274
P07414.txt		-0.764088	-0.0379669	-1.2387	-2.22523	1.12356	-0.32802	-1.24042	-0.627663	1.12302	2.06995	-0.18555	0.391181	-1.71333	0.810768	0	1.12413	-1.33833	-0.129213	-1.71333	-0.417668	0	0.256555	-2.34527	-2.18756	2.54286	0.385525	-1.18083	-1.92169	-1.22046	-0.482388	1.73382	1.60734	-1.31648	2.54286	-0.754986	1.02958	-0.869771	-0.95818	0	1.59704	-0.481249	0.356511	-1.44452	0.189514	-0.576922	0.319877	2.26012	0.137914
P07415.txt		2.14853	1.66015	1.19593	-2.87928	-0.0479532	0.118917	0.563786	0.394323	0.161248	0.0990435	0.274396	-1.52355	-1.29518	0.976481	-0.764375	3.35224	-0.783757	0.0661505	-0.830442	1.05527	0.666976	0.811181	-0.641256	-0.345878	1.95801	0.97234	0.650404	-1.9826	-1.36371	-0.430912	1.01139	-0.428571	-0.189811	3.35224	-0.00712507	0.385867	-0.908169	-0.438955	0	1.95801	0.272581	-1.30784	-1.52919	-0.478848	0.568656	-2.32347	-0.0788646	-1.18212
P07417.txt		1.58948	0.369528	0.0221692	-3.09047	0.744756	1.03581	0.162231	-0.40399	1.70038	1.57596	-0.300818	-0.269872	-1.2515	1.61	-0.680474	0.162231	-0.946332	0.0325615	-0.780254	0.489411	-0.812706	-0.444609	-0.291971	-0.412061	2.51844	0.183385	-0.975784	0.00636182	-0.570114	-1.14115	0.291031	1.60285	-0.679839	3.46093	-0.425391	0.430953	-0.216676	-1.88699	-0.593039	1.10472	-0.24972	0.239261	-1.12264	0.243382	-0.224189	-2.2451	0.365073	0.365859
P07419.txt		3.28455	-0.919817	0.373386	-3.09047	0.744756	1.03581	-1.72274	0.646486	0	2.51844	-0.111626	-0.0269261	-1.72274	0.817256	0	-1.2515	0.103871	1.32276	-0.780254	-0.475225	-1.25917	-0.444609	-2.16766	-1.82706	2.51844	0.0956791	-0.437581	-1.54592	-0.531968	0.367265	1.13641	1.10369	-1.41763	3.46093	0.00733433	0.832786	-0.216676	-0.27699	3.07549	1.10472	0.183756	0.30845	-1.12264	-0.0101409	-0.868757	-0.554345	0.9828	0.152645
P07421.txt		3.6587	-0.171371	-0.0640046	-3.0736	0.728646	1.06906	-0.2946	-0.39738	-0.228481	3.01578	-0.338245	-0.407402	-1.71333	0.810768	0	-1.71333	-1.00732	0	-1.71333	-0.417668	0	-0.764088	-2.37293	-1.96755	3.01578	0.691864	-1.21608	-2.70057	0	0	0.885456	1.41194	-0.726979	3.01578	-0.576554	0.793025	-0.206571	-0.592793	-0.357013	1.12413	0.0379669	0.0403587	-0.764088	-0.0664421	0.285054	-0.528492	1.08612	0.516722
P07425.txt		2.97827	-0.821692	-0.663995	-3.0736	0.728646	1.06906	-0.767511	0.342892	1.79323	3.01578	0	-0.77119	-1.71333	0.810768	0	-1.24042	-1.48198	-0.848064	-1.71333	-0.417668	0	-0.0836593	-2.01575	-1.15207	3.01578	0.691864	-1.21608	-2.31113	-1.32671	0	1.16825	1.1862	-1.07797	3.9616	-1.0262	0.725678	-0.869771	-0.95818	0	1.59704	-0.472336	0.332228	-1.1043	0.612851	-0.62709	-0.811281	0.515055	1.09259
P07428.txt		1.92849	-0.852861	-0.0201566	-3.09047	0.744756	1.03581	0.162231	1.01274	-1.08286	3.46093	-0.513403	-0.0946967	-0.780254	-0.39011	-0.88716	-0.780254	-0.943357	-0.978046	-1.2515	1.36764	-0.81414	-1.12264	-1.19663	-0.92822	3.46093	-0.93146	-0.125614	-0.381709	-0.537469	0.307025	0.291031	1.36391	-0.924989	4.40342	-0.684311	1.14814	0.444185	-2.06404	-1.02297	1.57596	0.548551	-0.241605	-0.783624	0.27799	0.071302	-1.39972	0.94195	0.290667
P07429.txt		2.11936	1.21905	0.892104	-3.17367	-0.904194	0.452747	-0.379639	-1.00009	-0.119606	0.0835205	1.63502	-1.24009	-0.842798	0.219199	0.595279	1.473	0.708738	0.00590302	1.00984	0.109151	0.850836	-0.213029	-0.323191	0.825517	0.54668	0.910453	-0.964722	1.0567	-0.0692376	-0.293057	-0.404087	-0.238783	1.35503	2.86247	-0.301841	0.782455	1.03285	-0.821506	0.667133	1.473	1.30647	-0.480616	-2.21222	0.561697	0.184213	-0.958003	-0.721473	-1.43743
P07430.txt		1.92849	-0.228978	0.579115	-3.09047	0.744756	1.03581	1.57596	0.433532	-1.6478	2.98969	-0.339587	0.160362	-2.19398	0	0	-1.2515	-0.796345	-0.427966	-1.2515	0.502044	0.115492	-1.12264	-1.19663	-0.92822	2.0472	-0.540052	-0.590259	-0.381709	-1.49072	-0.208414	0.572823	0.735499	0.183135	4.40342	-0.684311	1.14814	1.10505	-1.54121	0.758762	2.0472	0.12978	-0.0227099	-0.783624	0.27799	0.071302	-0.836137	0.537997	0.726413
P07431.txt		1.92849	-0.560831	0.0731255	-3.09047	0.744756	1.03581	1.57596	-0.159257	-1.83916	2.98969	-0.339587	0.160362	-2.19398	0	0	-1.2515	-0.796345	-0.427966	-0.780254	1.04266	-0.332091	-1.12264	-1.19663	-0.92822	2.51844	-0.119599	-0.307864	0.00636182	-1.71977	-0.591939	0.572823	0.309684	0.834978	3.93217	-1.02217	0.962759	1.10505	-0.727453	0.73701	2.0472	0.12978	-0.0227099	-0.783624	0.27799	0.071302	-1.11793	1.58668	0.1814
P07432.txt		2.14853	0.676588	0.65378	-2.60137	-0.737103	0.560187	0.0990435	-1.08144	-0.837104	1.02853	0.700708	0.500763	-0.830442	0.117253	0.504755	1.95801	1.23272	-0.736556	-0.365699	-0.503509	0.504502	0.811181	-0.320628	1.09658	2.42276	1.39455	0.0309587	-0.0690147	-0.0412181	0.308571	-0.378133	0.0309205	1.48895	1.95801	-0.305128	0.000843707	-0.256424	-1.14484	0.559021	1.02853	0.810623	-0.506316	-2.19786	0.544879	0.204598	-1.48975	-0.288854	-1.01999
P07433.txt		2.14853	0.0939705	0.922402	-3.15718	-0.627646	-0.0948313	0.563786	-0.808363	-0.741979	0.0990435	1.77012	-1.0505	-1.75993	0.842318	0	3.35224	0.54863	-0.32126	-1.29518	-1.66675	-0.636266	2.14853	-0.269382	1.12237	2.8875	1.63485	-0.22843	0.313703	-0.662122	0.496477	-0.378133	0.0309205	1.48895	2.42276	-0.797994	0.32187	-0.256424	-1.14484	0.559021	1.49327	0.429949	-0.364334	-2.19786	0.544879	0.204598	-1.76766	-0.636325	-1.17406
P07803.txt		1.41445	0.70953	0.380578	-3.13233	0.803683	-1.52829	0.76179	0.248682	-0.727361	-1.00847	-0.425033	1.67521	-1.89359	-0.0430331	0	5.18743	0.121018	1.3362	-0.565901	-0.173769	0.664425	-1.76937	0.682156	-0.540184	-1.00847	0.575045	-0.978213	-0.699034	0.330212	0.00404924	-0.485901	-0.63594	-1.09706	5.62999	-0.58473	0.0979764	2.70641	0.273551	1.51764	1.64692	-1.02283	-0.8258	-0.814225	0.560112	-0.356516	-0.485901	-0.815923	2.59473
P08054.txt		2.30445	-0.0672282	1.15845	-3.25498	-0.390763	-0.51594	1.82938	0.316163	-0.735665	-0.448011	0.736655	-0.690905	-1.81444	-0.102558	0	5.01772	0.354215	1.69119	0.462944	-0.615044	2.12228	-1.62762	1.61665	-1.59945	0.00746685	-0.0671451	-0.897	1.32203	0.188445	-0.386995	0.28576	-1.51292	0.102989	5.4732	0.254298	0.202869	0.963364	1.00139	2.1727	0.00746685	-0.893547	-1.03677	-1.62762	-1.06916	-0.984356	-1.89316	-1.14692	-0.710142
P08223.txt		1.78617	1.03667	0.795503	-3.45063	-1.27079	-0.826697	1.473	-0.42695	-1.35819	0.0835205	0.801478	-0.994752	-1.76912	0.471317	0	1.93616	-1.53516	0.253984	-0.842798	1.06859	0.640314	0.786568	-0.700386	-0.443617	1.00984	1.35529	0.980351	-1.23178	-0.0238118	0.579889	0.703746	0.0121142	-0.345552	4.25195	0.620294	-0.669576	0.383326	-0.424697	0.997721	1.93616	-0.218154	-0.299982	-1.87902	0.309553	-0.21031	-1.78888	-0.999064	-0.230877
P08224.txt		1.78617	1.38863	1.09443	-3.17367	-0.739795	-0.422564	1.00984	-0.518468	-1.06865	0.0835205	0.320591	-1.46465	-1.76912	0.471317	0	2.39932	-1.18473	0.464617	-0.379639	1.54777	0.146356	0.786568	-0.700386	-0.443617	1.473	1.39186	0.533056	-0.850365	0.277846	0.741613	0.426788	0.348299	-1.10418	3.78879	0.68906	-0.193149	1.03285	-0.309553	1.12842	1.473	-0.213475	0.081242	-1.87902	0.309553	-0.21031	-2.34279	-1.12583	-1.47347
P08225.txt		2.11936	0.926724	1.79909	-3.17367	-0.739795	-0.422564	1.00984	-0.518468	-1.06865	0.54668	0.293695	-1.78909	-1.76912	0.471317	0	1.93616	-1.24428	0.809845	-0.379639	1.54777	0.146356	0.786568	-0.700386	-0.443617	1.00984	1.08241	0.842085	-0.850365	0.277846	0.741613	0.426788	0.348299	-1.10418	3.78879	0.68906	-0.193149	1.03285	-0.309553	1.12842	1.473	-0.213475	0.081242	-1.87902	0.309553	-0.21031	-2.34279	-1.12583	-1.47347
P08256.txt		1.61741	0.324025	0.0796602	-3.0736	0.728646	1.06906	0.651221	-1.00099	1.74596	1.59704	-0.338656	-0.234169	-1.24042	1.60403	-0.678095	0.178311	-0.981013	0.0613137	-0.767511	0.471477	-0.805802	-0.423874	-0.329744	-0.378404	2.54286	0.144572	-0.943924	-0.363907	-0.275783	-0.9976	0.319877	1.5647	-0.630009	3.48869	-0.472869	0.488968	-0.869771	-0.95818	0	1.12413	-0.284752	0.278806	-1.1043	0.214498	-0.195034	-2.22523	0.337068	0.403471
P08257.txt		1.2772	1.46091	1.07487	-2.79081	0.447053	0.613906	0.651221	0.541352	-2.05255	2.06995	-1.65308	0.19637	-1.71333	0.810768	0	0.651221	0.806921	1.09152	2.06995	-1.51814	-0.607068	-0.764088	-0.996631	-1.05808	0.651221	0.183855	-0.112835	-1.92169	-1.70864	-0.703577	0.602666	0.793033	-0.284488	3.01578	-0.29212	1.2269	0.45663	-1.52873	-0.284485	1.59704	0.303008	0.307765	-1.44452	-0.111479	-0.444614	-1.37686	1.10487	-1.57489
P08258.txt		2.63806	-0.183615	0.842772	-3.0736	0.728646	1.06906	-0.767511	-0.85723	0.218344	2.06995	-0.396402	-0.471812	-1.71333	0.810768	0	-0.2946	-1.0928	0.335785	-1.24042	-0.174351	-0.703577	-0.423874	-2.19235	-2.02485	2.54286	0.385525	-1.18083	-2.70057	0	0	1.45103	1.58194	-1.06141	3.9616	-0.905052	0.740914	-0.206571	-0.592793	-0.357013	1.12413	0.0379669	0.0403587	-0.764088	-0.0664421	0.285054	-0.811281	1.16079	0.822489
P08259.txt		1.14552	1.92051	0.763989	-3.43509	-1.29636	-0.826409	1.02853	0.609112	-0.421665	1.49327	-0.687919	-1.64073	-1.29518	0.976481	-0.764375	1.02853	-1.29608	0.848646	0.0990435	1.52263	-0.268894	1.14552	-0.738657	-0.69708	1.95801	1.55819	0.323046	-2.74804	0	0	1.01139	-0.0833333	-0.768393	3.35224	0.50588	-0.0178881	-0.908169	-0.438955	0	1.49327	0.335361	-1.00384	-1.19485	-0.660491	0.103744	-2.60137	-0.6833	-1.58662
P08260.txt		2.63806	0.386226	-1.30683	-3.0736	0.728646	1.06906	-0.2946	0.335289	1.10354	1.12413	0.0949172	-0.368532	-1.24042	1.60403	-0.678095	0.651221	-1.38913	-0.189609	0.178311	-0.245253	-1.06397	0.59677	-2.03716	0.219908	2.06995	0.337364	-0.75505	-1.1428	-0.0869269	-0.158031	0.319877	1.5647	-0.630009	3.48869	-0.472869	0.488968	-0.869771	-0.95818	0	1.12413	-0.284752	0.278806	-1.44452	0.601985	-0.192188	-1.94244	-0.313227	1.06506
P08261.txt		2.81721	0.767857	1.42553	-2.32347	0.709782	0.741299	1.49327	-0.584731	-1.74896	1.02853	1.2228	-0.811874	-1.29518	-0.521912	0.314449	0.563786	-1.36041	0.0374857	0.0990435	0.274396	1.23058	-0.526172	-1.63381	-1.18876	1.02853	1.29608	0.939663	-0.0690147	-0.0320585	-0.142451	0.733487	0.265401	-0.113786	2.42276	0.542326	0.426184	-0.908169	-0.344046	0	1.49327	0.335361	-1.00384	-1.52919	0.0161409	-0.487308	-2.04556	-0.755665	-0.436496
P08422.txt		3.96258	-0.600533	0.719035	-3.09047	0.744756	1.03581	0.162231	0.326512	-1.65659	2.0472	0.380967	-0.526393	-2.19398	0	0	0.633474	-0.456342	1.24891	0.633474	0.33465	0.264056	-1.12264	-0.65916	-1.56667	1.10472	0.315683	-1.51253	-1.54592	-0.929171	0.539279	1.13641	0.159422	-0.669457	2.0472	0.339102	1.11135	-0.877537	-1.7199	0	1.10472	0.796276	-0.0950813	-2.13968	-0.858242	-0.0884464	-0.554345	-0.652755	0.509007
P08423.txt		2.45256	0.999419	1.2028	-3.17367	-0.602796	-0.111151	0.54668	0.166427	-0.761155	1.473	-0.469645	-0.653258	-2.23227	0	0	0.54668	-0.763606	1.52399	0.0835205	0.256473	0.554753	-0.213029	-0.234313	-0.10286	1.473	-0.00853901	0.159876	-1.23178	-0.881036	0.421234	0.426788	1.52381	-0.87271	2.86247	0.139877	-0.663884	-0.915723	-1.72031	0	0.0835205	0.993833	0.382842	-2.21222	0.561697	0.184213	-0.127128	-0.461921	-1.30276
P08535.txt		1.45297	1.34617	0.973687	-3.17367	-0.616496	-0.144448	0.54668	0.655918	-0.0428011	-0.379639	0.321459	-1.166	-1.76912	0.471317	0	2.39932	-1.69247	-0.103297	-0.379639	1.54777	0.146356	1.11977	-1.12569	-0.157812	1.93616	1.58363	0.277838	-2.37602	0.919069	0	0.980704	-0.029546	-0.821445	3.32563	0.424476	-0.171145	-0.266199	-1.52161	-0.140909	1.473	0.367177	-1.02776	-1.87902	0.309553	-0.21031	-1.51192	-1.18773	-0.865413
P08849.txt		1.61741	1.00655	1.69515	-2.79081	0.447053	0.613906	0.651221	0.541352	-2.05255	1.59704	-1.15856	0.0802866	-1.71333	0.810768	0	1.12413	0.123392	1.95643	1.59704	-1.31007	-0.287604	-1.1043	-0.929491	-0.682117	0.651221	0.183855	-0.112835	-1.53224	-2.2288	-1.16984	0.602666	0.793033	-0.284488	3.01578	-0.29212	1.2269	0.45663	-1.52873	-0.284485	1.59704	0.303008	0.307765	-1.44452	-0.111479	-0.444614	-1.09407	0.939716	-1.70286
P08850.txt		1.58948	0.369528	0.0221692	-3.09047	0.744756	1.03581	0.633474	-0.963388	1.68938	1.10472	0.127216	-0.398912	-1.2515	1.61	-0.680474	0.633474	-1.34874	-0.218841	-0.780254	0.489411	-0.812706	-0.105595	-0.715882	-0.303757	2.51844	0.183385	-0.975784	-0.381709	-0.243382	-1.01541	0.291031	1.60285	-0.679839	3.46093	-0.425391	0.430953	-0.216676	-1.88699	-0.593039	1.10472	-0.24972	0.239261	-1.12264	0.243382	-0.224189	-2.2451	0.365073	0.365859
P08851.txt		3.48589	0.307344	2.01458	-2.32347	0.709782	0.741299	1.02853	-0.453399	-1.46464	1.02853	1.2228	-0.811874	-0.830442	0.29658	0.712388	0.563786	-1.36041	0.0374857	0.563786	-0.453472	1.91721	-0.191833	-1.17576	-0.604047	0.563786	2.09977	-1.03545	-0.834451	-0.242114	0.282489	1.01139	0.14881	-0.323817	2.42276	0.542326	0.426184	-0.908169	-0.344046	0	1.49327	0.335361	-1.00384	-1.86352	0.287719	-0.190299	-2.32347	-0.157729	-1.08624
P08852.txt		4.67934	-0.491048	-0.408119	-3.0736	0.728646	1.06906	-0.767511	-0.5572	0.267559	1.59704	0.026736	-0.730136	-1.71333	0.810768	0	-0.2946	-1.19214	0.490891	-1.24042	-0.557923	-0.849338	-0.764088	-2.34446	-1.99806	3.01578	0.691864	-1.21608	-1.92169	-1.22046	-0.482388	1.16825	1.40862	-0.977827	2.54286	-0.481906	1.17189	-0.869771	-0.95818	0	1.12413	0.0379669	0.0403587	-0.764088	-0.0664421	0.285054	-0.528492	1.1674	0.467692
P08853.txt		3.15155	0.485668	2.15429	-3.43509	-1.29636	-0.826409	1.49327	-0.00859899	0.271329	1.95801	-0.671281	-0.571611	-1.75993	0.462682	0	0.0990435	-0.199072	0.873878	-0.830442	1.05527	0.666976	0.811181	-0.869258	-0.0516424	1.95801	1.55819	0.323046	-0.834451	-0.468087	0.492768	0.177677	0.11924	-0.697844	3.81698	0.505035	-0.335038	0.395321	0.793179	-0.523211	1.49327	0.438548	-0.763993	-2.19786	0.544879	0.204598	-1.21185	-1.59599	-1.77019
P09105.txt		3.28455	-0.758025	0.283305	-1.68151	-0.380447	1.02273	-1.72274	-1.23198	0	1.57596	0.336209	-0.36174	-1.2515	0.900216	-0.793789	0.162231	-0.890991	1.31106	0.162231	0.802445	-1.05835	-1.12264	-0.567892	-0.105173	1.57596	1.19443	-1.49328	-2.32206	1.52473	0	3.10895	0.484739	-0.316873	0.162231	-1.03488	0.514385	-0.877537	-1.7199	0	0.633474	0.32451	0.255112	-1.12264	0.699724	-0.761786	0.291031	0.89932	0.419734
P09420.txt		3.6587	0.455019	-1.08738	-3.0736	0.728646	1.06906	-0.767511	-0.5572	0.267559	2.06995	-0.472309	-0.359996	-1.24042	-0.435877	1.25986	0.178311	-1.60529	0.0779269	-1.24042	-0.557923	-0.849338	-0.423874	-2.13888	-1.90239	3.01578	0.691864	-1.21608	-2.31113	-1.32671	0	1.16825	1.40862	-0.977827	3.01578	-0.945548	1.38832	-0.869771	-0.95818	0	1.12413	0.0379669	0.0403587	-0.764088	-0.0664421	0.285054	-0.811281	1.16079	0.822489
P09421.txt		3.15155	0.485668	2.15429	-3.43509	-1.29636	-0.826409	1.02853	0.490038	-0.0882066	1.49327	-0.266569	-0.654203	-1.75993	0.462682	0	0.563786	-0.690066	0.829361	-0.830442	1.05527	0.666976	0.811181	-0.869258	-0.0516424	2.42276	1.06141	0.98728	-1.21717	0.0839181	0.428055	0.177677	0.11924	-0.697844	3.81698	0.505035	-0.335038	0.395321	0.793179	-0.523211	1.49327	0.438548	-0.763993	-2.19786	0.544879	0.204598	-1.21185	-1.59599	-1.77019
P09422.txt		2.17793	-0.378626	1.93456	-2.86176	0.410444	1.3193	0.581017	0.903384	-0.884785	1.98004	0.0327781	-1.27412	-1.75069	0.453928	0	1.5137	-1.52413	0.464007	-0.81801	1.04177	0.694193	0.500484	-0.679527	-0.0354385	1.5137	1.40289	0.038915	-2.73861	0	0	0.763441	0.540838	-0.660461	3.37907	-0.0215288	-0.821445	0.407403	-1.25012	-0.251997	2.44639	0.241885	-0.218652	-2.18343	0.527829	0.225407	-2.30404	-0.694911	-1.88528
P09423.txt		3.62356	-1.49544	-0.0219535	-3.09047	0.744756	1.03581	-0.309012	0.86308	1.26013	1.57596	0.522008	-0.382145	-2.19398	0	0	-0.309012	-1.47957	-0.908141	-1.72274	-0.402529	0	0.23342	-2.42387	-1.96833	2.51844	0.422583	-1.20931	-2.71013	0	0	1.69999	1.65378	-1.36813	2.98969	-0.469316	0.731711	-0.216676	-1.88699	-0.593039	1.10472	0.0706753	0.00419002	-1.12264	0.638878	-0.65014	-0.554345	1.24684	0.190275
P09839.txt		3.6587	-0.975041	0.388334	-3.0736	0.728646	1.06906	-0.767511	-0.5572	0.267559	2.06995	-0.447007	-0.429862	-1.71333	0.810768	0	-0.2946	-1.0928	0.335785	-1.24042	-1.18559	-0.555778	0.256555	-2.42559	-2.01711	2.06995	1.03739	-1.45226	-2.31113	1.22844	0	0.885456	1.07637	-1.08836	3.01578	-0.576554	0.793025	-0.206571	-0.645098	-0.421994	1.59704	0.552545	0.328793	-1.1043	0.612851	-0.62709	-0.811281	1.63741	0.629095
P09840.txt		0.811181	2.00927	0.957252	-2.87928	-0.0479532	0.118917	1.02853	0.380123	-0.900046	0.563786	-0.0985808	-1.58247	-1.75993	0.462682	0	1.49327	-1.6682	0.602175	0.0990435	1.40426	-0.151218	1.14552	-1.17842	-0.107472	1.02853	0.966336	0.923139	-2.36532	-1.19823	0	0.733487	-0.094568	-0.503465	3.35224	0.384754	-0.123627	-0.908169	0.0355909	0	1.95801	0.166803	-1.22558	-1.86352	0.203801	-0.0850187	-1.21185	-1.75094	-2.08862
P09904.txt		2.63806	-1.43727	0.538175	-3.0736	0.728646	1.06906	-0.2946	-1.34116	-0.0994484	3.01578	0.107623	-0.743042	-1.71333	0.810768	0	-1.24042	-1.48198	-0.848064	-1.71333	-0.417668	0	-0.764088	-0.977647	-0.976855	2.54286	0.385525	-1.18083	-2.70057	0	0	1.45103	1.86573	-1.51208	3.48869	-0.576309	0.433758	-0.206571	-1.32507	-0.849338	1.59704	-0.383216	0.112395	-1.1043	0.204284	0.547308	-0.245702	1.15448	0.850492
P09905.txt		1.14552	1.08909	1.55457	-2.87928	-0.0479532	0.118917	0.563786	0.630917	-0.0121552	0.0990435	0.0376622	-1.36263	-1.75993	0.462682	0	2.8875	-1.28638	0.556343	-0.365699	0.815205	0.2835	1.14552	-1.1097	0.0137502	1.95801	0.97234	0.650404	-2.36532	-1.19823	0	1.5672	-0.136598	-0.279374	3.81698	0.154603	-0.368533	-0.908169	-0.438955	0	1.49327	0.335361	-1.00384	-1.86352	0.287719	-0.190299	-2.87928	-0.923099	-0.571909
P09906.txt		1.95763	-0.748917	-0.738191	-3.0736	0.728646	1.06906	-0.2946	0.819597	1.26676	2.06995	0.404836	-0.668635	-1.71333	0.810768	0	-0.767511	-1.90019	-1.29379	-0.767511	0.342892	-0.505823	-0.423874	-1.61307	-1.86179	2.54286	-0.200794	-0.561836	-2.70057	0	0	1.73382	1.59552	-1.33402	2.54286	-0.160635	0.636812	-0.869771	-0.95818	0	1.12413	0.0379669	0.0403587	-0.764088	-0.0664421	0.285054	-0.528492	0.694527	1.32507
P09907.txt		2.81721	0.392857	2.24978	-3.15718	-0.64144	-0.128587	1.02853	0.618272	-0.42478	1.49327	-1.11787	-0.897472	-1.75993	0.462682	0	1.95801	-1.16762	1.28459	0.0990435	1.78088	-0.363503	1.14552	-0.718043	-0.691553	1.49327	1.84878	-1.17754	-2.74804	0	0	1.5672	-0.244737	-0.256726	2.42276	-0.0464851	0.161709	-1.55991	0	0	1.02853	0.251888	-0.656386	-1.86352	0.203801	-0.0850187	-2.87928	-0.503509	-1.27287
P09908.txt		3.31849	-0.132835	-0.541242	-3.0736	0.728646	1.06906	-1.24042	-0.627663	1.12302	2.54286	-0.0642541	-0.266872	-1.24042	1.27276	-0.837871	-0.767511	-1.90019	-1.29379	-1.71333	-0.417668	0	-0.423874	-2.40624	-1.94599	3.01578	0.691864	-1.21608	-2.31113	-1.32671	0	0.602666	1.34556	-1.23576	3.01578	-0.576554	0.793025	-0.869771	0.0491374	0	1.59704	0.552545	0.328793	-0.764088	-0.0664421	0.285054	-1.09407	1.49391	0.614028
P09909.txt		1.47986	1.32926	1.69426	-3.43509	-1.29636	-0.826409	1.49327	0.541736	-0.758425	1.49327	-0.687919	-1.64073	-1.29518	0.976481	-0.764375	1.02853	-1.29608	0.848646	-0.365699	1.5345	0.171284	1.14552	-1.17842	-0.107472	1.49327	1.61661	0.660188	-2.36532	-0.462682	0	1.01139	-0.0833333	-0.768393	4.28173	0.578229	-0.623877	-0.908169	-0.438955	0	1.49327	0.335361	-1.00384	-1.86352	0.287719	-0.190299	-2.04556	-1.20448	-1.60313
P0C0U6.txt		1.61741	-0.806615	-0.282301	-2.22523	-0.0306426	2.9173	0.651221	0.0102142	-0.823811	1.59704	0.026736	-0.730136	-1.24042	1.60403	-0.678095	1.12413	-1.3763	0.966901	-1.71333	0.442237	0	-0.423874	-0.0802081	-0.262514	0.651221	0.234926	-1.06562	-1.1428	0.943778	-0.774026	1.73382	1.47142	-0.158282	3.48869	0.302932	0.0583414	-1.53297	0	0	0.178311	-0.0780351	0.0439833	-1.1043	0.0714993	0.321774	-1.37686	-0.269891	0.464518
P0C0U7.txt		0.59677	-0.0230621	1.23299	-1.65965	-0.695137	1.68506	0.651221	0.725208	-0.476962	3.01578	-0.122998	-0.0401558	-0.2946	1.21698	1.11767	0.651221	0.459639	2.24111	0.651221	-0.0714993	0.276914	-0.764088	-1.78444	-1.61271	0.651221	0.541352	-1.30634	-1.1428	-1.17972	-1.13747	2.86498	-0.208464	0.273695	2.06995	0.295193	-0.0545753	-1.53297	0	0	0.178311	-0.0445915	-0.0194817	-2.12495	-0.442902	-0.579776	-0.811281	-0.161435	-1.18936
P0C0U8.txt		3.15155	0.189033	0.461047	-3.15718	-0.0896637	1.60048	0.563786	-0.906943	-1.19742	-0.365699	-0.107895	-0.419171	-1.75993	0.462682	0	1.02853	-0.938857	0.391529	0.563786	0.76893	-0.218029	-1.19485	-0.0887227	-0.628459	1.95801	2.13589	0.648389	-0.0690147	-0.746506	0.286765	-0.378133	1.15093	-0.577536	3.35224	0.220877	-0.87948	-1.55991	0	0	1.95801	0.272581	-1.30784	-1.52919	-0.0914653	0.0743275	-1.21185	-1.21636	0.496766
P0C237.txt		2.91307	-0.0912871	1.66089	-3.10727	0.746553	1.0468	-0.323326	-0.0244851	-0.362338	2.96382	-0.765152	0.302425	-1.7321	0.823653	0	-0.792918	1.87343	-0.751619	-1.26251	-0.292236	-0.255432	-1.14086	-0.785359	-1.82241	0.146266	0.703339	-0.807825	1.14746	0.0158312	-0.455087	-0.299218	1.22184	0.439572	5.31178	-0.845321	0.616736	1.74893	-0.428597	0.726962	0.615859	1.68147	-1.0309	-1.14086	0.402748	-0.466018	-0.299218	-0.582833	1.16726
P0C238.txt		2.23741	0.646798	1.0691	-3.10727	0.746553	1.0468	0.146266	-0.296721	-0.0809801	2.49423	-0.894462	0.572025	-1.7321	0.823653	0	-0.792918	1.87343	-0.751619	-1.26251	-0.292236	-0.255432	-1.14086	-0.785359	-1.82241	0.615859	0.483298	-1.01198	0.760744	-0.423941	-0.781381	-0.299218	1.22184	0.439572	5.31178	-0.845321	0.616736	1.74893	-0.428597	0.726962	0.615859	1.68147	-1.0309	-1.14086	0.402748	-0.466018	-0.0184134	-0.991753	1.35751
P0C239.txt		1.14552	1.28836	-0.831392	-2.87928	-1.71433	-0.988976	1.49327	-0.550335	-1.00782	2.8875	-1.13809	-0.709447	-1.29518	-0.117851	0.595861	0.0990435	-0.0269016	0.274132	0.563786	0.187304	2.96592	0.476843	0.12975	-0.000402627	0.0990435	1.07068	-0.794758	0.696421	-1.39545	-0.239144	-0.100228	0.731095	-0.485739	1.49327	1.47043	-0.516353	1.04707	0.719298	-0.480188	1.95801	0.785195	1.33549	-1.86352	-0.107895	0.506606	-1.21185	-1.65797	-0.439774
P0C240.txt		2.14853	1.8982	-1.15643	-3.15718	-1.9657	-1.10774	1.02853	-0.618272	-0.684558	1.95801	-0.492273	-0.772929	-1.29518	-0.117851	0.595861	0.563786	-0.699924	0.777467	-0.365699	0.215789	2.70829	0.142505	-0.340891	-0.434547	1.95801	0.646871	-0.341279	1.07914	-1.03817	-0.00876492	0.455582	0.695382	-1.02677	1.49327	1.47043	-0.516353	0.395321	-0.0758693	-1.1483	1.49327	0.25797	1.02886	-1.86352	-0.107895	0.506606	-0.933943	-1.10102	0.556308
P10057.txt		2.29784	0.104004	-0.906135	-3.0736	0.728646	1.06906	0.178311	-0.434767	1.753	1.12413	0.0949172	-0.368532	-1.24042	1.60403	-0.678095	0.651221	-1.38913	-0.189609	-0.2946	0	-0.761992	-0.764088	-0.351194	0.200486	2.54286	0.144572	-0.943924	-1.1428	-0.0869269	-0.158031	0.319877	1.5647	-0.630009	3.48869	-0.472869	0.488968	0.45663	-0.0714359	-0.142308	1.12413	-0.284752	0.278806	-1.44452	0.601985	-0.192188	-0.811281	-0.953235	1.86507
P10058.txt		2.14853	1.30306	1.2562	-2.32347	0.709782	0.741299	1.02853	-0.453399	-1.46464	0.563786	1.31112	-1.87254	-0.830442	0.29658	0.712388	1.02853	-0.261048	1.74798	0.0990435	-0.898512	0.696138	-0.191833	-1.94061	-1.38832	1.02853	1.29608	0.939663	-0.0690147	-0.0320585	-0.142451	0.733487	0.125074	-0.0487683	2.42276	0.542326	0.426184	-0.256424	-0.168359	-0.764375	1.49327	0.335361	-1.00384	-1.52919	0.0161409	-0.487308	-1.76766	-1.60801	-1.86902
P10059.txt		2.97827	0.0370688	0.79473	-3.0736	0.728646	1.06906	-0.2946	-0.53398	-0.300434	1.12413	0.0949172	-0.368532	-0.767511	0.5572	1.38076	0.651221	-1.38913	-0.189609	-0.767511	0.471477	-0.805802	-0.764088	0.246785	-0.513039	2.06995	0.337364	-0.75505	-2.31113	-1.42499	0	1.16825	2.1747	-1.04151	3.48869	-0.472869	0.488968	1.11983	-1.35358	-0.503008	0.651221	0.275783	-0.130479	-1.44452	0.601985	-0.192188	-1.94244	-1.67054	0.535997
P10060.txt		3.48589	1.4855	1.42674	-2.32347	0.906943	1.16393	0.0990435	0.285156	-1.19102	1.02853	-0.343484	-0.278774	-1.29518	0.0168359	-0.506969	1.02853	-1.17701	-0.174483	-1.29518	0.319882	0.990408	-0.191833	-1.84297	-1.5115	2.42276	1.08465	1.43857	-1.59989	-0.448319	0.1485	1.5672	0.221971	-0.0301108	2.42276	-0.224678	-0.707647	-0.908169	-0.0830455	0	1.95801	0.370222	-1.07441	-2.19786	-0.034486	0.224997	-2.04556	0.279367	0.126537
P10061.txt		1.8142	2.06575	0.213704	-2.87928	-0.359649	0.441536	1.02853	-0.261048	-1.21007	0.0990435	0.651018	-0.279369	-0.365699	0.0359649	0.206118	1.02853	-1.79986	-0.395186	0.0990435	0.425045	1.33979	-0.191833	-0.97234	-1.00495	1.49327	1.82299	0.97731	-0.451733	0.581627	-0.840793	0.177677	0.0805676	0.268712	2.8875	0.00370714	-0.733709	-1.55991	0	0	1.95801	0.475999	-1.10863	-1.86352	0.287719	-0.190299	-1.76766	-1.53922	-2.03827
P10062.txt		0.256555	1.18067	-0.13472	-2.22523	0.786493	0.180627	0.651221	0.398353	-1.94678	2.06995	0.843409	1.02194	-1.24042	-0.540488	1.54731	3.48869	-1.44077	0.626081	0.651221	-1.77727	-0.110647	-0.764088	-0.588487	-0.314333	2.54286	-0.706795	-0.512837	-1.92169	-0.924059	-0.737979	0.602666	-0.0390016	1.0052	1.59704	0.882289	0.376194	1.11983	0.39738	0.128531	1.12413	-0.189834	0.0325122	-1.78473	0.136599	-0.0905064	-2.22523	1.0112	-1.33679
P10777.txt		2.26751	-0.335491	1.55092	-2.80868	1.47957	1.01789	1.10472	1.2109	-0.865401	1.10472	-2.03074	-0.668219	-1.72274	0.817256	0	-2.19398	0	0	0.162231	1.25624	-0.225613	-0.444609	-0.654722	-0.750883	0.633474	0.43606	-0.967458	0.782504	-0.44795	-0.74774	0.00923908	1.2386	0.612299	4.87466	-1.38383	-0.123843	0.444185	-0.078022	-0.0214377	0.162231	1.61042	-0.636147	-0.783624	0.183756	-0.713343	-0.272553	-1.1495	0.842993
P10778.txt		2.29784	0.0845035	-1.17059	-3.0736	0.728646	1.06906	-1.24042	-0.627663	1.12302	2.06995	-0.447007	-0.429862	-1.24042	1.27276	-0.837871	-0.2946	-1.0928	0.335785	-1.71333	-0.417668	0	-0.423874	-2.40624	-1.94599	2.06995	0.78437	-0.80037	-2.31113	0.0491374	0	0.885456	0.96873	-0.768654	3.01578	-0.576554	0.793025	-0.869771	-0.909042	0	1.59704	0.552545	0.328793	-0.423874	-0.249536	-0.0471923	-0.811281	1.15311	0.803548
P10780.txt		3.99892	-0.272172	-0.0789829	-3.0736	0.728646	1.06906	-0.767511	-0.514338	0.293338	1.12413	0.0949172	-0.368532	-1.24042	1.60403	-0.678095	0.651221	-0.245141	1.11755	-0.767511	-0.45719	-0.77195	-0.423874	-1.81805	-1.00776	2.54286	0.811208	-1.49728	-1.1428	0.384962	-1.12343	0.319877	1.47777	-0.800373	3.9616	-0.00712639	0.979027	-0.206571	0.331267	1.54731	1.12413	-0.284752	0.278806	-1.44452	0.601985	-0.192188	-1.94244	-1.21494	0.678542
P10781.txt		1.61741	1.46156	1.42094	-2.22523	-0.183855	0.658	1.12413	0.446111	-2.25591	0.651221	0.19407	-0.476415	-1.71333	0.810768	0	2.54286	-1.42965	1.87907	1.12413	0.427128	-0.67164	-0.764088	-1.57563	-0.335039	1.12413	0.246785	-0.966175	-1.92169	-0.296396	-0.793022	1.16825	0.537498	-0.513407	2.06995	-0.320495	0.64092	0.45663	-2.2288	-1.10109	1.12413	0.76883	-0.0115155	-1.78473	0.136599	-0.0905064	-3.0736	-0.828656	-0.478221
P10782.txt		3.82022	0.995418	1.12521	-2.60137	0.112987	0.488979	0.563786	-0.581627	-1.20137	0.0990435	1.43654	-1.71923	-0.830442	0.29658	0.712388	1.49327	-1.18666	0.594158	0.0990435	0.274396	1.23058	-0.191833	-1.04557	-0.140571	1.02853	1.29608	0.939663	-0.0690147	-0.0320585	-0.142451	0.733487	0.265401	-0.113786	2.42276	0.542326	0.426184	-0.908169	-0.344046	0	1.49327	0.335361	-1.00384	-1.86352	0.287719	-0.190299	-2.60137	-0.704821	-1.59821
P10783.txt		1.58948	-0.390057	0.306448	-3.09047	0.00709291	1.56983	-0.309012	-0.0493189	0.175498	2.0472	-0.380967	-0.189018	-1.72274	-0.988025	0	1.10472	-1.6915	-0.962166	-2.19398	0	0	-0.444609	-0.22119	-0.264601	2.98969	-0.0419714	0.131282	0.00636182	-0.409917	-0.396477	0.291031	1.29754	-0.41817	4.40342	-0.588508	0.900162	1.10505	-1.17132	-0.119223	0.162231	0.0387387	-0.080677	-1.46165	0.415058	-0.539876	-0.554345	0.667424	0.0535221
P10784.txt		1.61741	-1.14443	-0.845218	-3.0736	1.17155	1.41617	0.178311	-0.100331	0.220753	2.06995	0.0253023	-0.625629	-1.24042	0.156916	0.821562	1.12413	-1.85089	-1.17789	-0.2946	-1.06796	0.497242	-0.764088	-1.12002	-1.39606	3.48869	0.288155	-0.301284	-1.1428	0.869269	-1.40548	-0.528492	0.820132	0.0653669	3.48869	-0.243823	1.06193	2.44623	1.45042	-1.72581	0.178311	0.657724	0.15442	-2.12495	0.471477	-0.0464811	-0.811281	0.745676	1.11589
P10785.txt		2.51342	1.48731	-0.522535	-3.14062	-1.5696	-1.28067	-0.351668	-1.17097	-0.0915717	1.98004	-0.925981	-0.125145	-1.28435	-0.678096	0.615832	0.581017	-0.168764	1.48774	0.114674	-0.346749	1.53619	0.164995	0.249688	0.74286	2.91273	0.739266	0.938922	0.33367	-0.814023	-0.274964	-0.630867	0.667392	-0.38946	2.91273	0.597387	-1.14184	-0.246586	0.610286	-0.295024	1.04736	0.405862	1.08785	-1.84794	-1.00197	-0.510004	-1.74631	-0.94392	-1.26981
P10786.txt		0.835973	-0.667392	0.732199	-2.02518	-1.72491	-1.65242	0.114674	-0.780185	-0.730865	1.98004	-0.819452	-0.640459	0.114674	0.0541795	0.0178894	0.581017	-0.337528	0.954725	-0.81801	0.736182	1.02535	-0.170494	0.393337	2.0085	1.5137	0.865982	1.07912	-0.0503653	-1.00543	-0.0411655	1.0423	0.545654	0.54418	2.44639	0.694444	0.488309	-0.246586	0.949334	0.19944	1.04736	1.22681	-0.768823	-2.18343	-0.347256	-0.522091	-1.18859	0.382334	-0.538294
P10883.txt		2.29784	-0.46802	-0.0234187	-3.0736	0.728646	1.06906	0.651221	-0.868206	-0.269072	1.12413	0.0664421	-0.329808	-0.2946	-0.273199	0.76734	0.178311	-0.490506	0.842854	-0.767511	-0.614348	-1.29613	-1.1043	-2.41055	-1.81061	2.54286	0.578287	-0.932273	-1.92169	-0.906624	-0.0512202	0.319877	1.19024	-1.01917	2.54286	-0.417652	1.16706	-1.53297	0	0	2.06995	0.767502	0.0246469	-1.1043	0.612851	-0.62709	-0.245702	0.220918	1.86463
P10885.txt		3.31849	-0.458884	-1.1543	-3.0736	0.728646	1.06906	-0.767511	-0.5572	0.267559	2.06995	-0.447007	-0.429862	-1.24042	1.27276	-0.837871	-0.2946	-1.0928	0.335785	-1.71333	-0.417668	0	-0.764088	-2.62921	-2.1292	2.06995	0.78437	-0.80037	-2.31113	-1.32671	0	0.602666	1.34556	-1.23576	3.01578	-0.576554	0.793025	-0.869771	0.0491374	0	1.59704	0.552545	0.328793	-0.423874	-0.249536	-0.0471923	-0.811281	1.15311	0.803548
P10892.txt		2.63806	0.462204	-0.862423	-3.0736	0.728646	1.06906	-0.767511	-0.5572	0.267559	2.06995	-0.447007	-0.429862	-1.24042	1.27276	-0.837871	-0.2946	-1.0928	0.335785	-1.71333	-0.417668	0	-0.423874	-2.40624	-1.94599	2.54286	0.578287	-0.932273	-2.31113	-1.32671	0	0.602666	1.34556	-1.23576	3.01578	-0.576554	0.793025	-0.869771	0.0491374	0	1.59704	0.552545	0.328793	-0.764088	-0.0664421	0.285054	-0.528492	0.672361	1.40286
P10893.txt		1.14552	1.50136	1.92316	-3.43509	-1.29636	-0.826409	1.49327	0.541736	-0.758425	1.02853	-0.728187	-1.3468	-1.29518	0.976481	-0.764375	1.49327	-1.22106	0.474792	-0.365699	1.5345	0.171284	1.14552	-1.17842	-0.107472	1.49327	1.61661	0.660188	-2.74804	0	0	1.01139	-0.0833333	-0.768393	4.28173	0.578229	-0.623877	-0.908169	-0.438955	0	1.49327	0.335361	-1.00384	-1.52919	0.0161409	-0.487308	-2.04556	-1.16785	-1.68656
P11025.txt		-0.546228	0.683121	-0.242271	-2.89671	-0.0119059	0.121681	1.00984	-0.272878	-0.929186	1.00984	-1.3462	-0.486535	-1.76912	0.471317	0	1.473	-0.179319	0.601147	-0.842798	1.06859	0.640314	0.786568	0.509372	-0.450603	0.54668	1.02793	1.35936	-1.61319	0.205499	1.11678	0.14983	1.13266	-1.12951	3.78879	0.42981	-0.48412	0.383326	-1.17819	-0.14852	1.93616	-0.218154	-0.299982	-1.54583	-0.448828	0.533979	-0.404087	0.695882	0.567921
P11251.txt		3.25089	0.75531	1.86887	-2.82646	-0.159153	2.04428	-0.323326	-0.0122426	0.110732	2.49423	0.641163	0.37174	-2.20169	0	0	-1.26251	0.103142	1.33885	-1.7321	-0.799428	0	1.56176	-1.27705	-2.45572	0.615859	1.06728	-1.00684	-0.0126791	0.870109	-0.474691	0.262392	1.18585	-0.239335	2.96382	-0.80303	0.989555	1.74893	-1.14293	-0.670148	1.08545	1.01981	0.17838	-1.14086	0.483298	-0.582301	-1.42244	-0.656694	0.275321
P11342.txt		2.48287	0.558256	1.41684	-2.60137	0.909273	1.10745	1.02853	-0.673229	-1.53615	1.02853	0.746506	-1.0619	-0.830442	0.29658	0.712388	0.563786	-0.847795	1.20881	0.0990435	0.274396	1.23058	-0.191833	-0.606187	-0.997777	1.02853	1.29608	0.939663	0.313703	-0.524538	0.187372	0.455582	0.645264	-0.492938	2.8875	0.426321	0.130399	-1.55991	0	0	1.49327	0.335361	-1.00384	-1.86352	0.287719	-0.190299	-1.48975	-1.98943	-1.87978
P11517.txt		2.45256	0.642051	2.13665	-3.17367	-0.616496	-0.144448	1.473	-0.469645	-1.13429	1.00984	-0.845921	-0.691195	-1.30596	1.20391	-0.610058	0.0835205	-0.213728	0.717211	-0.379639	0.761977	0.359433	1.11977	-0.457099	-0.125213	2.39932	1.61554	-0.0838666	-1.23178	0.619106	-0.872908	0.703746	0.0484567	-0.458453	3.32563	0.240537	-0.0502903	0.383326	-0.753495	0.831714	1.00984	0.791345	-0.822047	-1.87902	0.309553	-0.21031	-2.06584	-0.700386	-0.221158
P11748.txt		2.23741	0.416256	1.4504	-2.82646	1.49359	0.980424	-1.7321	0.654077	0	2.96382	-0.734848	0.394018	-1.7321	0.823653	0	-0.792918	1.81708	-0.764783	-1.7321	-0.799428	0	0.21045	-1.43272	-2.2547	0.146266	0.703339	-0.807825	-0.786102	-0.362659	0.0514694	0.262392	0.968448	0.639232	4.84219	-1.10021	0.251553	1.74893	-0.0549484	-0.758099	0.615859	1.68147	-1.0309	-0.803031	0.224544	-0.748475	-0.580023	-0.830019	0.786556
P11749.txt		2.48287	0.161681	0.2503	-2.32347	-0.423897	0.972801	1.49327	-0.318163	-0.762657	2.42276	0.457103	-1.49086	-0.830442	0.655235	0.62205	0.563786	-1.14354	1.02775	0.0990435	-0.640257	2.43632	0.142505	-0.395123	-0.0534942	0.0990435	1.07068	-0.794758	1.07914	-1.77418	-0.510235	-0.100228	0.797558	-0.538388	1.49327	0.558934	-0.294323	-0.908169	0.106773	0	1.02853	1.54339	0.945894	-1.86352	-0.983041	-0.6482	-2.60137	-0.446566	-0.546369
P11750.txt		4.33913	-0.170444	-0.630596	-3.0736	0.728646	1.06906	-0.767511	-0.5572	0.267559	1.59704	0.026736	-0.730136	-1.71333	0.810768	0	-0.2946	-1.19214	0.490891	-1.24042	-0.557923	-0.849338	-0.423874	-2.13888	-1.90239	3.01578	0.691864	-1.21608	-2.31113	-1.32671	0	1.16825	1.40862	-0.977827	2.54286	-0.481906	1.17189	-0.869771	-0.95818	0	1.12413	0.0379669	0.0403587	-0.764088	-0.0664421	0.285054	-0.528492	0.687138	1.39716
P11751.txt		4.33913	-0.789726	0.913631	-3.0736	0.728646	1.06906	-0.2946	-0.0869269	0.178924	2.54286	-0.811208	-0.42539	-2.18624	0	0	-1.24042	-1.48198	-0.848064	-1.24042	-1.18559	-0.555778	0.59677	-0.96861	-0.324986	1.12413	0.465094	-1.15166	-2.70057	0	0	1.16825	1.23563	-1.01625	3.01578	-0.576554	0.793025	-0.869771	-0.95818	0	1.59704	-0.472336	0.332228	-1.44452	0.189514	-0.576922	-1.09407	0.714827	0.665487
P11752.txt		0.811181	2.01639	0.997427	-2.87928	-0.0479532	0.118917	1.02853	-0.966336	-0.829413	-0.365699	0.299708	-1.15917	-1.29518	0.976481	-0.764375	2.42276	-1.74319	-0.0604096	-0.365699	1.5345	0.171284	1.14552	-1.12345	-0.255094	1.02853	1.33272	1.02878	-1.59989	-0.627646	0.420973	1.2893	0.136685	-0.812001	3.81698	0.388224	-0.438357	-0.908169	-0.438955	0	1.49327	0.335361	-1.00384	-1.52919	0.0161409	-0.487308	-2.04556	-0.810623	-2.15932
P11753.txt		2.29784	-0.754031	0.493195	-3.0736	0.728646	1.06906	0.178311	-0.557394	0.464932	2.54286	-0.0642541	-0.266872	-1.71333	0.810768	0	-0.767511	-1.90019	-1.29379	-1.71333	-0.417668	0	-0.0836593	-2.08322	-2.09232	1.59704	0.721873	-1.35021	-2.31113	0.0491374	0	1.45103	1.63025	-1.09536	3.01578	-0.576554	0.793025	-0.869771	-0.95818	0	1.12413	0.0379669	0.0403587	-0.423874	-0.2228	-0.0704001	-0.528492	1.60332	0.380056
P11754.txt		1.47986	1.62835	0.855017	-2.87928	-0.0479532	0.118917	-0.830442	0.64144	-0.736916	1.02853	-0.572474	-1.36983	-1.75993	0.462682	0	1.49327	-1.22106	0.474792	0.0990435	1.40426	-0.151218	1.14552	-1.17842	-0.107472	1.49327	1.28125	0.626533	-2.74804	0	0	1.2893	0.223931	-0.614434	3.81698	-0.00343561	0.135357	-0.908169	-0.438955	0	1.49327	0.335361	-1.00384	-2.19786	0.544879	0.204598	-0.933943	-2.05005	-1.81054
P11755.txt		1.61741	-0.392966	0.394001	-3.0736	0.728646	1.06906	0.178311	-0.635429	0.875243	1.59704	-0.338656	-0.234169	-1.24042	1.27276	-0.837871	0.178311	-1.25971	0.244777	-1.24042	-1.18559	-0.555778	0.256555	-1.63045	-1.36325	1.59704	0.721873	-1.35021	-2.70057	0	0	1.16825	1.40862	-0.977827	3.01578	-0.576554	0.793025	-0.206571	-0.645098	-0.421994	1.12413	0.0379669	0.0403587	-0.764088	-0.0664421	0.285054	-0.528492	0.701915	1.3456
P11756.txt		2.14853	1.2592	1.23904	-3.15718	-0.475907	0.308536	1.02853	-0.0228989	-1.28281	0.563786	-0.0591485	-1.58485	-1.75993	0.462682	0	1.49327	-1.6682	0.602175	-0.365699	0.275731	1.47228	1.47986	-1.56853	0.00946709	0.563786	1.00552	1.40941	-2.74804	0	0	1.01139	-0.0833333	-0.768393	4.28173	0.578229	-0.623877	-0.908169	-0.438955	0	1.95801	0.777059	-0.828333	-1.86352	1.09094	-0.0388857	-1.48975	-0.842153	-1.04577
P11757.txt		2.97827	-1.01321	0.227875	-3.0736	0.728646	1.06906	-0.767511	-0.5572	0.267559	2.54286	-0.811208	-0.42539	-1.24042	1.27276	-0.837871	-0.767511	-0.571487	0.692008	-1.71333	-0.417668	0	0.256555	-1.24492	-1.57245	2.06995	0.253023	-0.904943	-1.92169	-0.191786	2.28937	1.45103	1.63025	-1.09536	3.01578	-0.576554	0.793025	-0.206571	-0.645098	-0.421994	1.12413	0.0379669	0.0403587	-0.764088	-0.0664421	0.285054	-0.811281	1.16079	0.822489
P11758.txt		1.8142	0.325493	2.22526	-2.87928	-0.0479532	0.118917	1.49327	-0.223574	-1.4992	0.563786	-0.936518	-0.339454	-1.75993	0.462682	0	1.02853	-0.682389	0.258796	-0.365699	1.5345	0.171284	1.8142	-0.712218	-0.132526	1.02853	1.33272	1.02878	-2.36532	0.9135	0	1.2893	0.59618	0.00376433	3.35224	0.306378	-0.139756	-0.908169	-0.438955	0	1.95801	0.777059	-0.828333	-2.19786	0.544879	0.204598	-2.04556	-0.966336	-1.51536
P11896.txt		3.62356	1.14943	0.58783	-2.52689	0.0940798	0.389481	-1.2515	0.796345	-0.838009	2.51844	0.159465	-0.953898	-0.309012	-0.271254	1.35702	-0.309012	-2.17003	-0.814542	0.633474	1.41973	-0.927681	0.572434	-2.35421	-2.02953	1.10472	0.0329818	-0.938816	-1.15785	-0.258924	-0.365086	0.854615	-0.39904	0.387601	1.57596	-0.044238	0.817792	-0.216676	-1.12527	0.600911	1.57596	0.44238	-0.0409087	-1.80067	1.18365	-0.697214	-0.272553	-0.272343	-0.100412
P13273.txt		1.61741	-1.62012	-0.0527971	-2.79081	0.447053	0.613906	0.651221	-1.31763	0.581272	1.12413	0.0949172	-0.368532	-1.71333	0.810768	0	0.651221	-1.38913	-0.189609	-0.2946	0.124181	-0.522981	-1.1043	-0.87842	0.35583	2.54286	0.0642541	-1.09798	-1.1428	0.509143	-1.11675	0.319877	1.25042	-0.568308	2.54286	-0.54616	1.09802	-0.869771	-0.95818	0	1.12413	0.531536	-0.414739	-1.44452	0.601985	-0.192188	-1.65965	2.08541	-1.2258
P13274.txt		2.14853	1.65388	1.05697	-3.43509	-1.29636	-0.826409	1.02853	-0.499197	-1.10064	-0.830442	-0.503496	0.442829	-0.830442	0.29658	0.712388	1.95801	-1.17576	-0.136212	0.0990435	0.231353	1.21543	-0.86051	-0.380123	0.40785	2.8875	0.767378	-0.113243	-0.451733	-0.384465	-0.0827491	1.2893	0.549649	0.0792268	2.8875	0.344764	-0.605184	-1.55991	0	0	1.49327	0.335361	-1.00384	-1.86352	0.287719	-0.190299	-1.76766	-0.412751	0.128385
P13557.txt		3.11896	0.352215	1.82563	-3.17367	-0.616496	-0.144448	0.0835205	0.545005	-1.47982	1.473	-0.922213	-1.29658	-1.30596	0.986536	-0.765504	1.00984	-1.26433	0.817505	-0.379639	1.54777	0.146356	0.453369	-0.588957	-0.127204	1.93616	1.58363	0.277838	-2.75744	0	0	0.703746	-0.0423996	-0.557952	3.32563	0.424476	-0.171145	0.383326	-1.21929	-0.218948	1.473	0.367177	-1.02776	-1.87902	0.226212	-0.106462	-2.61975	-0.587751	-1.61963
P13558.txt		3.45216	0.717541	2.07041	-3.17367	-0.616496	-0.144448	0.54668	-0.0293695	-0.946612	1.473	-1.03322	-1.03281	-1.30596	0.986536	-0.765504	0.0835205	-1.28237	0.0577066	0.0835205	1.90218	-0.314584	0.12017	-0.176941	-0.312646	1.93616	1.58363	0.277838	-2.75744	0	0	0.980704	0.271823	-0.409629	3.32563	0.424476	-0.171145	0.383326	-1.21929	-0.218948	1.473	0.367177	-1.02776	-1.87902	0.226212	-0.106462	-2.34279	-1.09646	-1.49498
P14259.txt		2.94554	-0.324976	-0.0184869	-3.37227	0.536667	2.18983	-1.2515	0.415485	-0.639018	2.0472	-0.339102	-0.632208	-1.2515	1.28108	-0.838009	-0.309012	-1.15899	0.46058	-1.2515	-0.727098	-0.829969	-1.12264	-1.93692	-1.79806	2.0472	0.657272	-1.12632	-2.32206	-1.50033	0	1.13641	1.32443	-1.21366	2.98969	-0.530366	0.733489	1.10505	-0.554837	1.4245	1.10472	0.0706753	0.00419002	-0.783624	-0.0329818	0.245421	-0.272553	0.717996	1.0887
P14260.txt		2.45256	0.557252	1.41503	-2.34279	0.734236	0.70037	1.00984	-0.418412	-1.47898	1.473	1.16984	-1.10925	-0.842798	0.315098	0.68511	0.0835205	-1.44266	0.337996	0.0835205	0.299219	1.18689	-0.546228	-1.58826	-1.21015	1.00984	1.31891	0.892449	-0.0875376	0	-0.17487	0.980704	0.200913	-0.383082	2.39932	0.57698	0.376606	-0.266199	-1.45472	-0.0339963	1.473	0.367177	-1.02776	-1.54583	0.0427455	-0.507599	-2.61975	-0.673242	-1.60337
P14261.txt		0.453369	0.434356	1.59533	-2.34279	0.626548	0.333102	1.00984	-0.418412	-1.47898	-0.842798	1.21929	-0.970652	-0.842798	0.315098	0.68511	2.39932	-1.46938	-0.280765	0.0835205	0.406082	1.25504	-0.546228	-1.58826	-1.21015	0.54668	1.18457	1.41302	0.293876	-0.153702	-0.500247	0.426788	0.354519	0.102566	2.39932	0.27695	0.0894973	-0.915723	-1.72031	0	2.39932	0.57698	-1.12903	0.12017	0.823158	-0.771434	-1.51192	-0.460547	-0.270442
P14387.txt		2.60652	-0.650404	0.119201	-3.09047	0.744756	1.03581	-0.780254	-0.531968	0.24557	2.98969	-0.385374	-0.227538	-1.2515	1.28108	-0.838009	-1.2515	-1.4542	-0.848059	-1.72274	-0.402529	0	0.572434	-1.53768	-1.62633	2.51844	0.613941	-0.964299	-2.71013	0	0	1.13641	1.45319	-1.02985	2.98969	-0.530366	0.733489	0.444185	-1.51079	-0.272015	1.10472	0.0706753	0.00419002	-0.783624	-0.0329818	0.245421	-0.836137	1.19428	0.762532
P14388.txt		1.47986	0.285792	0.921707	-2.87928	-0.0479532	0.118917	1.49327	-0.223574	-1.4992	0.563786	-0.423897	-0.737261	-1.29518	1.16168	-0.636266	1.49327	-1.35004	0.156195	-0.830442	1.05527	0.666976	1.8142	-0.75089	0.218607	1.02853	1.33272	1.02878	-2.36532	0.9135	0	1.2893	0.276278	-0.464819	3.81698	0.388224	-0.438357	-0.256424	0.319882	-0.104816	1.95801	0.777059	-0.828333	-1.86352	1.09094	-0.0388857	-2.32347	-0.433755	0.0684263
P14389.txt		1.95763	-0.0936146	-0.243835	-3.0736	0.728646	1.06906	-0.767511	-0.5572	0.267559	2.54286	-0.0642541	-0.266872	-1.71333	0.810768	0	-0.767511	-1.90019	-1.29379	-1.71333	-0.417668	0	-0.0836593	-1.96514	-1.96768	2.06995	0.253023	-0.904943	-2.31113	0.0491374	0	1.45103	1.63025	-1.09536	3.01578	-0.576554	0.793025	-0.869771	-0.95818	0	1.12413	0.0379669	0.0403587	-1.1043	0.612851	-0.62709	0.319877	0.728857	1.87916
P14390.txt		1.95763	-0.0936146	-0.243835	-3.0736	0.728646	1.06906	0.651221	-0.0612851	0.633929	2.54286	-0.0642541	-0.266872	-1.71333	0.810768	0	-0.767511	-1.90019	-1.29379	-1.71333	-0.417668	0	-0.0836593	-1.96514	-1.96768	1.59704	0.721873	-1.35021	-2.70057	0	0	1.45103	1.63025	-1.09536	3.01578	-0.576554	0.793025	-0.206571	-0.645098	-0.421994	1.12413	0.0379669	0.0403587	-1.1043	0.612851	-0.62709	-0.245702	0.17816	2.10451
P14391.txt		1.47986	1.30268	1.80035	-2.87928	-0.0479532	0.118917	0.0990435	1.27513	-0.934722	1.02853	-0.572474	-1.36983	-1.29518	0.976481	-0.764375	1.49327	-1.22106	0.474792	0.0990435	1.40426	-0.151218	1.47986	-1.54195	-0.0539105	1.49327	1.28125	0.626533	-2.74804	0	0	1.01139	-0.0833333	-0.768393	3.81698	-0.00343561	0.135357	-0.908169	-0.438955	0	1.49327	0.335361	-1.00384	-1.86352	0.287719	-0.190299	-1.76766	-1.35864	-1.79717
P14392.txt		1.47986	1.30268	1.80035	-2.87928	-0.0479532	0.118917	0.0990435	1.27513	-0.934722	1.02853	-0.572474	-1.36983	-1.29518	0.976481	-0.764375	1.49327	-1.22106	0.474792	0.0990435	1.40426	-0.151218	1.47986	-1.54195	-0.0539105	1.49327	1.28125	0.626533	-2.74804	0	0	1.01139	-0.0833333	-0.768393	3.81698	-0.00343561	0.135357	-0.908169	-0.438955	0	1.49327	0.335361	-1.00384	-1.52919	0.0269016	-0.499789	-2.04556	-1.25028	-1.48969
P14520.txt		3.28455	0.0988729	0.323817	-2.80868	0	1.53203	-0.780254	1.70939	-1.05507	1.57596	0.0973235	-0.181449	-2.19398	0	0	0.633474	0.517187	0.385949	-1.72274	1.45154	0	0.572434	-1.7132	-2.21083	0.162231	0.990605	-1.24653	0.394433	-0.973235	-0.470097	-0.272553	1.00802	-0.866218	3.46093	-1.05614	1.08838	0.444185	0.078022	0.376764	2.51844	1.29964	0.355633	-1.46165	0.680695	-0.315167	-0.554345	-1.37885	1.05166
P14521.txt		3.78536	0.238031	-0.0191143	-2.89671	-1.35727	-0.10454	1.473	-0.111007	-1.01458	-0.379639	-0.0357177	-0.391794	-2.23227	0	0	1.00984	-0.218302	2.31859	0.0835205	-0.267159	2.36267	0.453369	-0.463804	0.38023	0.54668	0.988772	0.45572	-0.0875376	-1.60998	-1.32989	0.426788	0.0746355	1.05024	1.93616	1.4382	-1.45174	-0.266199	0.384582	0.0222735	0.54668	1.10625	-0.299356	-1.21263	-0.832134	-0.115743	-1.23496	0.669297	-0.406624
P14522.txt		3.99892	-0.747026	-0.420054	-3.0736	0.728646	1.06906	-0.2946	0.0745088	0.424369	1.59704	-0.347568	-0.213291	-1.24042	1.60403	-0.678095	0.178311	-0.969865	0.0427881	0.178311	-0.568541	-0.557918	-0.0836593	-0.885579	-0.240383	0.178311	0.769203	-0.670267	-1.92169	-0.854319	0.0366951	0.602666	1.81358	-0.763354	3.9616	-0.605743	0.195239	-0.869771	-0.95818	0	1.12413	-0.284752	0.278806	-1.44452	0.601985	-0.192188	-1.65965	-0.730785	0.978732
P14523.txt		2.29784	2.55461	-0.537412	-2.50802	0.858386	0.294975	0.651221	0.623066	-2.10726	0.651221	-0.571995	0.493147	-1.71333	0.810768	0	2.06995	-0.463875	1.55477	1.12413	-0.578995	-0.647301	-0.0836593	-1.92297	-0.922146	0.651221	-0.94992	0.34001	-1.92169	-1.2902	-0.400843	0.602666	-0.0130005	0.006359	2.54286	0.13654	1.0101	0.45663	0.157159	0.613888	1.12413	0.123392	-0.580315	-1.44452	-0.245253	-0.273939	-1.37686	0.430139	-0.677236
P14524.txt		2.14853	0.82694	1.33377	-2.60137	0.909273	1.10745	0.0990435	-0.704821	-0.903408	0.563786	1.82374	-1.89906	-0.830442	0.29658	0.712388	1.02853	-1.73574	-0.224055	1.02853	-0.535835	1.36285	0.476843	-1.36052	-0.912616	0.563786	2.09977	-1.03545	-1.21717	-0.719298	0.186246	1.01139	0.14881	-0.323817	2.8875	0.411492	0.144753	-1.55991	0	0	1.49327	0.335361	-1.00384	-1.52919	0.0161409	-0.487308	-2.32347	-0.581627	-1.83735
P14525.txt		2.29784	-1.15705	0.56139	-3.0736	0.728646	1.06906	-1.71333	0.638787	0	2.54286	0.465842	-1.00779	-1.71333	0.810768	0	-0.767511	-1.90019	-1.29379	-1.71333	-0.417668	0	0.59677	-1.89878	-1.76898	3.01578	0.376682	-0.405598	-1.92169	0.0697403	2.34619	1.45103	1.05664	-1.49454	3.01578	-0.576554	0.793025	-1.53297	0	0	1.59704	-0.481249	0.356511	-0.764088	0.370177	-0.797765	-1.37686	0.506045	1.00227
P14526.txt		1.78617	-0.435147	1.89185	-3.17367	-0.452097	0.28674	-0.842798	0.657596	-0.744518	1.473	-1.04176	-0.68519	-1.76912	0.471317	0	1.93616	-1.2362	-0.199295	-0.842798	2.24679	-1.2962	0.453369	-0.176687	-0.643477	2.86247	0.41227	1.17836	-2.37602	0.919069	0	1.25766	0.277153	-0.671858	3.78879	0.54579	-0.38223	-0.915723	-1.72031	0	1.93616	-0.298951	-0.776606	-2.21222	0.561697	0.184213	-1.51192	-0.888775	-0.883396
P14527.txt		2.26751	0.251618	1.69614	-3.09047	0.73057	1.07997	-0.309012	-0.110967	0.222874	1.57596	-0.300818	-0.368807	-1.72274	-0.0365935	0	0.633474	0.841697	1.1058	0.162231	0.40399	0.971581	-1.12264	-1.27776	-1.39781	0.633474	0.638878	-1.15443	1.17057	-0.239198	-0.0648693	0.572823	1.45809	0.647867	3.93217	-1.22731	1.12519	0.444185	-0.631269	-0.932603	1.10472	1.51245	-1.22216	-0.783624	-0.0706753	-0.169786	-1.39972	-1.95507	-0.215347
P15162.txt		4.64061	-0.944082	0.220913	-3.09047	0.744756	1.03581	-0.309012	-0.406881	-0.28401	1.10472	0.127216	-0.398912	-1.2515	1.61	-0.680474	-0.309012	-0.554837	0.368546	-0.780254	-0.688012	-0.38652	-0.105595	-2.04717	-1.28018	1.10472	1.38053	-1.22918	-1.15785	-0.0616486	-0.179206	0.572823	1.25809	-0.318649	3.46093	-0.425391	0.430953	-0.216676	-1.88699	-0.593039	1.10472	-0.24972	0.239261	-0.783624	0.0329818	-0.503627	-1.68151	0.0707808	-0.309799
P15163.txt		2.29784	0.331514	-0.37278	-3.0736	0.728646	1.06906	-1.24042	-0.627663	1.12302	2.54286	-0.0642541	-0.266872	-1.24042	1.27276	-0.837871	-0.767511	-1.90019	-1.29379	-1.71333	-0.417668	0	-0.423874	-2.40624	-1.94599	2.06995	0.78437	-0.80037	-1.92169	-0.906624	-0.0512202	0.602666	1.34556	-1.23576	3.01578	-0.576554	0.793025	-0.869771	-0.909042	0	1.59704	0.552545	0.328793	-0.423874	-0.249536	-0.0471923	-0.811281	1.42985	0.308375
P15164.txt		1.95763	2.16651	0.0653923	-2.79081	0.447053	0.613906	-0.2946	0.782342	-1.58741	1.59704	-0.329744	0.477508	-1.24042	-0.313832	0.947702	1.12413	-0.759338	1.80103	2.54286	-1.91959	-0.643307	-1.1043	-1.5117	-1.75535	0.178311	0.769203	-0.670267	-1.53224	-0.385754	1.13156	1.16825	0.383045	-0.322141	3.01578	-0.29212	1.2269	0.45663	-0.957241	1.30915	0.651221	0.480067	0.283478	-1.44452	-0.111479	-0.444614	-1.94244	0.455603	-1.4515
P15165.txt		3.48589	1.01879	1.53972	-2.32347	0.709782	0.741299	0.0990435	-0.704821	-0.903408	0.563786	0.808363	-0.730249	-1.29518	-0.521912	0.314449	1.02853	-0.792304	0.738532	0.563786	-0.483046	1.81942	-0.526172	-1.63381	-1.18876	0.563786	2.09977	-1.03545	-0.0690147	-0.0228989	-0.151255	0.733487	0.265401	-0.113786	2.42276	0.542326	0.426184	-0.908169	-0.344046	0	1.49327	0.335361	-1.00384	-1.86352	0.287719	-0.190299	-1.76766	-0.034396	-1.79127
P15166.txt		1.47986	1.02353	2.61981	-3.43509	-1.29636	-0.826409	1.95801	0.337675	-0.933796	1.02853	-0.535835	-1.35818	-1.29518	0.976481	-0.764375	1.02853	-1.29608	0.848646	0.0990435	1.60871	-0.3206	0.476843	-0.633921	-0.0818033	1.49327	1.61661	0.660188	-2.36532	-0.462682	0	1.01139	-0.0833333	-0.768393	3.81698	0.450066	-0.369798	-0.908169	-0.438955	0	1.49327	0.335361	-1.00384	-1.52919	0.0161409	-0.487308	-1.76766	-1.28125	-1.90421
P15448.txt		2.63806	-0.576173	-0.765255	-3.0736	0.728646	1.06906	-0.767511	-0.5572	0.267559	2.06995	-0.447007	-0.429862	-1.24042	1.27276	-0.837871	-0.2946	-1.0928	0.335785	-1.71333	-0.417668	0	-0.423874	-2.4508	-2.03814	2.06995	0.78437	-0.80037	-2.31113	-1.32671	0	0.602666	1.34556	-1.23576	3.01578	-0.576554	0.793025	-0.869771	0.171981	0	1.59704	0.552545	0.328793	-0.423874	-0.249536	-0.0471923	-0.528492	0.620641	1.59714
P15449.txt		1.8142	0.576864	3.13534	-3.43509	-1.29636	-0.826409	1.49327	0.541736	-0.758425	1.02853	-0.728187	-1.3468	-1.29518	0.976481	-0.764375	1.49327	-1.22106	0.474792	-0.365699	1.5345	0.171284	0.811181	-0.733882	-0.393862	1.49327	1.61661	0.660188	-2.74804	0	0	1.01139	-0.0833333	-0.768393	4.28173	0.578229	-0.623877	-0.908169	-0.438955	0	1.49327	0.335361	-1.00384	-1.52919	0.0161409	-0.487308	-2.32347	-0.660491	-1.89039
P15469.txt		1.53425	0.0674328	-0.885555	-1.44501	-1.96012	-1.64391	0.130415	0.725664	0.792466	2.93817	0.673143	-0.484685	-0.805503	-0.104905	1.87011	1.53429	-0.715165	1.10134	1.53429	1.0553	1.38996	1.53425	0.606895	1.42933	1.53429	0.148266	-0.996606	-0.416954	1.24969	0.460748	-0.885358	-0.342212	-0.764708	0.130415	-1.39131	0.606064	0.419573	1.15396	-0.893488	0.598374	-1.06973	-0.546046	-2.16892	-1.58757	-0.754684	-2.00467	0.496994	-0.828408
P16309.txt		1.8142	0.931362	-0.221182	-2.87928	-1.71433	-0.988976	1.02853	-1.10373	-1.2163	2.8875	-1.38276	-0.30738	-0.830442	0.655235	0.62205	0.0990435	-0.0269016	0.274132	-0.365699	1.76228	0.486656	-0.191833	-0.183077	-0.657248	1.02853	0.0961756	-0.0514341	1.46186	-1.25672	0.241069	-0.378133	0.738657	-1.11572	1.95801	1.44427	-0.824817	1.04707	0.119883	-0.0116891	1.02853	0.691548	0.861919	-1.86352	-0.107895	0.506606	-1.21185	-0.689529	1.3891
P16417.txt		0.59677	-0.0230621	1.23299	-1.65965	-0.695137	1.68506	0.178311	0.267549	-0.465888	3.01578	-0.122998	-0.0401558	-1.24042	-0.331267	0.990767	0.651221	0.459639	2.24111	0.178311	-0.746907	-0.540469	-0.764088	-1.78444	-1.61271	0.651221	0.541352	-1.30634	-0.363907	-0.776278	-1.11199	2.86498	-0.0658308	0.64482	2.06995	0.295193	-0.0545753	-1.53297	0	0	0.178311	-0.0445915	-0.0194817	-2.12495	-0.442902	-0.579776	-0.245702	0.655628	-0.602104
P16418.txt		3.82022	-0.175662	1.30006	-3.43509	-1.29636	-0.826409	0.563786	0.167587	-1.01675	0.563786	0.473188	-0.749459	-1.29518	-0.420897	0.123355	0.0990435	-1.71632	-0.196349	1.02853	1.3602	0.0451361	-0.191833	-0.882836	-0.722166	1.49327	1.81439	0.957907	-0.0690147	-1.46095	0.0754751	-0.378133	1.15093	-0.577536	3.35224	0.220877	-0.87948	-1.55991	0	0	1.95801	0.272581	-1.30784	-1.86352	0.527485	-0.364856	-2.32347	-0.581627	0.111395
P17689.txt		2.29784	0.123505	-1.16638	-3.0736	0.728646	1.06906	-1.24042	-0.627663	1.12302	2.06995	-0.447007	-0.429862	-1.24042	1.27276	-0.837871	-0.2946	-1.0928	0.335785	-1.71333	-0.417668	0	-0.0836593	-2.2772	-1.99187	2.54286	0.891526	-1.1115	-2.31113	-1.32671	0	1.16825	1.2727	-1.6771	3.01578	-0.576554	0.793025	-1.53297	0	0	1.59704	0.552545	0.328793	-0.764088	-0.322719	0.347826	-0.528492	0.672361	1.40286
P18435.txt		0.786568	0.615491	1.11222	-3.17367	-0.616496	-0.144448	1.473	-0.42695	-1.35819	1.00984	0.172823	-0.904405	-1.76912	0.471317	0	1.00984	-1.21885	0.932526	-0.842798	1.06859	0.640314	0.786568	-0.700386	-0.443617	1.00984	1.35529	0.980351	-1.23178	0.738165	-0.895968	0.703746	0.29074	-0.0178139	3.78879	0.42981	-0.48412	1.03285	-1.67873	-0.524621	1.473	0.367177	-1.02776	-1.87902	0.309553	-0.21031	-1.23496	-1.554	-0.514183
P18436.txt		2.42249	0.724644	1.19974	-2.36202	0.525015	-0.463685	0.0681037	-1.0454	-0.993183	0.529695	0.359732	-1.79958	-1.77826	0.456429	0	1.91447	-1.51245	0.32111	-0.85508	0.986486	0.527936	0.0979883	-0.36669	-0.126898	2.37606	1.59663	-0.0685628	-0.866182	-0.41922	1.79954	-0.429869	-0.396292	-1.04802	2.83765	0.500762	0.483542	1.66607	0.451059	1.7694	1.45288	-0.228956	0.086492	-1.56237	0.62087	-0.518259	-1.80997	-0.508791	-0.836231
P18707.txt		2.14853	0.350823	1.89863	-3.43509	-1.29636	-0.826409	1.49327	-0.154782	0.330484	1.95801	-0.0447521	-0.192178	-1.75993	0.462682	0	0.0990435	-1.08144	-0.149547	-0.830442	0.0620749	0.247339	0.476843	-0.722892	0.131624	2.8875	1.27155	0.319633	-1.21717	1.28275	-1.23959	1.01139	-0.380952	-0.0797698	3.35224	0.627006	-0.097389	-0.256424	0.28621	-0.157106	1.49327	0.438548	-0.763993	-1.86352	0.287719	-0.190299	-0.933943	0.404078	-0.928581
P18969.txt		2.60652	0.279642	-0.643123	-3.09047	0.744756	1.03581	-1.2515	-0.605915	1.09538	2.0472	-0.406085	-0.465999	-1.2515	1.28108	-0.838009	-0.309012	-1.06036	0.307657	-1.72274	-0.402529	0	-0.105595	-2.223	-2.00581	2.51844	0.924898	-1.14098	-2.71013	0	0	1.4182	0.967756	-1.3003	2.98969	-0.530366	0.733489	-0.877537	-1.7199	0	1.57596	0.583941	0.285105	-0.444609	-0.212342	-0.0855471	-0.554345	0.71143	1.33178
P18970.txt		2.94554	-0.0858427	-0.325892	-3.09047	0.744756	1.03581	-1.2515	-0.605915	1.09538	2.0472	-0.406085	-0.465999	-1.72274	0.817256	0	-0.309012	-1.06036	0.307657	-1.72274	-0.402529	0	-0.105595	-2.223	-2.00581	2.51844	0.924898	-1.14098	-2.32206	-1.30517	0	0.854615	1.36679	-1.51293	2.98969	-0.530366	0.733489	-0.877537	-1.7199	0	1.57596	0.583941	0.285105	-0.444609	-0.212342	-0.0855471	-0.554345	1.43753	0.508762
P18971.txt		2.26751	-0.219359	-0.268457	-3.09047	0.744756	1.03581	0.162231	-1.30051	-0.327775	2.51844	0.0159465	-1.28705	-1.72274	0.817256	0	-0.309012	-1.06036	0.307657	-1.72274	-0.402529	0	-0.783624	-1.82342	-1.86714	2.51844	0.422583	-1.20931	-2.32206	-1.30517	0	1.69999	2.1288	-1.72531	3.46093	-0.528072	0.376533	1.10505	-1.76315	-0.790236	1.10472	0.0706753	0.00419002	-1.12264	-0.101409	0.704929	-0.554345	1.23217	1.49251
P18972.txt		3.6587	-0.212736	0.0565184	-3.0736	0.728646	1.06906	-0.2946	-0.39738	-0.228481	2.06995	-0.379534	-0.598467	-1.71333	0.810768	0	-0.767511	-0.571487	0.692008	-1.71333	-0.417668	0	-0.764088	-2.37293	-1.96755	3.01578	0.691864	-1.21608	-2.70057	0	0	0.885456	1.41194	-0.726979	3.01578	-0.576554	0.793025	-0.206571	-0.592793	-0.357013	1.12413	0.0379669	0.0403587	-0.764088	-0.0664421	0.285054	-0.245702	0.25655	1.78272
P18973.txt		3.6587	-0.71503	-1.30718	-3.0736	0.728646	1.06906	-1.24042	-0.627663	1.12302	2.54286	0	-0.0963363	-1.24042	-0.0523053	0.362874	-0.2946	-1.0928	0.335785	-1.71333	-0.417668	0	-0.764088	-2.67667	-2.10995	2.54286	0.578287	-0.932273	-1.92169	-2.00503	-0.837871	1.73382	1.34142	-1.41751	3.01578	-0.576554	0.793025	-1.53297	0	0	1.12413	0.0379669	0.0403587	-1.1043	0.612851	-0.62709	-0.245702	1.31838	1.286
P18974.txt		3.6587	0.407744	-0.583328	-2.79081	-0.111763	1.84364	1.59704	-1.06053	-0.298835	3.48869	-0.443315	-0.0822182	-1.71333	0.810768	0	-0.2946	-1.76337	-0.299682	-1.24042	-0.348702	-0.800412	-0.764088	-0.294243	-0.170698	2.06995	0.3711	0.811436	-0.363907	-0.592423	0.290727	1.16825	0.976146	-0.593087	3.01578	0.960923	0.164024	-0.869771	1.32671	0	0.651221	-0.551566	0.0578537	-1.1043	-0.306426	-0.48102	-3.35639	0.592793	0.470665
P18975.txt		2.26751	-0.503236	-0.0744729	-3.09047	0.744756	1.03581	0.162231	-0.9574	0.0571888	1.57596	0.132714	-0.735719	-0.309012	-0.246594	0.733138	0.162231	-0.459331	0.803078	-0.780254	-0.588712	-1.29614	-1.12264	-2.36284	-1.81693	2.51844	0.613941	-0.964299	-1.93399	-0.882905	-0.0623943	0.291031	1.23117	-1.0634	2.51844	-0.374743	1.10514	-0.877537	-1.7199	0	2.0472	0.799611	-0.0179497	-1.12264	0.638878	-0.65014	-0.272553	0.26527	1.78418
P18976.txt		2.29784	-0.46802	-0.0234187	-3.0736	0.728646	1.06906	0.178311	-0.992161	0.0862933	1.59704	0.0980321	-0.706719	-0.2946	-0.273199	0.76734	0.178311	-0.490506	0.842854	-0.767511	-0.614348	-1.29613	-1.1043	-2.41055	-1.81061	2.54286	0.578287	-0.932273	-1.92169	-0.906624	-0.0512202	0.319877	1.19024	-1.01917	2.54286	-0.417652	1.16706	-1.53297	0	0	2.06995	0.767502	0.0246469	-1.1043	0.612851	-0.62709	-0.245702	0.220918	1.86463
P18977.txt		2.97827	-0.902008	-0.39469	-3.0736	0.728646	1.06906	-1.24042	-0.627663	1.12302	2.06995	-0.447007	-0.429862	-1.24042	1.27276	-0.837871	-0.2946	-1.0928	0.335785	-1.71333	-0.417668	0	-0.0836593	-2.2772	-1.99187	2.06995	0.78437	-0.80037	-1.92169	-2.00503	-0.837871	1.16825	1.2727	-1.6771	3.01578	-0.576554	0.793025	-1.53297	0	0	1.59704	0.552545	0.328793	-0.423874	-0.249536	-0.0471923	-0.811281	1.16079	0.822489
P18978.txt		1.61741	-0.124095	-0.122569	-3.0736	0.728646	1.06906	0.178311	-1.33774	-0.304178	2.06995	0.430139	-0.668635	-1.71333	0.810768	0	-0.2946	-1.51501	-0.897375	-1.71333	-0.417668	0	-0.423874	-2.01411	-2.01529	2.54286	0.385525	-1.18083	-1.1428	-1.3039	-1.0753	1.45103	2.09517	-1.46573	3.48869	-0.576309	0.433758	-0.869771	-0.95818	0	1.12413	0.0379669	0.0403587	-1.1043	0.204284	0.547308	0.0370871	0.634262	1.58255
P18981.txt		2.63806	-1.203	-1.75093	-2.79081	1.01829	0.406318	0.178311	-0.746907	-0.747238	3.9616	-0.905052	0.949352	-1.24042	1.65633	-0.636048	0.651221	0.541352	1.77372	-0.2946	0.211108	-1.36879	-1.78473	-0.447053	-0.291325	3.9616	-0.833788	0.0211125	-0.363907	-0.19407	0.172968	1.16825	0.945255	-0.0931343	3.48869	0.443315	0.903605	-0.869771	-0.95818	0	0.651221	0.224712	-0.205474	-2.12495	-0.442902	-0.579776	-1.65965	1.5596	-0.636229
P18982.txt		1.14552	1.50136	1.92316	-3.43509	-1.29636	-0.826409	1.49327	0.541736	-0.758425	1.02853	-0.728187	-1.3468	-1.29518	0.976481	-0.764375	1.49327	-1.22106	0.474792	-0.365699	1.5345	0.171284	1.14552	-1.19903	-0.0584659	1.49327	1.61661	0.660188	-2.74804	0	0	1.01139	-0.0833333	-0.768393	4.28173	0.578229	-0.623877	-0.908169	-0.438955	0	1.49327	0.335361	-1.00384	-1.52919	0.0161409	-0.487308	-2.04556	-1.14037	-1.74487
P18983.txt		1.11977	1.53503	1.84473	-3.45063	-1.27079	-0.826697	1.93616	0.403988	-1.00225	1.00984	-0.69129	-1.36275	-1.30596	0.986536	-0.765504	1.473	-1.17838	0.430618	-0.379639	1.54777	0.146356	0.786568	-1.06827	0.214419	1.473	1.63949	0.613475	-2.75744	0	0	0.980704	-0.029546	-0.821445	4.25195	0.620294	-0.669576	-0.266199	-1.52161	-0.140909	1.473	0.367177	-1.02776	-1.54583	0.0427455	-0.507599	-2.34279	-0.959402	-1.44216
P18984.txt		2.81721	0.238095	2.22044	-2.87928	-0.0479532	0.118917	0.0990435	0.618736	0.479173	1.02853	0.087016	-1.99957	-1.75993	0.462682	0	2.42276	-1.34032	0.888775	-0.830442	1.05527	0.666976	0.142505	-0.21693	-0.272678	1.49327	1.28125	0.626533	-2.36532	0.9135	0	1.2893	0.223931	-0.614434	3.81698	0.175216	-0.381238	-0.908169	-0.438955	0	1.49327	0.335361	-1.00384	-1.86352	0.287719	-0.190299	-2.60137	-0.844709	-0.939179
P18985.txt		1.47986	1.45554	1.5104	-3.15718	-0.64144	-0.128587	1.02853	0.42592	-0.274033	1.02853	-0.453399	-1.43619	-1.29518	0.976481	-0.764375	1.49327	-1.47903	0.419674	-0.830442	1.05527	0.666976	1.14552	-1.08909	-0.0996065	2.42276	1.58824	-0.0407086	-2.74804	0	0	1.01139	-0.0833333	-0.768393	2.8875	0.300278	0.198845	-0.908169	-0.438955	0	1.49327	0.335361	-1.00384	-1.52919	0.0161409	-0.487308	-2.60137	-1.12449	-0.965255
P18986.txt		1.14552	1.7556	1.14682	-3.43509	-1.29636	-0.826409	1.49327	0.326762	0.623554	1.95801	-0.842153	-1.42882	-1.29518	0.976481	-0.764375	1.02853	-1.29608	0.848646	-0.365699	0.551462	0.746388	0.811181	-0.840758	-0.0838688	1.49327	2.26153	-1.41717	-1.9826	-0.252538	-0.713274	1.01139	-0.488095	-0.201547	3.81698	0.278285	-0.63724	-0.908169	-0.438955	0	1.95801	-0.264444	-0.234363	-1.86352	1.09094	-0.0388857	-1.48975	-1.66396	-1.89211
P18987.txt		3.15155	1.53262	0.74581	-2.60137	1.89925	0.00802336	1.02853	0.0595373	-1.6955	1.49327	0.206376	-1.18108	-0.365699	0.119883	-0.00607833	-0.365699	-1.97807	-0.207209	0.0990435	-1.65176	0.864406	0.142505	-0.550074	-0.0727931	1.49327	1.6768	0.700468	-0.451733	-1.40971	-0.247652	0.177677	0.42862	-0.368405	3.35224	-0.0997509	-1.00102	-0.908169	0.866046	0	1.95801	0.777059	-0.828333	-1.86352	0.107895	0.0633549	-3.15718	-0.17243	-1.01133
P18988.txt		1.8142	1.61458	0.67624	-3.15718	-0.64144	-0.128587	1.49327	-0.180579	-0.23709	1.49327	-0.369757	-1.71179	-1.29518	0.976481	-0.764375	1.02853	-1.29608	0.848646	0.0990435	1.04916	0.525419	1.14552	-1.54946	0.450759	1.49327	2.63129	-1.61946	-1.9826	-0.252538	-0.713274	1.01139	-0.488095	-0.201547	3.35224	0.0712507	-0.479475	-0.908169	-0.438955	0	2.42276	0.18594	0.0708431	-2.19786	0.544879	0.204598	-1.21185	-1.13114	-0.646835
P18989.txt		1.47986	1.27609	1.91159	-3.15718	-0.64144	-0.128587	1.49327	0.541736	-0.758425	0.563786	-0.630917	-0.714949	-1.29518	0.976481	-0.764375	1.95801	-1.28154	-0.160726	-0.830442	1.05527	0.666976	0.811181	-0.733882	-0.393862	1.49327	1.61661	0.660188	-2.36532	-0.462682	0	1.01139	-0.0833333	-0.768393	3.81698	0.388224	-0.438357	-0.908169	-0.438955	0	1.49327	0.335361	-1.00384	-1.52919	0.812427	-0.206936	-2.32347	-0.660491	-1.89039
P18990.txt		1.47986	1.10329	1.34628	-2.87928	-0.0479532	0.118917	0.0990435	-0.242114	-0.50146	0.563786	0.0985808	-1.69621	-1.75993	0.462682	0	2.8875	-1.28638	0.556343	-0.365699	0.815205	0.2835	1.14552	-1.06848	-0.0898713	1.49327	1.28125	0.626533	-2.74804	0	0	1.2893	0.223931	-0.614434	3.35224	0.263627	-0.103455	-0.908169	-0.438955	0	1.49327	0.335361	-1.00384	-1.86352	0.287719	-0.190299	-2.32347	-0.51262	-0.137618
P18993.txt		0.811181	0.862133	0.360679	-2.87928	1.10292	1.13821	1.02853	0.838102	-1.21197	1.02853	0.44424	-1.20865	-1.29518	-0.707107	0.709234	0.0990435	-1.26437	1.07201	-0.365699	-0.887135	0.928426	0.476843	-1.69416	-1.06425	2.8875	1.94625	0.361157	0.313703	-1.54782	-0.790911	1.01139	-0.047619	0.0398331	3.35224	0.220877	-0.87948	-1.55991	0	0	0.563786	0.266168	-0.994136	-1.52919	0.0161409	-0.487308	-1.76766	0.034396	0.457978
P18994.txt		2.11936	0.677939	2.48427	-3.45063	-1.27079	-0.826697	1.00984	-0.191014	-1.16003	0.0835205	0.245787	-1.45772	-1.76912	0.471317	0	1.93616	-1.11501	1.21075	-0.842798	1.06859	0.640314	-0.213029	-0.929173	-1.03193	1.00984	1.35529	0.980351	-0.850365	1.36786	-0.738315	0.426788	0.391836	-0.701777	4.25195	0.620294	-0.669576	1.03285	-1.02391	0.756377	1.93616	-0.218154	-0.299982	-1.54583	0.0427455	-0.507599	-1.51192	-1.12309	-0.687707
P18995.txt		0.453369	0.55951	0.497352	-2.89671	0.309553	1.02449	0.54668	-0.274115	-0.821395	1.473	-0.742894	-1.00557	-1.76912	0.471317	0	1.473	-0.759972	1.41143	-0.379639	1.09534	0.0236752	1.11977	-1.16663	-0.0864316	0.54668	0.773396	0.814394	-1.23178	-0.428612	0.0907037	0.703746	0.369482	-1.36007	2.86247	-0.161963	-0.777863	0.383326	-0.424697	1.90681	1.473	-0.213475	0.081242	-1.87902	0.309553	-0.21031	-0.958003	0.86135	0.765433
P18996.txt		0.453369	0.55951	0.497352	-2.89671	0.309553	1.02449	0.54668	-0.274115	-0.821395	1.473	-0.742894	-1.00557	-1.76912	0.471317	0	1.473	-0.759972	1.41143	-0.379639	1.09534	0.0236752	1.11977	-1.16663	-0.0864316	0.54668	0.773396	0.814394	-1.61319	-0.520597	0.699483	1.25766	-0.196317	-1.12456	2.86247	-0.161963	-0.777863	0.383326	-0.424697	1.90681	1.473	-0.213475	0.081242	-1.87902	0.309553	-0.21031	-0.958003	0.86135	0.765433
P19002.txt		3.31849	-0.217366	0.329462	-3.0736	0.728646	1.06906	-1.24042	-0.627663	1.12302	2.06995	0.0253023	-1.06927	-1.71333	0.810768	0	-0.2946	-1.0928	0.335785	-1.24042	-0.174351	-0.703577	-0.0836593	-2.02418	-0.452245	2.54286	0.385525	-1.18083	-2.70057	0	0	1.45103	1.58194	-1.06141	3.01578	-0.576554	0.793025	-0.206571	-0.592793	-0.357013	1.12413	0.0379669	0.0403587	-0.764088	-0.0664421	0.285054	-1.09407	0.714827	0.665487
P19014.txt		4.30159	-0.349552	-0.111011	-3.09047	0.744756	1.03581	-0.780254	-0.531968	0.24557	2.0472	-0.489814	-0.222537	-1.72274	0.817256	0	-0.309012	-2.30566	-1.63131	-1.2515	0.46742	0.0541867	-0.105595	-1.21826	-0.519749	2.98969	0.408267	-1.499	-1.93399	-1.97355	-0.838009	1.4182	2.32201	-1.70466	2.98969	-0.530366	0.733489	-0.216676	-1.88699	-0.593039	0.633474	-0.395496	-0.188458	-1.46165	0.21583	-0.596672	-0.836137	0.850874	0.820878
P19015.txt		2.97827	-0.234769	0.688206	-3.0736	0.728646	1.06906	0.178311	-1.0479	2.01355	2.54286	0.473874	-0.99111	-1.71333	0.810768	0	-0.767511	-1.90019	-1.29379	-1.71333	-0.417668	0	-0.764088	-1.70851	-1.52204	3.01578	0.691864	-1.21608	-2.70057	0	0	1.45103	1.38873	-1.2108	3.48869	-0.576309	0.433758	-0.869771	-0.95818	0	1.12413	0.0379669	0.0403587	-0.764088	0.104409	-0.248509	-0.245702	0.384825	0.98263
P19016.txt		2.14853	1.278	1.25539	-2.60137	0.715581	0.747398	1.02853	0.42592	-0.274033	1.49327	-0.567533	-1.47381	-1.75993	0.462682	0	2.42276	-0.658539	1.04445	0.0990435	0.489608	0.83833	0.811181	-1.04026	0.0620759	1.02853	0.966336	0.923139	-2.74804	0	0	1.5672	-0.130906	-0.297459	2.42276	-0.379628	-0.541998	-0.908169	-0.438955	0	1.49327	0.335361	-1.00384	-1.86352	0.287719	-0.190299	-2.60137	-0.704821	-1.59821
P19645.txt		2.97827	-0.185344	-0.139952	-3.0736	0.728646	1.06906	-0.2946	-1.14247	0.473508	1.59704	-0.499073	-0.076344	-1.24042	1.27276	-0.837871	0.178311	-0.947569	-0.0490031	-1.71333	-0.417668	0	-1.1043	-1.83855	-1.60636	2.54286	0.578287	-0.932273	-1.53224	-2.17165	-1.18442	1.16825	1.2727	-1.6771	3.01578	-0.576554	0.793025	-1.53297	0	0	1.59704	0.552545	0.328793	-1.1043	0.612851	-0.62709	-0.245702	0.213792	1.84538
P19646.txt		1.14552	1.7556	1.14682	-3.15718	-0.0896637	1.60048	0.563786	-0.729498	-0.205959	1.49327	-0.369757	-1.71179	-1.29518	0.976481	-0.764375	1.02853	-1.29608	0.848646	0.0990435	1.04916	0.525419	1.47986	-1.88091	0.385914	1.95801	1.99757	-1.24372	-2.36532	-0.462682	0	1.01139	-0.488095	-0.201547	3.81698	0.113375	-1.12037	-0.908169	-0.438955	0	1.95801	-0.264444	-0.234363	-2.19786	0.544879	0.204598	-1.76766	-0.146183	-1.27998
P19759.txt		2.11936	0.609523	1.32636	-3.45063	-1.27079	-0.826697	1.00984	-0.191014	-1.16003	-0.379639	1.25012	-1.33388	-1.76912	0.471317	0	2.39932	-1.69247	-0.103297	-0.842798	1.06859	0.640314	0.786568	-0.700386	-0.443617	1.00984	1.35529	0.980351	-0.468952	-1.1552	0.683727	0.14983	0.518337	-0.506404	4.25195	0.620294	-0.669576	1.68237	-1.1755	0.301174	1.93616	-0.218154	-0.299982	-1.87902	0.309553	-0.21031	-2.06584	-0.482084	-0.473243
P19760.txt		1.45297	1.22739	1.88475	-2.89671	-0.273835	-0.365351	0.54668	-0.274115	-0.821395	0.54668	-0.195796	-1.13932	-1.30596	1.28751	-0.52917	1.93616	-1.53516	0.253984	-0.379639	1.54777	0.146356	0.786568	-0.700386	-0.443617	1.473	1.39186	0.533056	-0.468952	-0.489491	0.761197	0.426788	0.348299	-1.10418	3.32563	0.495222	0.0242319	1.03285	-0.309553	1.12842	1.473	-0.213475	0.081242	-1.87902	0.309553	-0.21031	-1.78888	-0.905135	-1.86689
P19789.txt		2.97827	0.259482	0.306025	-3.0736	0.728646	1.06906	-0.767511	-0.514338	0.293338	2.54286	-1.02807	-0.365258	-1.24042	1.60403	-0.678095	-0.767511	0.0285743	0.393592	-0.767511	-0.257169	-0.407393	0.256555	-1.72683	-0.637352	2.54286	0.465842	-1.04404	-0.363907	-0.827349	-0.347669	0.0370871	1.7718	-0.635716	3.48869	-0.472869	0.488968	-0.869771	-0.95818	0	1.12413	-0.284752	0.278806	-1.78473	0.136599	-0.0905064	-1.65965	0.650577	0.473446
P19831.txt		2.29784	1.00754	-0.421371	-3.0736	0.728646	1.06906	-0.2946	0.0745088	0.424369	2.06995	-0.733766	-0.205525	-1.24042	1.60403	-0.678095	-0.2946	-0.484307	0.214357	0.178311	-0.568541	-0.557918	0.256555	-1.3654	-0.0764865	0.651221	0.714993	-1.03266	-0.753352	-0.724612	0.116532	0.319877	2.13976	-0.582447	3.48869	-0.472869	0.488968	-0.869771	-0.95818	0	1.12413	-0.284752	0.278806	-1.1043	0.337068	-0.40183	-0.811281	-0.768738	-0.0855917
P19832.txt		1.61741	0.324025	0.0796602	-3.0736	0.728646	1.06906	0.178311	-0.434767	1.753	1.59704	-0.338656	-0.234169	-1.24042	1.60403	-0.678095	0.178311	-0.981013	0.0613137	-0.767511	0.471477	-0.805802	-0.423874	-0.329744	-0.378404	2.54286	0.144572	-0.943924	0.0255373	-0.60747	-1.12143	0.319877	1.5647	-0.630009	3.48869	-0.472869	0.488968	-0.869771	-0.95818	0	1.12413	-0.284752	0.278806	-1.1043	0.214498	-0.195034	-1.94244	0.939681	0.748579
P19885.txt		2.11936	1.02624	1.74499	-3.45063	-1.27079	-0.826697	0.54668	0.655918	-0.0428011	1.473	-0.964908	-1.05961	-1.30596	0.986536	-0.765504	1.00984	-0.918688	0.258965	0.0835205	1.53884	-0.29216	1.11977	-0.68906	-0.739265	1.93616	1.58363	0.277838	-2.75744	0	0	0.980704	-0.029546	-0.821445	3.32563	0.544745	-0.066866	-0.266199	-1.52161	-0.140909	1.473	0.367177	-1.02776	-1.21263	-0.626548	0.0715168	-2.61975	-0.651869	-1.59193
P19886.txt		1.78617	1.32464	1.04354	-3.17367	-0.616496	-0.144448	0.54668	1.01814	0.166593	0.54668	-0.244745	-1.16611	-1.30596	0.986536	-0.765504	1.00984	-1.06422	0.583856	0.0835205	1.53884	-0.29216	1.11977	-0.68906	-0.739265	1.473	1.29793	0.569545	-2.75744	0	0	0.980704	-0.029546	-0.821445	2.86247	0.338651	0.149578	-0.266199	-1.52161	-0.140909	1.473	0.367177	-1.02776	-1.21263	-0.626548	0.0715168	-1.78888	-0.870979	-1.72412
P20018.txt		3.31849	-0.0724554	0.591335	-3.0736	0.728646	1.06906	0.651221	-1.61384	-0.237752	1.59704	0.026736	-0.730136	-1.71333	0.810768	0	-0.2946	-1.0928	0.335785	-1.71333	-0.417668	0	-1.1043	-1.76705	-1.48031	3.48869	0.317709	-0.946569	-1.53224	-0.971528	-0.664927	0.602666	1.07254	-0.828698	2.54286	-0.160635	0.636812	-0.206571	-0.592793	-0.357013	1.59704	0.552545	0.328793	-0.423874	-0.35648	0.0832735	-0.245702	0.142528	1.31842
P20019.txt		3.31849	-0.0724554	0.591335	-3.0736	0.728646	1.06906	0.178311	-1.13708	-0.0767317	1.59704	0.026736	-0.730136	-1.71333	0.810768	0	-0.2946	-1.0928	0.335785	-1.71333	-0.417668	0	-1.1043	-1.76705	-1.48031	3.48869	0.317709	-0.946569	-1.53224	-0.971528	-0.664927	0.602666	1.07254	-0.828698	3.01578	-0.584241	0.813131	-0.206571	-0.592793	-0.357013	1.59704	0.552545	0.328793	-0.423874	-0.35648	0.0832735	-0.245702	0.142528	1.31842
P20243.txt		2.97827	0.222413	-0.851645	-3.0736	0.728646	1.06906	-0.767511	-0.5572	0.267559	2.06995	-0.447007	-0.429862	-1.24042	1.27276	-0.837871	-0.2946	-1.0928	0.335785	-1.71333	-0.417668	0	-0.423874	-2.40624	-1.94599	2.54286	0.578287	-0.932273	-2.31113	-1.32671	0	0.602666	1.34556	-1.23576	3.01578	-0.576554	0.793025	-1.53297	0	0	1.59704	0.552545	0.328793	-0.764088	-0.0664421	0.285054	-0.528492	0.672361	1.40286
P20244.txt		0.936984	-0.31032	-0.197741	-3.0736	0.20002	1.30993	0.651221	-1.07249	-0.345481	1.12413	0.958664	-1.62979	-0.767511	0.714359	0.384999	2.06995	0.261457	1.91768	0.178311	-0.356732	1.78658	-1.1043	-1.10313	-0.667574	3.01578	0.32287	-1.45089	-1.53224	-1.14297	0.934178	2.01661	0.266381	0.198203	4.90742	-1.35741	-0.815017	-1.53297	0	0	1.59704	0.436688	-0.366218	-1.44452	0.21181	-0.562699	-1.37686	0.14338	1.79787
P20245.txt		0.256555	0.240953	-0.33324	-3.0736	0.20002	1.30993	0.178311	-1.29315	-0.170077	2.54286	0.899557	-2.31097	-0.767511	0.714359	0.384999	2.06995	0.261457	1.91768	0.178311	-0.356732	1.78658	-1.44452	-1.42693	-0.748433	3.48869	0.391595	-1.71805	-1.1428	-1.76337	0.554738	2.01661	0.266381	0.198203	4.90742	-1.05651	-0.238281	-1.53297	0	0	1.12413	0.0284752	-0.427526	-1.44452	0.21181	-0.562699	-1.37686	0.14338	1.79787
P20246.txt		1.58948	1.12911	-0.872006	-3.09047	-1.92218	-1.11052	2.0472	-1.09266	-1.68494	1.10472	-0.230873	-0.686125	-1.72274	1.64671	0	1.57596	-0.168104	2.73288	0.633474	0.932965	0.659624	-2.13968	0.758942	-1.11052	1.57596	0.283123	0.0760462	0.00636182	-2.16267	-1.07182	0.291031	1.23117	0.504342	2.98969	1.33164	-1.20642	-0.877537	0.695277	0	2.0472	0.489814	-0.592936	-2.4787	0.225054	0.922514	-1.11793	-0.534208	-0.254777
P20247.txt		1.58948	1.12911	-0.872006	-3.37227	-1.26377	-0.825195	2.0472	-1.00056	-1.62167	0.633474	-0.294087	-0.301901	-1.72274	1.64671	0	1.57596	-0.168104	2.73288	0.162231	1.2009	0.860817	-1.80067	0.456199	-1.21671	2.0472	-0.255373	0.571565	-1.15785	-2.05906	-0.899655	0.291031	0.925869	0.378971	3.93217	0.739218	-0.624823	-0.877537	0.695277	0	2.51844	0.797325	-0.690593	-2.4787	0.225054	0.922514	-1.11793	-0.534208	-0.254777
P20854.txt		4.33913	-0.284074	0.217383	-3.0736	0.728646	1.06906	-0.2946	-0.39738	-0.228481	2.06995	-0.447007	-0.429862	-1.24042	1.27276	-0.837871	-0.2946	-1.0928	0.335785	-1.71333	-0.417668	0	-0.764088	-2.67667	-2.10995	3.01578	0.691864	-1.21608	-2.31113	-1.32671	0	1.16825	1.56307	-1.17696	3.01578	-0.576554	0.793025	-0.869771	-0.95818	0	1.12413	0.0379669	0.0403587	-1.1043	0.612851	-0.62709	-1.09407	0.232921	0.041512
P20855.txt		2.14853	0.664058	2.29019	-3.15718	-0.64144	-0.128587	0.563786	0.630917	-0.0121552	-0.365699	0.299708	-1.15917	-1.75993	0.462682	0	2.42276	-1.74319	-0.0604096	-0.365699	1.5345	0.171284	1.47986	-0.75768	0.0627597	1.95801	1.55819	0.323046	-1.9826	1.26269	-0.849227	0.733487	-0.308109	-0.736729	2.8875	0.0556071	-0.154696	-0.256424	0.28621	-0.157106	1.49327	0.438548	-0.763993	-1.52919	0.758624	-0.30277	-1.76766	-1.15226	-1.70364
P21197.txt		2.03318	0.40791	0.0202285	-2.9485	-0.209975	-0.376898	-0.879426	-0.610793	-0.373488	4.16412	-0.730041	-0.426359	-1.79643	1.55888	0	0.496086	0.00959059	0.147758	-0.420922	0.443281	-0.792622	-0.935477	0.0311855	1.10137	-1.33793	0.475176	-0.619461	0.990375	0.753422	1.20065	-1.02928	0.868731	0.901094	4.62262	-0.479238	-0.976937	2.27684	1.04537	0.840381	1.41309	0.0334559	-0.663057	-1.59518	-1.3977	0.710526	-0.480929	0.156978	2.02536
P21198.txt		2.36303	0.329037	-0.229541	-2.9485	-0.209975	-0.376898	0.0375823	-1.38723	-1.02536	3.24711	-0.387936	-0.0667572	-1.79643	1.55888	0	0.496086	0.00959059	0.147758	-0.420922	0.828236	-0.902237	-0.935477	0.0311855	1.10137	-1.33793	0.475176	-0.619461	0.990375	0.165753	1.69347	-1.30345	1.28082	0.534953	4.62262	-0.685968	-1.12583	2.27684	1.04537	0.840381	1.41309	0.0334559	-0.663057	-1.59518	-1.3977	0.710526	-0.480929	0.156978	2.02536
P21199.txt		2.03318	-0.158294	0.488072	-3.22268	0.489977	-0.939414	1.41309	0.786214	-0.451456	3.70561	-0.437534	-0.413904	-1.79643	1.55888	0	0.0375823	0.633415	-0.467773	-1.79643	-0.58891	0	-1.59518	-0.15181	0.944412	-1.33793	0.475176	-0.619461	0.612795	0.708263	1.90275	-0.755104	0.45721	1.22416	5.99814	-0.0751835	-1.28437	1.63384	0.455431	0.706832	1.41309	0.0334559	-0.663057	-1.59518	-1.3977	0.710526	-0.755104	-0.00692743	1.54685
P21200.txt		2.29784	0.188508	-0.886061	-3.0736	0.728646	1.06906	-0.767511	0.114297	1.20994	3.01578	-1.09161	-0.572986	-1.24042	1.27276	-0.837871	-1.24042	0.0174351	1.16813	-1.24042	-0.941495	-0.748427	-0.423874	-2.40624	-1.94599	2.06995	0.78437	-0.80037	-1.92169	-2.00503	-0.837871	0.885456	1.3233	-1.47037	3.01578	-0.576554	0.793025	-1.53297	0	0	1.59704	0.552545	0.328793	-0.423874	-0.249536	-0.0471923	-0.811281	0.245996	1.2071
P21201.txt		1.14552	1.8037	1.04942	-3.43509	-1.29636	-0.826409	1.49327	0.541736	-0.758425	1.49327	-0.687919	-1.64073	-1.29518	0.976481	-0.764375	1.02853	-1.29608	0.848646	-0.365699	1.5345	0.171284	1.14552	-1.12345	-0.255094	1.49327	1.61661	0.660188	-2.36532	-0.960955	0	1.2893	-0.45077	-0.456827	4.28173	0.578229	-0.623877	-0.908169	-0.438955	0	1.49327	0.335361	-1.00384	-1.86352	0.203801	-0.0850187	-2.32347	-1.06467	-1.27528
P21379.txt		2.97827	-1.65574	0.506277	-3.0736	0.728646	1.06906	0.178311	-0.379028	1.1548	2.06995	0.55665	-0.703945	-2.18624	0	0	-0.767511	-1.37157	-1.04328	-1.71333	-0.417668	0	-0.423874	-2.06759	-1.68447	2.06995	0.834975	-1.6442	-2.70057	0	0	1.73382	1.60734	-1.31648	3.01578	-0.515055	0.791221	-0.869771	-0.95818	0	1.12413	0.0379669	0.0403587	-0.764088	0.104409	-0.248509	-0.245702	0.798156	1.08539
P21380.txt		1.84244	0.194768	1.22945	-2.30404	0.555929	0.355905	-0.351668	1.32791	-0.588935	3.37907	0.243993	-1.66749	-1.75069	0.453928	0	1.04736	-2.05698	-0.389853	-0.81801	1.04177	0.694193	0.500484	-0.769135	0.180991	1.98004	1.38487	-0.70277	-2.35458	-0.477818	0	1.0423	0.533662	-0.92005	3.37907	-0.480809	-0.472726	-0.246586	-1.54267	-0.173336	1.98004	-0.204863	-0.51712	-2.18343	0.527829	0.225407	-2.5829	-1.13777	-0.867351
P21667.txt		0.476843	2.08712	-0.223003	-3.43509	-1.29636	-0.826409	1.95801	-0.158666	1.23181	0.563786	0.502762	-1.23792	-1.75993	0.462682	0	1.02853	-2.27616	-1.03319	0.563786	1.66602	-0.702071	0.811181	-0.733882	-0.393862	2.42276	1.565	-0.268657	-1.9826	0.319882	-0.0506256	1.01139	-0.0833333	-0.768393	2.8875	0.28545	-0.351038	-0.908169	-0.438955	0	2.42276	0.18594	0.0708431	-1.19485	-0.660491	0.103744	-2.04556	-0.682389	-0.746184
P21668.txt		2.48287	0.68028	1.71301	-2.32347	0.709782	0.741299	1.49327	-0.550335	-1.76366	0.563786	1.82374	-1.89906	-0.830442	0.29658	0.712388	1.02853	-1.73574	-0.224055	0.0990435	0.274396	1.23058	0.142505	-0.790247	-0.314894	1.02853	1.29608	0.939663	-0.451733	0.157729	0.195419	1.01139	0.14881	-0.323817	2.42276	0.542326	0.426184	-1.55991	0	0	1.49327	0.335361	-1.00384	-1.86352	0.287719	-0.190299	-2.04556	-1.43347	-1.57909
P21766.txt		3.31849	-0.217366	0.329462	-3.0736	0.728646	1.06906	-1.24042	-0.627663	1.12302	1.59704	0.026736	-0.730136	-1.71333	0.810768	0	-0.2946	-1.0928	0.335785	-1.71333	-0.417668	0	-0.0836593	-2.5471	-2.16747	3.01578	0.422806	-1.4752	-2.70057	0	0	1.45103	1.58194	-1.06141	3.01578	-0.576554	0.793025	-0.206571	-0.592793	-0.357013	1.12413	0.0379669	0.0403587	-0.764088	-0.0664421	0.285054	-0.811281	1.16079	0.822489
P21767.txt		3.31849	-0.217366	0.329462	-3.0736	0.728646	1.06906	-1.24042	-0.627663	1.12302	1.59704	0.026736	-0.730136	-1.71333	0.810768	0	-0.2946	-1.0928	0.335785	-1.24042	-0.174351	-0.703577	-0.0836593	-2.5471	-2.16747	2.54286	0.385525	-1.18083	-2.70057	0	0	1.45103	1.58194	-1.06141	3.01578	-0.576554	0.793025	-0.206571	-0.592793	-0.357013	1.12413	0.0379669	0.0403587	-0.764088	-0.0664421	0.285054	-0.811281	1.16079	0.822489
P21768.txt		2.97827	0.142097	0.0409109	-3.0736	0.728646	1.06906	-1.24042	-0.627663	1.12302	2.06995	-0.472309	-0.359996	-1.71333	0.810768	0	-0.2946	-1.0928	0.335785	-1.24042	-0.174351	-0.703577	-0.0836593	-2.5471	-2.16747	2.54286	0.385525	-1.18083	-2.70057	0	0	1.45103	1.58194	-1.06141	3.01578	-0.576554	0.793025	-0.206571	-0.592793	-0.357013	1.12413	0.0379669	0.0403587	-0.764088	-0.0664421	0.285054	-0.811281	1.16079	0.822489
P21871.txt		2.60652	-0.329915	0.217938	-3.09047	0.744756	1.03581	-0.309012	-1.23297	0.394995	1.57596	-0.300818	-0.269872	-1.72274	0.817256	0	0.162231	-0.481467	-0.328718	-0.309012	-0.998707	-0.822534	0.572434	-1.41558	-0.52753	1.57596	0.752046	-1.37008	-0.76978	-1.07915	-1.23686	1.13641	1.24472	-0.241755	3.46093	-0.425391	0.430953	-0.877537	-1.7199	0	1.57596	0.141562	0.267791	-1.46165	0.625354	-0.217365	-1.68151	-0.424685	0.534444
P22740.txt		3.96258	0.531572	0.279172	-3.09047	0.744756	1.03581	-0.780254	-0.489411	0.270988	1.10472	0.127216	-0.398912	-1.2515	1.61	-0.680474	0.633474	-1.34874	-0.218841	-0.780254	-0.432668	-0.77933	-0.105595	-1.15127	0.162936	2.51844	0.613941	-0.964299	-0.381709	-0.578033	-0.779584	0.00923908	1.45074	-0.425801	3.46093	-0.425391	0.430953	-0.216676	-1.88699	-0.593039	1.57596	0.0265428	0.0545809	-1.46165	0.625354	-0.217365	-1.96331	-0.805699	0.0998802
P22741.txt		2.63806	-0.1203	0.612011	-3.0736	0.728646	1.06906	0.178311	-0.401323	1.65081	1.59704	-0.338656	-0.234169	-1.24042	1.60403	-0.678095	0.178311	-0.981013	0.0613137	-1.24042	0.261526	-0.238518	-0.0836593	-0.902448	-0.0663454	2.54286	0.465842	-1.04404	0.0255373	-1.00612	-0.590487	0.319877	1.5647	-0.630009	3.48869	-0.472869	0.488968	-0.869771	-0.95818	0	1.12413	-0.284752	0.278806	-1.44452	0.601985	-0.192188	-1.09407	-1.02003	0.0982997
P22742.txt		2.14853	0.444794	1.81877	-2.32347	0.709782	0.741299	1.02853	-0.453399	-1.46464	1.02853	1.68994	-1.98961	-0.830442	0.29658	0.712388	0.563786	-1.86318	0.00497259	0.0990435	0.274396	1.23058	-0.526172	-1.63381	-1.18876	1.02853	1.29608	0.939663	-0.0690147	-0.0320585	-0.142451	1.01139	0.14881	-0.323817	2.42276	0.542326	0.426184	-0.908169	-0.344046	0	1.49327	0.335361	-1.00384	-1.52919	0.0161409	-0.487308	-2.04556	-0.0686968	-1.47838
P22743.txt		1.47986	0.159512	1.54373	-2.87928	1.1269	1.09239	0.563786	0.867511	-0.875092	-0.365699	-0.0359649	-0.404209	-1.75993	-0.438955	0	1.49327	-0.730914	0.352614	-0.365699	-0.671345	0.84707	0.142505	-0.402871	-1.05147	2.8875	1.58295	0.241069	-1.59989	0.186225	1.15	0.733487	0.668077	-0.708928	3.35224	5.93281e-19	-0.543125	0.395321	-1.70361	-1.30129	1.95801	0.57364	-1.06855	-1.19485	-0.502762	-0.309703	-1.76766	-0.490142	0.58177
P23016.txt		1.25046	0.336008	2.42184	-2.52689	1.1677	0.878021	-0.780254	0.177323	0.126444	2.51844	-1.41127	-0.145882	-1.72274	0.817256	0	0.162231	2.08636	-1.31263	-1.2515	-0.311613	-0.247064	-0.783624	-0.193179	-0.93588	0.633474	0.456342	-0.994245	0.782504	-0.464696	-0.750021	0.00923908	1.25229	0.600211	3.93217	-0.979729	0.155071	0.444185	-0.078022	-0.0214377	1.10472	1.64438	-1.30539	-1.12264	0.375214	-0.440513	-0.272553	-1.82859	0.321434
P23017.txt		2.11936	2.00272	-1.10841	-3.17367	-1.04119	-0.939032	1.473	-0.853901	-1.68184	2.39932	-0.869317	-0.585063	-1.30596	-0.100326	0.576296	0.0835205	0	0.243467	-0.379639	1.77398	0.457439	-0.213029	-0.145436	-0.689002	1.00984	0.127343	-0.0850969	1.43812	-1.73006	-0.769783	0.426788	0.242565	-0.669088	2.86247	0.611043	1.35722	0.383326	-0.0958994	1.95208	1.00984	0.718578	0.815768	-2.21222	-0.794595	-0.124086	-1.78888	-0.546496	0.837076
P23018.txt		2.14853	0.294441	-0.319674	-3.15718	-1.9657	-1.10774	1.02853	-0.856421	-1.14865	1.49327	-0.249371	-0.959076	-0.830442	0.17243	-0.0664183	1.49327	-0.541736	1.3532	1.02853	2.01969	-0.598485	-0.526172	0.378356	0.176043	0.0990435	1.07068	-0.794758	-0.0690147	-0.984655	-0.697831	-0.100228	0.910545	-0.775449	2.42276	0.371881	0.523805	0.395321	0.696618	-0.19537	1.49327	0.0687919	1.60576	-2.19786	-0.820768	-0.107945	-2.60137	0.833948	1.13107
P23019.txt		4.33913	-0.352252	-1.26187	-3.0736	0.728646	1.06906	-1.24042	-0.627663	1.12302	2.06995	-0.447007	-0.429862	-1.24042	-0.0523053	0.362874	-0.2946	-1.0928	0.335785	-1.71333	-0.417668	0	-0.764088	-2.67667	-2.10995	2.54286	0.578287	-0.932273	-1.92169	-2.00503	-0.837871	1.45103	1.38873	-1.2108	3.01578	-0.576554	0.793025	-1.53297	0	0	1.12413	0.0379669	0.0403587	-1.1043	0.612851	-0.62709	-0.528492	1.32256	1.66771
P23020.txt		1.14552	1.7556	1.14682	-3.43509	-1.29636	-0.826409	1.49327	0.326762	0.623554	1.95801	-0.842153	-1.42882	-1.29518	0.976481	-0.764375	1.02853	-1.29608	0.848646	-0.365699	0.551462	0.746388	1.14552	-0.917309	-0.395346	1.49327	2.26153	-1.41717	-1.9826	-0.252538	-0.713274	1.01139	-0.488095	-0.201547	3.81698	0.278285	-0.63724	-0.908169	-0.438955	0	1.95801	-0.264444	-0.234363	-1.86352	1.09094	-0.0388857	-1.76766	-1.62521	-1.61247
P23600.txt		2.97827	0.222413	-0.851645	-3.0736	0.728646	1.06906	-0.767511	-0.5572	0.267559	2.06995	-0.447007	-0.429862	-1.24042	1.27276	-0.837871	-0.2946	-1.0928	0.335785	-1.71333	-0.417668	0	-0.423874	-2.40624	-1.94599	2.54286	0.578287	-0.932273	-2.31113	-1.32671	0	0.319877	1.32398	-0.972516	3.01578	-0.576554	0.793025	-0.206571	0.191786	-0.837871	1.59704	0.552545	0.328793	-0.764088	-0.0664421	0.285054	-0.528492	0.672361	1.40286
P23601.txt		2.97827	0.222413	-0.851645	-3.0736	0.728646	1.06906	-0.767511	-0.5572	0.267559	2.06995	-0.447007	-0.429862	-1.24042	1.27276	-0.837871	-0.2946	-1.0928	0.335785	-1.71333	-0.417668	0	-0.423874	-2.40624	-1.94599	2.54286	0.578287	-0.932273	-2.31113	-1.32671	0	0.602666	1.34556	-1.23576	3.01578	-0.576554	0.793025	-0.869771	0.0491374	0	1.59704	0.552545	0.328793	-0.764088	-0.0664421	0.285054	-0.528492	0.672361	1.40286
P23602.txt		1.8142	0.576864	3.13534	-3.43509	-1.29636	-0.826409	1.02853	-0.0228989	-1.28281	1.02853	-0.728187	-1.3468	-1.29518	0.976481	-0.764375	1.49327	-1.22106	0.474792	-0.365699	1.5345	0.171284	0.811181	-0.733882	-0.393862	1.49327	1.61661	0.660188	-2.74804	0	0	1.01139	-0.0833333	-0.768393	4.28173	0.578229	-0.623877	-0.908169	-0.438955	0	1.49327	0.335361	-1.00384	-1.52919	0.0161409	-0.487308	-2.32347	-0.660491	-1.89039
P23740.txt		1.92849	0.255526	0.641421	-3.37227	0.519356	2.24536	-0.780254	0.446853	-1.15237	2.0472	0.255373	-0.477156	-1.2515	-0.0519356	0.380814	2.51844	0.837192	2.18184	-1.2515	-0.882905	-0.786	-1.46165	-1.64363	0.0530646	2.0472	0.841476	-1.73493	-0.381709	-0.963388	0.715312	1.69999	0.668548	-0.589552	3.93217	-1.22731	0.334793	-1.5384	0	0	2.0472	0.94195	0.382597	-1.80067	0.221935	-0.195932	-2.2451	-1.39945	-1.52941
P23741.txt		-0.191833	0.638734	1.15958	-2.60137	-1.30742	1.22044	-0.365699	0.131871	-1.33373	0.563786	0.128155	-0.532748	-1.75993	0.842318	0	2.8875	-1.04912	1.39482	-0.365699	0.85117	0.796495	-1.86352	-0.491521	-0.130528	2.42276	0.15495	-0.234803	-0.0690147	-0.343484	-0.487828	1.5672	1.36598	-0.647631	4.28173	0.790912	-1.59886	-0.908169	-0.1305	0	0.563786	-0.404181	-1.09988	-1.86352	0.287719	-0.190299	-1.48975	0.500409	-0.433665
P24291.txt		2.63806	-1.17134	0.419505	-3.0736	0.728646	1.06906	-0.767511	-1.24298	0.492543	3.01578	-0.0768738	-0.842106	-1.24042	1.27276	-0.837871	-1.24042	-1.74351	-0.813663	-2.18624	0	0	0.59677	-1.40679	-0.68137	1.12413	0.968156	-1.29413	-2.31113	-0.393099	0	1.73382	1.57779	-1.29415	3.48869	-0.716692	0.814311	0.45663	-0.542913	-1.15786	0.651221	0.296212	0.291138	-1.1043	-0.0408568	-0.84884	-0.811281	1.78347	0.859018
P24292.txt		2.14853	1.07126	1.6531	-2.87928	-0.0479532	0.118917	0.0990435	1.23209	-0.892822	2.42276	-1.2551	-1.23642	-0.830442	0.503496	-0.617921	0.0990435	-0.242114	0.754419	0.0990435	1.24285	0.0961689	0.476843	-0.582021	-0.352474	2.8875	0.923077	-0.039545	-2.74804	0	0	0.733487	-0.0213541	-1.27088	2.42276	-0.449356	0.899731	1.04707	-1.29474	0.689345	1.02853	0.370963	-0.661668	-1.86352	0.287719	-0.190299	-2.60137	0.0591834	-1.12349
P24589.txt		3.96258	-0.468358	0.616799	-3.09047	0.744756	1.03581	-0.780254	-0.489411	0.270988	1.57596	-0.238885	-0.402403	-1.2515	1.61	-0.680474	0.162231	-1.02381	0.140615	-0.309012	0.0246594	-0.774664	-0.105595	-0.82473	-0.183216	2.0472	0.372594	-0.786565	-0.381709	-0.790992	-0.374668	0.00923908	1.80658	-0.682936	3.46093	-0.425391	0.430953	-0.216676	-1.88699	-0.593039	1.10472	-0.24972	0.239261	-1.46165	0.625354	-0.217365	-2.2451	-0.304228	-0.025709
P24659.txt		3.99892	-0.596463	0.406641	-3.0736	0.728646	1.06906	-0.767511	-0.5572	0.267559	2.54286	-0.811208	-0.42539	-1.71333	0.810768	0	-0.767511	-0.571487	0.692008	-1.24042	-1.18559	-0.555778	0.256555	-1.37343	-0.735651	2.06995	1.03739	-1.45226	-2.70057	0	0	1.45103	1.38873	-1.2108	3.01578	-0.576554	0.793025	-0.869771	-0.95818	0	1.12413	0.0379669	0.0403587	-1.1043	-0.51071	0.145204	-0.528492	0.923572	0.169689
P24660.txt		1.14552	1.50136	1.92316	-2.87928	-0.0479532	0.118917	1.02853	-0.0228989	-1.28281	0.563786	-0.0591485	-1.58485	-1.29518	0.976481	-0.764375	1.49327	-1.6682	0.602175	-0.365699	1.5345	0.171284	1.47986	-1.54195	-0.0539105	1.02853	1.33272	1.02878	-2.74804	0	0	1.01139	-0.0833333	-0.768393	3.81698	0.388224	-0.438357	-0.908169	-0.438955	0	1.49327	0.335361	-1.00384	-1.52919	0.0161409	-0.487308	-2.04556	-0.810623	-2.15932
P26915.txt		2.29784	-0.227509	-0.963246	-3.0736	0.728646	1.06906	-0.767511	-0.5572	0.267559	1.12413	0.0949172	-0.368532	-1.71333	0.810768	0	0.651221	-1.54234	-0.276731	-1.71333	-0.417668	0	-1.1043	-1.7262	-1.52079	2.06995	0.78437	-0.80037	-1.92169	-2.00503	-0.837871	0.602666	1.17005	-1.26803	3.01578	-0.576554	0.793025	-1.53297	0	0	2.06995	0.767502	0.0246469	-0.423874	-0.249536	-0.0471923	0.602666	0.585024	1.90687
P26916.txt		1.14552	1.54946	1.72777	-3.15718	-0.64144	-0.128587	1.95801	0.0203418	-0.219036	0.563786	-0.483046	-1.10192	-1.29518	0.976481	-0.764375	1.95801	-1.40359	0.102932	-0.365699	1.5345	0.171284	0.811181	-0.812258	-0.174004	1.49327	1.61661	0.660188	-2.36532	-0.462682	0	1.01139	-0.0833333	-0.768393	3.81698	0.388224	-0.438357	-0.908169	-0.438955	0	1.49327	0.335361	-1.00384	-1.52919	0.0161409	-0.487308	-2.32347	-0.660491	-1.89039
P28780.txt		2.97827	-0.043247	0.603166	-3.0736	0.728646	1.06906	-0.767511	-0.5572	0.267559	2.54286	0	-0.445003	-1.71333	0.810768	0	-0.767511	-2.01449	-1.25421	-1.71333	-0.417668	0	0.256555	-2.01597	-2.24769	2.54286	0.578287	-0.932273	-2.70057	0	0	1.16825	1.40862	-0.977827	3.01578	-0.576554	0.793025	-0.206571	-0.645098	-0.421994	1.12413	0.0379669	0.0403587	-1.1043	-0.51071	0.145204	-0.245702	1.23287	0.448499
P28781.txt		1.8142	0.27393	2.13285	-2.87928	-0.0479532	0.118917	1.02853	-0.0228989	-1.28281	1.49327	-1.08347	-0.992787	-1.29518	0.976481	-0.764375	0.563786	-0.729498	0.703898	-0.365699	1.5345	0.171284	1.14552	-1.12345	-0.255094	1.02853	1.33272	1.02878	-2.74804	0	0	1.01139	-0.0833333	-0.768393	3.81698	0.388224	-0.438357	-0.908169	-0.438955	0	1.02853	0.251888	-0.656386	-1.86352	0.287719	-0.190299	-2.04556	-0.0320585	-1.12894
P29623.txt		0.911449	0.161355	2.73934	-2.52689	0.658558	2.34152	-0.780254	0.177323	0.126444	1.57596	-1.23866	0.623485	-1.72274	0.817256	0	1.57596	1.30944	-1.0405	-1.2515	-0.311613	-0.247064	-0.444609	0.044238	-1.11144	0.633474	0.456342	-0.994245	1.94672	-0.916791	-1.50892	0.00923908	1.25229	0.600211	3.93217	-0.654331	-0.342971	0.444185	-0.078022	-0.0214377	1.10472	1.64438	-1.30539	-1.12264	0.375214	-0.440513	-0.272553	-2.20351	0.483402
P29624.txt		2.60652	-0.436745	1.25855	-2.52689	0.658558	2.34152	-0.780254	0.177323	0.126444	2.98969	-0.812719	0.355331	-1.72274	0.817256	0	-0.780254	1.86544	-0.7439	-1.2515	-0.311613	-0.247064	-0.444609	-0.654722	-0.750883	0.633474	0.456342	-0.994245	0.782504	-0.464696	-0.750021	0.00923908	1.25229	0.600211	4.40342	-1.01278	-0.243808	0.444185	-0.078022	-0.0214377	0.162231	1.61042	-0.636147	-1.12264	0.375214	-0.440513	-0.272553	-1.11413	0.826548
P29625.txt		2.45256	1.22959	-0.491921	-3.45063	-1.27079	-0.826697	0.54668	-0.978982	-0.840008	2.39932	-0.838544	-0.548424	-1.30596	-0.100326	0.576296	0.0835205	0.0534319	0.122558	-0.379639	1.77398	0.457439	0.12017	0.338495	-0.285226	0.54668	0.450332	0.0252363	1.0567	-1.32321	-0.822289	0.703746	0.999419	-1.2519	3.32563	0.226387	0.559221	0.383326	-0.0410997	2.13797	1.00984	0.718578	0.815768	-2.21222	-0.794595	-0.124086	-1.51192	0.557504	-0.058665
P29626.txt		1.78617	1.00468	2.34189	-2.89671	-1.2144	-1.46417	1.00984	0.900496	-1.13598	0.0835205	-0.61981	-0.166745	-1.76912	0.471317	0	2.39932	-0.823158	0.669564	0.0835205	0.641183	-0.0236322	-0.213029	-0.929173	-1.03193	1.00984	0.845921	0.333241	-0.468952	-1.50763	-0.513529	1.53462	1.33903	-1.00672	3.32563	0.162716	0.581915	1.03285	-0.595294	0.279798	1.00984	-0.636715	-0.108475	-1.54583	-0.748047	-1.34539	-2.06584	0.754962	0.222762
P29628.txt		2.48287	1.25989	-0.475495	-2.87928	-1.71433	-0.988976	1.02853	-0.389282	-1.98751	2.42276	-1.51851	-0.116115	-1.29518	-0.117851	0.595861	0.0990435	-0.0269016	0.274132	0.0990435	2.08218	-0.0421226	-0.191833	-0.183077	-0.657248	1.02853	0.0961756	-0.0514341	1.46186	-1.52363	-0.473577	-0.378133	0.738657	-1.11572	1.95801	0.809606	0.750946	0.395321	-0.0896637	0.542639	0.563786	0.187304	0.761657	-1.86352	-0.107895	0.506606	-1.48975	-1.10253	1.11543
P30892.txt		3.6587	0.898219	1.2827	-2.79081	0.447053	0.613906	0.178311	0.635429	-1.81694	2.06995	-0.210852	-0.0870186	-1.71333	0.810768	0	0.651221	-1.5832	0.548265	1.59704	-1.29224	-0.251045	-0.764088	0.132884	-0.210802	0.651221	0.183855	-0.112835	-1.1428	-0.509143	-0.0965234	0.602666	0.143006	-0.144152	3.01578	-0.29212	1.2269	1.11983	-0.720251	0.808791	1.59704	0.160416	0.133811	-1.44452	-0.111479	-0.444614	-1.37686	0.0843409	-0.0328458
P30893.txt		2.14853	0.444794	1.81877	-2.32347	0.709782	0.741299	1.02853	-0.453399	-1.46464	0.563786	1.31112	-1.87254	-0.830442	0.29658	0.712388	1.02853	-1.25944	0.980296	0.0990435	0.274396	1.23058	-0.526172	-1.63381	-1.18876	1.02853	1.29608	0.939663	-0.0690147	-0.0320585	-0.142451	1.01139	0.14881	-0.323817	2.42276	0.542326	0.426184	-0.908169	-0.344046	0	1.49327	0.335361	-1.00384	-1.52919	0.0161409	-0.487308	-2.04556	-1.12205	-1.33041
P33499.txt		2.48287	0.814505	1.62819	-2.87928	-0.0479532	0.118917	0.563786	0.414039	-0.524545	0.563786	-0.226736	-1.20137	-1.29518	0.976481	-0.764375	1.49327	-1.47903	0.419674	0.0990435	1.52263	-0.268894	1.47986	-1.16975	-0.40135	1.02853	0.966336	0.923139	-2.74804	0	0	1.01139	-0.0833333	-0.768393	2.8875	0.300278	0.198845	-0.908169	-0.438955	0	1.95801	0.777059	-0.828333	-1.52919	0.0161409	-0.487308	-2.60137	-1.12449	-0.965255
P41260.txt		6.29134	-0.417153	0.300261	-3.38807	1.65027	-0.453881	1.08545	0.355529	-0.20472	1.08545	-0.935601	-0.326394	-1.7321	0.436051	0	0.146266	0.538494	-0.278028	0.146266	-0.285732	-0.364585	2.23741	1.6202	-0.598086	-1.26251	-0.171904	0.0416223	-1.94624	1.66746	-0.511112	-1.42244	0.241065	0.0667771	3.43341	-0.982917	-0.554076	3.06602	1.1695	2.4476	2.49423	-0.823222	-1.08018	-2.15434	0.169031	1.31008	-1.14163	-2.04222	0.228886
P41261.txt		0.0323367	-0.112241	0.266714	-2.9656	0.231745	0.134021	1.85041	-0.746667	-0.497126	2.76437	0.95943	-0.664105	-1.34848	0.960313	0.20791	-0.434509	1.58745	0.376642	0.479458	-1.41937	-1.25973	0.361093	0.372316	0.616358	0.479458	1.13359	-0.998086	-0.53673	1.09549	0.0141784	0.313583	0.0544107	-0.801321	2.76437	0.0286397	0.791215	4.82224	-0.0224481	0.58846	1.85041	-0.67593	-0.00494762	-1.9402	-1.77285	-1.22695	-1.32601	-1.2571	0.187685
P41262.txt		-0.337309	-0.821928	0.671014	-2.18514	1.83368	-0.120125	0.900531	-0.777132	-0.265174	3.62445	0.287904	-0.805024	-0.915416	1.40802	-0.425963	0.900531	2.09564	-1.08168	-0.0074424	-0.143662	0.535233	-0.337309	0.178343	1.4397	-0.0074424	1.10825	-1.25841	-1.3177	2.0696	-1.3319	0.258122	0.286188	-0.55932	2.26249	-0.132872	0.590887	3.49642	-0.983518	0.272591	2.71648	-0.529726	-0.301034	-1.97031	-1.74944	-1.23826	-1.37072	-2.45076	-0.451908
P41327.txt		3.31849	-0.320012	-0.0401209	-3.0736	0.728646	1.06906	-0.767511	-0.414328	0.371718	2.06995	-0.379534	-0.598467	-0.2946	-0.273199	0.76734	-0.767511	-0.571487	0.692008	-0.767511	-0.442902	-1.26488	-1.1043	-2.41055	-1.81061	2.54286	0.578287	-0.932273	-1.92169	-0.906624	-0.0512202	0.319877	1.19024	-1.01917	2.54286	-0.514033	1.18363	-1.53297	0	0	2.06995	0.767502	0.0246469	-1.1043	0.612851	-0.62709	-0.245702	0.249424	1.76093
P41328.txt		1.47986	1.76792	0.814096	-3.15718	-0.64144	-0.128587	1.95801	0.362085	0.268346	1.49327	-0.369757	-1.71179	-1.29518	0.976481	-0.764375	1.02853	-1.29608	0.848646	0.0990435	1.04916	0.525419	1.8142	-1.93685	0.0753467	1.49327	2.63129	-1.61946	-1.9826	-0.252538	-0.713274	1.01139	-0.488095	-0.201547	3.35224	0.0712507	-0.479475	-0.908169	-0.438955	0	2.42276	0.18594	0.0708431	-2.19786	0.544879	0.204598	-2.04556	-0.755665	-2.1772
P41329.txt		2.26751	0.135487	-1.21509	-3.09047	0.744756	1.03581	-1.2515	-0.605915	1.09538	2.0472	-0.406085	-0.465999	-1.2515	1.28108	-0.838009	-0.309012	-1.06036	0.307657	-1.72274	-0.402529	0	-0.783624	-2.57729	-2.13466	2.0472	0.816357	-0.831241	-2.32206	-1.47594	0	0.854615	1.01488	-0.821349	3.46093	-0.454728	0.408218	0.444185	-1.48242	-0.275609	1.57596	0.583941	0.285105	-0.444609	-0.212342	-0.0855471	-0.836137	1.18665	0.743861
P41330.txt		2.94554	0.282055	-0.918166	-3.09047	0.744756	1.03581	-1.2515	-0.605915	1.09538	2.0472	-0.406085	-0.465999	-1.2515	1.28108	-0.838009	-0.309012	-1.06036	0.307657	-1.72274	-0.402529	0	-0.444609	-2.35346	-1.95742	2.51844	0.613941	-0.964299	-2.71013	0	0	0.854615	1.01488	-0.821349	2.98969	-0.530366	0.733489	-0.216676	-1.17721	0.488601	1.57596	0.583941	0.285105	-0.783624	-0.0329818	0.245421	-1.11793	1.52289	0.559982
P41331.txt		1.61741	-0.834192	-0.0570973	-2.22523	-0.0306426	2.9173	0.178311	-0.468211	-1.02333	2.54286	0.0883494	-1.18443	-1.71333	0.810768	0	1.12413	-1.3763	0.966901	-0.767511	1.51444	-0.927408	-0.423874	0.944673	-0.513261	0.178311	-0.189514	-0.814169	-1.53224	1.30013	-0.339169	1.73382	1.08732	-0.525763	3.01578	0.099936	0.269252	-1.53297	0	0	0.651221	0.224712	-0.205474	-0.764088	-0.189834	0.0477693	-1.37686	1.29042	0.199187
P41332.txt		1.8142	0.686436	1.10595	-2.87928	1.5345	0.375142	0.0990435	-0.0161409	-1.03501	-0.830442	-0.324169	-0.040191	-1.29518	0.0336718	-0.524795	1.95801	-0.52482	0.138368	-0.830442	-0.572468	1.64127	0.476843	-1.31603	-0.221918	2.8875	1.58295	0.241069	0.313703	0.17198	-0.831442	0.733487	0.265401	-0.113786	3.35224	-0.306378	-0.715015	-1.55991	0	0	1.95801	0.101709	-0.723291	-1.86352	0.287719	-0.190299	-1.76766	0.163381	0.175347
P45718.txt		1.25046	-0.244048	2.05597	-2.52689	0.658558	2.34152	-0.309012	-0.0493189	-0.343911	2.0472	-1.36897	0.220157	-1.72274	0.817256	0	0.162231	2.08636	-1.31263	-1.2515	-0.311613	-0.247064	-0.444609	-0.654722	-0.750883	0.162231	0.680695	-0.791216	1.17057	-0.6857	-0.96147	0.00923908	1.25229	0.600211	4.40342	-1.01278	-0.243808	1.10505	0.0616486	-0.538442	0.162231	1.61042	-0.636147	-0.783624	0.183756	-0.713343	0.00923908	-1.32072	0.918411
P45719.txt		0.23342	1.0126	0.464103	-2.52689	1.11235	0.744279	-0.309012	0.727453	-0.0236469	1.57596	-0.283123	0.560355	-2.19398	0	0	1.10472	-0.372224	0.39354	-1.2515	0.27699	0.880555	-0.444609	-0.928997	-1.65534	0.162231	0.680695	-0.791216	-0.381709	0.294087	-0.460469	0.00923908	0.971722	-0.0349718	3.93217	-1.55271	0.847358	1.76591	0.426126	-0.190263	1.57596	1.27405	-0.0817782	-1.12264	0.456342	-0.558451	-0.272553	-0.767513	1.83349
P45720.txt		1.8142	2.18177	-0.969187	-2.87928	-1.71433	-0.988976	1.02853	-0.389282	-1.98751	3.35224	-1.23264	-0.469427	-1.29518	-0.117851	0.595861	0.0990435	-0.941554	1.22133	-0.365699	1.76228	0.486656	0.142505	0.224678	-0.371524	1.02853	0.819782	-0.0567841	0.696421	-1.47682	-0.129931	-0.378133	1.14406	-1.10598	1.95801	0.842153	0.614641	1.69881	-0.252875	-0.512381	1.02853	0.691548	0.861919	-2.19786	-0.820768	-0.107945	-1.21185	-1.10015	0.479578
P45721.txt		2.48287	0.57656	-0.298694	-2.32347	-0.266168	1.37435	1.02853	-0.270208	-1.98947	1.95801	-0.679418	-0.27472	-1.29518	-0.117851	0.595861	0.563786	-1.05481	1.25178	0.0990435	1.3935	0.592614	-0.526172	0.378356	0.176043	-0.830442	0.434524	-1.05747	-0.451733	-1.00552	-0.323601	-0.378133	0.319512	-0.913261	1.95801	0.191213	0.687387	0.395321	0.696618	-0.19537	1.95801	0.427179	1.49842	-2.19786	-0.820768	-0.107945	-2.04556	1.3144	0.304575
P45722.txt		2.14853	0.726705	-0.141501	-2.32347	-0.295742	1.25845	0.563786	-0.246452	-1.68435	1.95801	-0.679418	-0.27472	-1.29518	-0.117851	0.595861	1.49327	-0.576132	1.40108	-0.830442	1.2346	1.01109	-0.526172	0.378356	0.176043	0.0990435	1.07068	-0.794758	-0.451733	-1.00552	-0.323601	-0.378133	0.319512	-0.913261	1.95801	-0.305128	-0.336217	0.395321	0.696618	-0.19537	1.95801	0.427179	1.49842	-2.19786	-0.820768	-0.107945	-2.04556	1.3144	0.304575
P51438.txt		1.78617	0.255969	2.17161	-3.17367	-0.616496	-0.144448	1.473	-0.42695	-1.35819	0.0835205	0.245787	-1.45772	-1.76912	0.471317	0	1.93616	-1.11501	1.21075	-0.842798	1.06859	0.640314	0.453369	-0.758283	-0.0135698	1.00984	1.35529	0.980351	-0.468952	0.646128	0.476639	0.703746	-0.0423996	-0.160971	3.78879	0.42981	-0.48412	1.03285	-1.02391	0.756377	1.473	0.367177	-1.02776	-1.54583	0.0427455	-0.507599	-2.06584	-0.482084	-0.473243
P51440.txt		1.78617	0.255969	2.17161	-3.17367	-0.616496	-0.144448	1.473	-0.42695	-1.35819	0.0835205	0.245787	-1.45772	-1.76912	0.471317	0	2.39932	-1.06934	0.831112	-0.842798	1.06859	0.640314	0.12017	-0.784693	0.330034	1.00984	1.35529	0.980351	-0.468952	0.646128	0.476639	0.426788	0.391836	-0.701777	3.78879	0.42981	-0.48412	1.03285	-1.02391	0.756377	1.93616	-0.218154	-0.299982	-1.54583	0.0427455	-0.507599	-2.06584	-0.482084	-0.473243
P51441.txt		1.45297	0.567503	2.11423	-3.17367	-0.616496	-0.144448	1.473	-0.42695	-1.35819	0.0835205	0.245787	-1.45772	-1.76912	0.471317	0	1.93616	-1.11501	1.21075	-0.842798	1.06859	0.640314	0.453369	-0.758283	-0.0135698	1.00984	1.35529	0.980351	-0.468952	0.646128	0.476639	0.426788	0.391836	-0.701777	3.78879	0.42981	-0.48412	1.03285	-1.02391	0.756377	1.93616	-0.218154	-0.299982	-1.54583	0.0427455	-0.507599	-1.78888	-0.845362	-0.55903
P51442.txt		1.78617	0.255969	2.17161	-3.17367	-0.616496	-0.144448	1.473	-0.42695	-1.35819	0.0835205	0.245787	-1.45772	-1.76912	0.471317	0	1.93616	-1.11501	1.21075	-0.842798	1.06859	0.640314	0.453369	-0.758283	-0.0135698	1.00984	1.35529	0.980351	-0.468952	0.646128	0.476639	0.703746	0.29074	-0.915337	3.78879	0.42981	-0.48412	1.03285	-1.02391	0.756377	1.93616	-0.218154	-0.299982	-1.87902	0.226212	-0.106462	-2.06584	-0.482084	-0.473243
P51443.txt		1.78617	0.255969	2.17161	-3.17367	-0.616496	-0.144448	1.473	-0.42695	-1.35819	0.0835205	0.245787	-1.45772	-1.76912	0.471317	0	1.93616	-1.11501	1.21075	-0.842798	1.06859	0.640314	0.453369	-0.758283	-0.0135698	1.00984	1.35529	0.980351	-0.468952	0.646128	0.476639	0.703746	0.605708	-0.806866	3.78879	0.42981	-0.48412	0.383326	-1.68509	-0.104204	2.39932	-0.384653	-0.57398	-1.54583	0.0427455	-0.507599	-2.34279	-0.293695	-0.122995
P51465.txt		2.60652	0.725814	-0.111734	-2.2451	0.243382	1.38307	1.10472	-0.0706753	-1.26779	2.0472	0.355848	0.123218	-1.72274	0.768464	0	2.0472	-1.15965	0.403324	-1.72274	-0.304946	0	-1.46165	-0.603217	-1.21294	3.93217	-0.0742755	-0.72669	-1.15785	0.123297	0.464535	0.572823	0.864534	-1.02676	2.0472	-0.18839	0.203199	0.444185	-2.34775	-1.13979	2.0472	0.397712	1.41114	-1.12264	-0.385355	1.28041	-1.11793	-0.478395	0.918167
P55267.txt		2.26751	-1.79359	-0.467628	-2.80868	-0.086308	1.79428	2.0472	0.163271	-0.300633	2.0472	-0.121407	0.286402	-0.780254	-2.22008	-1.11514	-0.309012	-0.44387	0.440476	-0.780254	-0.39011	0.936711	-1.80067	0.394551	0.511664	3.93217	-0.562371	-0.806466	-1.54592	-1.18452	0.942873	1.4182	1.35126	-0.206919	2.0472	0.355848	0.35483	0.444185	-1.65265	-0.539023	1.10472	-0.0800987	-0.624099	-1.46165	-0.946332	-0.794044	-0.836137	1.72846	-0.914986
P56250.txt		2.23741	-0.576355	1.12573	-2.54566	-0.274742	1.27279	-0.323326	0.648855	-1.22553	1.08545	-0.149696	0.901008	-1.7321	1.47773	0	1.08545	-0.392953	1.20417	0.146266	-0.890164	-1.65074	0.21045	-1.10818	-1.52143	-0.323326	1.10183	-0.957677	0.374033	0.430421	-0.768979	1.10481	0.955472	0.959069	2.96382	-0.69697	1.2326	0.431834	-0.0845154	-0.0432896	1.08545	1.21628	-0.495876	-1.14086	0.46316	-0.546848	-0.860828	-0.515152	1.26576
P56251.txt		1.78617	-0.652721	1.60385	-2.34279	-0.440542	0.967489	1.00984	-0.191014	-1.98341	1.00984	-1.28253	0.148419	-1.76912	0.919069	0	1.00984	0.272878	0.845225	0.54668	0.597179	0.60915	1.11977	-0.463922	-0.305616	0.54668	1.21394	-0.331928	1.81953	-0.622565	-0.366461	-0.958003	-0.0515338	0.397011	2.86247	-0.103068	-0.668441	0.383326	0.493197	-0.920586	0.54668	1.18457	-0.216856	-1.54583	0.38471	0.474513	-2.34279	0.753816	-0.0634261
P56285.txt		1.11977	0.579902	2.73362	-2.89671	0.309553	1.02449	0.54668	-0.714657	0.0859794	1.00984	-0.791345	-0.678037	-1.76912	0.471317	0	1.473	-0.179319	0.601147	-0.842798	1.06859	0.640314	1.11977	-0.586724	-0.674259	0.0835205	1.61364	-0.940124	-1.23178	-0.428612	0.0907037	0.703746	0.43611	-1.24068	2.39932	-0.107703	-0.460493	0.383326	-0.424697	1.90681	1.00984	-0.636715	-0.108475	-1.21263	0.362223	-0.703304	-0.404087	-0.245606	0.501395
P56691.txt		2.60652	-0.725814	0.14505	-2.80868	0.468529	0.463216	2.0472	-0.816357	-0.324285	1.10472	0.805699	-1.08386	-0.309012	1.68917	-0.259622	2.51844	-0.677727	0.765777	-0.309012	-0.85075	0.428529	-1.46165	-1.28945	-0.960897	2.51844	0.797325	-2.17387	-1.54592	-1.11359	0.902821	1.69999	0.498479	0.0120594	2.51844	-1.57073	-0.625702	-0.216676	-1.33301	0.178808	1.57596	0.468923	-0.400048	-2.13968	0.574526	0.0745826	-2.2451	-0.507046	2.78682
P56692.txt		0.911449	1.48887	0.125647	-2.52689	0.33758	0.424949	0.162231	1.09022	-0.803	1.57596	-1.49524	-1.12675	-2.19398	0	0	2.0472	0.0627967	1.07163	2.51844	-0.645834	-1.34824	-0.783624	-0.287413	-1.12461	1.10472	0.541844	1.37637	-0.381709	-0.953247	-0.909343	0.00923908	0.622723	-0.205152	4.87466	-0.408179	0.532758	-0.216676	-0.605915	1.97275	2.0472	1.22663	-0.494857	-2.4787	0.242366	0.880555	-2.2451	0.344791	1.65418
P60523.txt		2.29784	0.188508	-0.886061	-3.0736	0.728646	1.06906	-1.24042	-0.627663	1.12302	3.01578	-1.09161	-0.572986	-1.24042	1.27276	-0.837871	-1.24042	0.0174351	1.16813	-1.24042	-0.941495	-0.748427	-0.423874	-2.40624	-1.94599	2.06995	0.78437	-0.80037	-1.92169	-2.00503	-0.837871	0.885456	1.3233	-1.47037	3.01578	-0.576554	0.793025	-1.53297	0	0	1.59704	0.552545	0.328793	-0.423874	-0.249536	-0.0471923	-0.811281	0.245996	1.2071
P60524.txt		1.14552	1.8037	1.04942	-3.43509	-1.29636	-0.826409	1.49327	0.541736	-0.758425	1.49327	-0.687919	-1.64073	-1.29518	0.976481	-0.764375	1.02853	-1.29608	0.848646	-0.365699	1.5345	0.171284	0.811181	-1.04026	0.0620759	1.49327	1.61661	0.660188	-2.36532	-0.960955	0	1.2893	-0.45077	-0.456827	4.28173	0.578229	-0.623877	-0.908169	-0.438955	0	1.49327	0.335361	-1.00384	-1.86352	0.203801	-0.0850187	-1.76766	-1.60801	-1.54032
P60525.txt		1.14552	1.8037	1.04942	-3.43509	-1.29636	-0.826409	1.49327	0.541736	-0.758425	1.49327	-0.687919	-1.64073	-1.29518	0.976481	-0.764375	1.02853	-1.29608	0.848646	-0.365699	1.5345	0.171284	0.811181	-1.04026	0.0620759	1.49327	1.61661	0.660188	-2.36532	-0.960955	0	1.2893	-0.45077	-0.456827	4.28173	0.578229	-0.623877	-0.908169	-0.438955	0	1.49327	0.335361	-1.00384	-1.86352	0.203801	-0.0850187	-1.76766	-1.60801	-1.54032
P60526.txt		1.14552	1.8037	1.04942	-3.43509	-1.29636	-0.826409	1.49327	0.541736	-0.758425	1.49327	-0.687919	-1.64073	-1.29518	0.976481	-0.764375	1.02853	-1.29608	0.848646	-0.365699	1.5345	0.171284	0.811181	-1.04026	0.0620759	1.49327	1.61661	0.660188	-2.36532	-0.960955	0	1.2893	-0.45077	-0.456827	4.28173	0.578229	-0.623877	-0.908169	-0.438955	0	1.49327	0.335361	-1.00384	-1.86352	0.203801	-0.0850187	-1.76766	-1.60801	-1.54032
P60529.txt		2.63806	0.557178	-0.62257	-3.0736	0.728646	1.06906	-1.24042	-0.627663	1.12302	3.01578	-1.09161	-0.572986	-1.24042	1.27276	-0.837871	-1.24042	0.0174351	1.16813	-1.24042	-0.941495	-0.748427	-0.423874	-2.40624	-1.94599	2.06995	0.78437	-0.80037	-1.92169	-2.00503	-0.837871	0.885456	1.3233	-1.47037	3.01578	-0.576554	0.793025	-1.53297	0	0	1.59704	0.552545	0.328793	-0.423874	-0.249536	-0.0471923	-0.811281	0.245996	1.2071
P60530.txt		2.26751	0.238715	-0.934661	-3.09047	0.744756	1.03581	-1.2515	-0.605915	1.09538	2.98969	-1.04165	-0.61303	-1.2515	1.28108	-0.838009	-1.2515	0.0346237	1.13985	-1.2515	-0.917528	-0.74982	-0.444609	-2.35346	-1.95742	2.0472	0.816357	-0.831241	-1.93399	-1.97355	-0.838009	0.854615	1.36679	-1.51293	2.98969	-0.530366	0.733489	-0.877537	-1.7199	0	1.57596	0.583941	0.285105	-0.444609	-0.212342	-0.0855471	-0.836137	0.286169	1.14165
P61772.txt		1.78617	1.05587	1.80016	-2.89671	-0.0238118	0.0947008	1.473	0.42695	0.50442	1.00984	-0.418412	-1.45092	-1.30596	0.986536	-0.765504	1.00984	-1.06422	0.583856	0.0835205	1.53884	-0.29216	1.11977	-0.68906	-0.739265	1.00984	0.991455	0.876151	-2.75744	0	0	0.980704	-0.029546	-0.821445	2.86247	0.338651	0.149578	-0.266199	-1.52161	-0.140909	1.473	0.367177	-1.02776	-1.21263	-0.626548	0.0715168	-2.34279	-0.469911	-1.78004
P61773.txt		1.78617	1.05587	1.80016	-2.89671	-0.0238118	0.0947008	1.473	0.42695	0.50442	1.00984	-0.418412	-1.45092	-1.30596	0.986536	-0.765504	1.00984	-1.06422	0.583856	0.0835205	1.53884	-0.29216	1.11977	-0.68906	-0.739265	1.00984	0.991455	0.876151	-2.75744	0	0	0.980704	-0.029546	-0.821445	2.86247	0.338651	0.149578	-0.266199	-1.52161	-0.140909	1.473	0.367177	-1.02776	-1.21263	-0.626548	0.0715168	-2.34279	-0.469911	-1.78004
P61774.txt		1.78617	1.05587	1.80016	-2.89671	-0.0238118	0.0947008	1.473	0.42695	0.50442	1.00984	-0.418412	-1.45092	-1.30596	0.986536	-0.765504	1.00984	-1.06422	0.583856	0.0835205	1.53884	-0.29216	1.11977	-0.68906	-0.739265	1.00984	0.991455	0.876151	-2.75744	0	0	0.980704	-0.029546	-0.821445	2.86247	0.338651	0.149578	-0.266199	-1.52161	-0.140909	1.473	0.367177	-1.02776	-1.21263	-0.626548	0.0715168	-2.34279	-0.469911	-1.78004
P61775.txt		1.78617	1.05587	1.80016	-2.89671	-0.0238118	0.0947008	1.473	0.42695	0.50442	1.00984	-0.418412	-1.45092	-1.30596	0.986536	-0.765504	1.00984	-1.06422	0.583856	0.0835205	1.53884	-0.29216	1.11977	-0.68906	-0.739265	1.00984	0.991455	0.876151	-2.75744	0	0	0.980704	-0.029546	-0.821445	2.86247	0.338651	0.149578	-0.266199	-1.52161	-0.140909	1.473	0.367177	-1.02776	-1.21263	-0.626548	0.0715168	-2.34279	-0.469911	-1.78004
P61920.txt		0.786568	0.98337	0.673972	-3.17367	-0.0684996	1.56114	0.0835205	-0.341964	-0.423951	1.473	-0.742894	-1.00557	-1.76912	0.471317	0	1.473	-0.759972	1.41143	-0.379639	1.09534	0.0236752	0.786568	-1.65546	-0.905956	1.00984	0.754962	0.349939	-1.23178	-0.428612	0.0907037	0.703746	0.369482	-1.36007	3.32563	0.0636715	-0.89696	0.383326	-0.424697	1.90681	1.473	-0.213475	0.081242	-1.87902	0.309553	-0.21031	-0.958003	0.86135	0.765433
P61921.txt		0.453369	0.55951	0.497352	-3.17367	-0.0684996	1.56114	0.0835205	-0.341964	-0.423951	1.473	-0.742894	-1.00557	-1.76912	0.471317	0	1.473	-0.759972	1.41143	-0.379639	1.09534	0.0236752	1.11977	-1.16663	-0.0864316	1.00984	0.754962	0.349939	-1.23178	-0.428612	0.0907037	0.703746	0.369482	-1.36007	3.32563	0.0636715	-0.89696	0.383326	-0.424697	1.90681	1.473	-0.213475	0.081242	-1.87902	0.309553	-0.21031	-0.958003	0.86135	0.765433
P61947.txt		0.786568	0.976296	0.655357	-2.89671	0.309553	1.02449	0.54668	-0.274115	-0.821395	1.00984	-0.791345	-0.678037	-1.76912	0.471317	0	1.473	-0.759972	1.41143	-0.379639	1.09534	0.0236752	1.45297	-1.12841	-0.365599	0.54668	0.773396	0.814394	-1.23178	-0.428612	0.0907037	0.703746	0.369482	-1.36007	2.86247	-0.161963	-0.777863	0.383326	-0.424697	1.90681	1.473	-0.213475	0.081242	-1.87902	0.309553	-0.21031	-0.958003	0.86135	0.765433
P61948.txt		0.453369	1.38405	0.242115	-2.89671	0.309553	1.02449	0.54668	-0.274115	-0.821395	1.00984	-0.791345	-0.678037	-1.76912	0.471317	0	1.473	-0.759972	1.41143	-0.379639	1.09534	0.0236752	1.45297	-1.12841	-0.365599	0.54668	0.773396	0.814394	-1.23178	-0.428612	0.0907037	0.703746	0.369482	-1.36007	2.86247	-0.161963	-0.777863	0.383326	-0.424697	1.90681	1.473	-0.213475	0.081242	-1.87902	0.309553	-0.21031	-0.958003	0.86135	0.765433
P62363.txt		1.2772	1.88137	0.0281696	-2.50802	1.12594	0.727517	-0.767511	0.214308	0.168347	1.12413	-0.711879	0.325594	-2.18624	0	0	2.06995	0.480743	0.563609	-1.71333	-0.810768	0	-0.764088	-1.20545	-1.7541	0.178311	0.691168	-0.809388	-0.753352	0.668872	-0.454175	-0.245702	0.812409	0.185849	4.43451	-1.1789	1.14866	2.44623	0.51071	-0.648609	1.59704	1.28333	-0.0968935	-1.44452	-0.0222957	-0.713772	-0.245702	-1.55355	1.02651
P62387.txt		1.2772	1.88137	0.0281696	-2.50802	1.12594	0.727517	-0.767511	0.214308	0.168347	1.12413	-0.711879	0.325594	-2.18624	0	0	2.06995	0.480743	0.563609	-1.71333	-0.810768	0	-0.764088	-1.20545	-1.7541	0.178311	0.691168	-0.809388	-0.753352	0.668872	-0.454175	-0.245702	0.812409	0.185849	4.43451	-1.1789	1.14866	2.44623	0.51071	-0.648609	1.59704	1.28333	-0.0968935	-1.44452	-0.0222957	-0.713772	-0.245702	-1.55355	1.02651
P62741.txt		0.786568	0.98337	0.673972	-2.89671	0.309553	1.02449	0.0835205	-0.341964	-0.423951	1.00984	-0.791345	-0.678037	-1.76912	0.471317	0	1.473	-0.759972	1.41143	-0.379639	1.09534	0.0236752	1.11977	-1.59644	-1.13207	1.00984	0.754962	0.349939	-1.23178	-0.428612	0.0907037	0.703746	0.369482	-1.36007	2.86247	-0.161963	-0.777863	0.383326	-0.424697	1.90681	1.473	-0.213475	0.081242	-1.87902	0.309553	-0.21031	-0.958003	0.86135	0.765433
P62742.txt		0.453369	0.55951	0.497352	-3.17367	-0.0684996	1.56114	0.0835205	-0.341964	-0.423951	1.473	-0.742894	-1.00557	-1.76912	0.471317	0	1.473	-0.759972	1.41143	-0.379639	1.09534	0.0236752	1.11977	-1.16663	-0.0864316	1.00984	0.754962	0.349939	-1.23178	-0.428612	0.0907037	0.703746	0.369482	-1.36007	3.32563	0.0636715	-0.89696	0.383326	-0.424697	1.90681	1.473	-0.213475	0.081242	-1.87902	0.309553	-0.21031	-0.958003	0.86135	0.765433
P63105.txt		2.63806	-0.379894	-0.756988	-3.0736	0.728646	1.06906	-0.767511	0.342892	1.79323	2.54286	0.385525	-0.991822	-1.71333	0.810768	0	-0.767511	-1.90019	-1.29379	-1.71333	-0.417668	0	-0.0836593	-2.01575	-1.15207	3.01578	0.691864	-1.21608	-2.31113	-1.32671	0	1.16825	1.1862	-1.07797	3.9616	-1.0262	0.725678	-0.869771	-0.95818	0	1.59704	-0.472336	0.332228	-1.1043	0.612851	-0.62709	-0.528492	0.857075	1.05485
P63106.txt		2.63806	-0.379894	-0.756988	-3.0736	0.728646	1.06906	-0.767511	0.342892	1.79323	2.54286	0.385525	-0.991822	-1.71333	0.810768	0	-0.767511	-1.90019	-1.29379	-1.71333	-0.417668	0	-0.0836593	-2.01575	-1.15207	3.01578	0.691864	-1.21608	-2.31113	-1.32671	0	1.16825	1.1862	-1.07797	3.9616	-1.0262	0.725678	-0.869771	-0.95818	0	1.59704	-0.472336	0.332228	-1.1043	0.612851	-0.62709	-0.528492	0.857075	1.05485
P63107.txt		3.28455	-0.158796	0.256167	-3.09047	0.744756	1.03581	-0.780254	-0.39011	0.348266	1.57596	0.0619332	-0.758804	-1.72274	0.817256	0	-0.309012	-1.06036	0.307657	-1.72274	-0.402529	0	-0.105595	-2.49094	-2.17891	2.51844	0.422583	-1.20931	-2.71013	0	0	1.4182	1.62691	-1.11452	2.98969	-0.530366	0.733489	0.444185	-1.46823	-0.181899	1.10472	0.0706753	0.00419002	-0.783624	-0.0329818	0.245421	-0.554345	0.689427	1.45952
P63108.txt		3.28455	-0.158796	0.256167	-3.09047	0.744756	1.03581	-0.780254	-0.39011	0.348266	1.57596	0.0619332	-0.758804	-1.72274	0.817256	0	-0.309012	-1.06036	0.307657	-1.72274	-0.402529	0	-0.105595	-2.49094	-2.17891	2.51844	0.422583	-1.20931	-2.71013	0	0	1.4182	1.62691	-1.11452	2.98969	-0.530366	0.733489	0.444185	-1.46823	-0.181899	1.10472	0.0706753	0.00419002	-0.783624	-0.0329818	0.245421	-0.554345	0.689427	1.45952
P63109.txt		2.60652	-0.487018	-0.353116	-3.09047	0.744756	1.03581	0.162231	-0.9574	0.0571888	1.57596	0.132714	-0.735719	-0.309012	-0.246594	0.733138	0.162231	-0.459331	0.803078	-0.780254	-0.588712	-1.29614	-1.12264	-2.36284	-1.81693	2.51844	0.613941	-0.964299	-1.93399	-0.882905	-0.0623943	0.291031	1.23117	-1.0634	2.51844	-0.374743	1.10514	-0.877537	-1.7199	0	2.0472	0.799611	-0.0179497	-1.12264	0.638878	-0.65014	-0.272553	0.26527	1.78418
P63110.txt		2.63806	-0.544515	-0.293555	-3.0736	0.728646	1.06906	0.178311	-0.992161	0.0862933	1.59704	0.0980321	-0.706719	-0.2946	-0.273199	0.76734	0.178311	-0.490506	0.842854	-0.767511	-0.614348	-1.29613	-1.1043	-2.41055	-1.81061	2.54286	0.578287	-0.932273	-1.92169	-0.906624	-0.0512202	0.319877	1.19024	-1.01917	2.54286	-0.417652	1.16706	-1.53297	0	0	2.06995	0.767502	0.0246469	-1.1043	0.612851	-0.62709	-0.245702	0.220918	1.86463
P63111.txt		2.26751	0.290329	0.320011	-3.09047	0.744756	1.03581	-1.2515	0.207742	-0.427966	2.51844	-0.605967	-0.548858	-1.72274	0.817256	0	0.162231	-1.52188	-0.0113906	-1.2515	-0.155807	-0.705599	-0.783624	-2.19094	-1.78076	2.98969	-0.0648649	-0.676748	-2.71013	0	0	1.4182	1.62691	-1.11452	3.93217	-0.845326	0.674767	0.444185	-1.46823	-0.181899	1.10472	0.0706753	0.00419002	-0.783624	-0.0329818	0.245421	-0.836137	1.19428	0.762532
P63112.txt		2.26751	0.290329	0.320011	-3.09047	0.744756	1.03581	-1.2515	0.207742	-0.427966	2.51844	-0.605967	-0.548858	-1.72274	0.817256	0	0.162231	-1.52188	-0.0113906	-1.2515	-0.155807	-0.705599	-0.783624	-2.19094	-1.78076	2.98969	-0.0648649	-0.676748	-2.71013	0	0	1.4182	1.62691	-1.11452	3.93217	-0.845326	0.674767	0.444185	-1.46823	-0.181899	1.10472	0.0706753	0.00419002	-0.783624	-0.0329818	0.245421	-0.836137	1.19428	0.762532
P67815.txt		3.31849	-0.446809	-0.240098	-3.0736	0.728646	1.06906	-0.767511	0.342892	1.79323	3.01578	0	-0.77119	-1.71333	0.810768	0	-1.24042	-1.48198	-0.848064	-1.71333	-0.417668	0	-0.0836593	-2.01575	-1.15207	3.01578	0.691864	-1.21608	-1.92169	-2.00503	-0.837871	1.16825	1.1862	-1.07797	3.9616	-1.0262	0.725678	-0.869771	-0.95818	0	1.59704	-0.472336	0.332228	-1.1043	0.612851	-0.62709	-0.811281	0.515055	1.09259
P67816.txt		3.31849	-0.446809	-0.240098	-3.0736	0.728646	1.06906	-0.767511	0.342892	1.79323	3.01578	0	-0.77119	-1.71333	0.810768	0	-1.24042	-1.48198	-0.848064	-1.71333	-0.417668	0	-0.0836593	-2.01575	-1.15207	3.01578	0.691864	-1.21608	-1.92169	-2.00503	-0.837871	1.16825	1.1862	-1.07797	3.9616	-1.0262	0.725678	-0.869771	-0.95818	0	1.59704	-0.472336	0.332228	-1.1043	0.612851	-0.62709	-0.811281	0.515055	1.09259
P67817.txt		3.62356	-0.152476	-0.0151116	-3.09047	0.744756	1.03581	-0.309012	-0.369891	-0.248664	2.51844	0.0398663	-0.483968	-1.72274	0.817256	0	-1.2515	-1.4542	-0.848059	-1.72274	-0.402529	0	-0.444609	-2.63658	-2.20004	2.98969	0.728776	-1.24695	-2.71013	0	0	0.854615	1.45477	-0.780277	2.98969	-0.530366	0.733489	0.444185	-1.46823	-0.181899	1.10472	0.0706753	0.00419002	-0.783624	-0.0329818	0.245421	-0.554345	0.689427	1.45952
P67818.txt		3.6587	-0.212736	0.0565184	-3.0736	0.728646	1.06906	-0.2946	-0.39738	-0.228481	2.54286	0	-0.445003	-1.71333	0.810768	0	-1.24042	-1.48198	-0.848064	-1.71333	-0.417668	0	-0.423874	-2.69143	-2.19211	3.01578	0.691864	-1.21608	-2.70057	0	0	0.885456	1.41194	-0.726979	3.01578	-0.576554	0.793025	-0.206571	-0.592793	-0.357013	1.12413	0.0379669	0.0403587	-0.764088	-0.0664421	0.285054	-0.528492	0.650195	1.53245
P67819.txt		2.17793	0.107277	2.54272	-2.86176	0.410444	1.3193	0.581017	0.903384	-0.884785	1.98004	0.0327781	-1.27412	-1.75069	0.453928	0	1.5137	-1.52413	0.464007	-0.81801	1.04177	0.694193	0.500484	-0.679527	-0.0354385	1.5137	1.40289	0.038915	-2.73861	0	0	0.763441	0.540838	-0.660461	3.37907	-0.0215288	-0.821445	0.407403	-1.25012	-0.251997	2.44639	0.241885	-0.218652	-1.84794	0.265581	-0.16987	-2.5829	-0.498452	-1.61283
P67820.txt		2.17793	0.107277	2.54272	-2.86176	0.410444	1.3193	0.581017	0.903384	-0.884785	1.98004	0.0327781	-1.27412	-1.75069	0.453928	0	1.5137	-1.52413	0.464007	-0.81801	1.04177	0.694193	0.500484	-0.679527	-0.0354385	1.5137	1.40289	0.038915	-2.73861	0	0	0.763441	0.540838	-0.660461	3.37907	-0.0215288	-0.821445	0.407403	-1.25012	-0.251997	2.44639	0.241885	-0.218652	-1.84794	0.265581	-0.16987	-2.5829	-0.498452	-1.61283
P67821.txt		1.45297	1.43855	1.65313	-3.17367	-0.616496	-0.144448	1.00984	0.454796	-0.304652	1.473	-0.648965	-1.65592	-1.30596	0.986536	-0.765504	1.00984	-1.25524	0.802676	0.0835205	1.53884	-0.29216	0.786568	-0.594267	-0.451699	1.93616	1.58363	0.277838	-2.75744	0	0	0.980704	-0.029546	-0.821445	2.86247	0.338651	0.149578	-0.266199	-1.52161	-0.140909	1.473	0.367177	-1.02776	-1.54583	0.0427455	-0.507599	-2.61975	-1.09001	-0.979034
P67822.txt		1.47986	1.40237	1.73148	-3.15718	-0.64144	-0.128587	0.563786	-0.187304	-0.869354	1.49327	-0.687919	-1.64073	-1.29518	0.976481	-0.764375	1.02853	-1.29608	0.848646	0.0990435	1.52263	-0.268894	0.811181	-0.641256	-0.408108	1.95801	1.55819	0.323046	-2.74804	0	0	1.01139	-0.0833333	-0.768393	2.8875	0.300278	0.198845	-0.908169	-0.438955	0	1.49327	0.335361	-1.00384	-1.52919	0.0161409	-0.487308	-2.60137	-1.12449	-0.965255
P67823.txt		1.47986	0.538352	2.2868	-2.87928	-0.0479532	0.118917	1.02853	0.370963	-0.19805	1.02853	-0.141973	-0.585347	-1.75993	0.462682	0	2.42276	-1.89039	0.228451	0.0990435	0.199072	1.51296	1.14552	-0.793627	-0.477077	1.95801	1.77788	-1.3901	-2.74804	0	0	1.2893	-0.142501	-0.0333835	2.8875	0.300278	0.198845	-0.908169	-0.438955	0	1.49327	0.335361	-1.00384	-1.52919	0.0161409	-0.487308	-2.32347	-0.552052	0.0429258
P67824.txt		1.47986	0.538352	2.2868	-2.87928	-0.0479532	0.118917	1.02853	0.370963	-0.19805	1.02853	-0.141973	-0.585347	-1.75993	0.462682	0	2.42276	-1.89039	0.228451	0.0990435	0.199072	1.51296	1.14552	-0.793627	-0.477077	1.95801	1.77788	-1.3901	-2.74804	0	0	1.2893	-0.142501	-0.0333835	2.8875	0.300278	0.198845	-0.908169	-0.438955	0	1.49327	0.335361	-1.00384	-1.52919	0.0161409	-0.487308	-2.32347	-0.552052	0.0429258
P68011.txt		0.811181	2.30852	-0.0397273	-3.43509	-1.29636	-0.826409	1.95801	0.370222	-0.974857	1.49327	-0.687919	-1.64073	-1.29518	0.976481	-0.764375	1.02853	-1.29608	0.848646	-0.365699	1.5345	0.171284	1.14552	-1.47388	0.263839	1.49327	1.61661	0.660188	-2.36532	-0.462682	0	1.2893	-0.45077	-0.456827	4.28173	0.578229	-0.623877	-0.908169	-0.438955	0	1.49327	0.335361	-1.00384	-1.86352	0.287719	-0.190299	-2.04556	-1.20448	-1.60313
P68012.txt		0.811181	2.30852	-0.0397273	-3.43509	-1.29636	-0.826409	1.95801	0.370222	-0.974857	1.49327	-0.687919	-1.64073	-1.29518	0.976481	-0.764375	1.02853	-1.29608	0.848646	-0.365699	1.5345	0.171284	1.14552	-1.47388	0.263839	1.49327	1.61661	0.660188	-2.36532	-0.462682	0	1.2893	-0.45077	-0.456827	4.28173	0.578229	-0.623877	-0.908169	-0.438955	0	1.49327	0.335361	-1.00384	-1.86352	0.287719	-0.190299	-2.04556	-1.20448	-1.60313
P68013.txt		0.811181	2.30852	-0.0397273	-3.43509	-1.29636	-0.826409	1.95801	0.370222	-0.974857	1.49327	-0.687919	-1.64073	-1.29518	0.976481	-0.764375	1.02853	-1.29608	0.848646	-0.365699	1.5345	0.171284	1.14552	-1.47388	0.263839	1.49327	1.61661	0.660188	-2.36532	-0.462682	0	1.2893	-0.45077	-0.456827	4.28173	0.578229	-0.623877	-0.908169	-0.438955	0	1.49327	0.335361	-1.00384	-1.86352	0.287719	-0.190299	-2.04556	-1.20448	-1.60313
P68014.txt		2.48287	0.814505	1.62819	-2.60137	0.51113	0.222314	0.563786	0.414039	-0.524545	1.02853	-0.828942	-0.717064	-1.29518	0.976481	-0.764375	1.02853	-0.957176	0.297397	-0.365699	1.07895	0.0469123	1.14552	-0.814241	-0.483512	1.02853	0.966336	0.923139	-2.74804	0	0	1.01139	-0.0833333	-0.768393	2.8875	0.300278	0.198845	-0.908169	-0.438955	0	1.95801	0.777059	-0.828333	-1.52919	0.0161409	-0.487308	-2.04556	-1.6991	-1.40199
P68015.txt		2.48287	0.814505	1.62819	-2.60137	0.51113	0.222314	0.563786	0.414039	-0.524545	0.563786	-0.226736	-1.20137	-1.29518	0.976481	-0.764375	1.49327	-1.47903	0.419674	-0.365699	1.07895	0.0469123	1.14552	-0.814241	-0.483512	1.02853	0.966336	0.923139	-2.74804	0	0	1.01139	-0.0833333	-0.768393	2.8875	0.300278	0.198845	-0.908169	-0.438955	0	1.95801	0.777059	-0.828333	-1.52919	0.0161409	-0.487308	-2.04556	-1.6991	-1.40199
P68016.txt		1.78617	0.255969	2.17161	-3.17367	-0.616496	-0.144448	1.473	-0.42695	-1.35819	0.0835205	0.245787	-1.45772	-1.76912	0.471317	0	1.93616	-1.11501	1.21075	-0.842798	1.06859	0.640314	0.453369	-0.758283	-0.0135698	1.00984	1.35529	0.980351	-0.468952	0.646128	0.476639	0.426788	0.391836	-0.701777	3.78879	0.42981	-0.48412	1.03285	-1.02391	0.756377	1.93616	-0.218154	-0.299982	-1.54583	0.0427455	-0.507599	-2.06584	-0.482084	-0.473243
P68017.txt		1.78617	0.255969	2.17161	-3.17367	-0.616496	-0.144448	1.473	-0.42695	-1.35819	0.0835205	0.245787	-1.45772	-1.76912	0.471317	0	1.93616	-1.11501	1.21075	-0.842798	1.06859	0.640314	0.453369	-0.758283	-0.0135698	1.00984	1.35529	0.980351	-0.468952	0.646128	0.476639	0.426788	0.391836	-0.701777	3.78879	0.42981	-0.48412	1.03285	-1.02391	0.756377	1.93616	-0.218154	-0.299982	-1.54583	0.0427455	-0.507599	-2.06584	-0.482084	-0.473243
P68018.txt		1.78617	0.255969	2.17161	-3.17367	-0.616496	-0.144448	1.473	-0.42695	-1.35819	0.0835205	0.245787	-1.45772	-1.76912	0.471317	0	1.93616	-1.11501	1.21075	-0.842798	1.06859	0.640314	0.453369	-0.758283	-0.0135698	1.00984	1.35529	0.980351	-0.468952	0.646128	0.476639	0.426788	0.391836	-0.701777	3.78879	0.42981	-0.48412	1.03285	-1.02391	0.756377	1.93616	-0.218154	-0.299982	-1.54583	0.0427455	-0.507599	-2.06584	-0.482084	-0.473243
P68019.txt		1.78617	0.255969	2.17161	-3.17367	-0.616496	-0.144448	1.473	-0.42695	-1.35819	0.0835205	0.245787	-1.45772	-1.76912	0.471317	0	1.93616	-1.11501	1.21075	-0.842798	1.06859	0.640314	0.453369	-0.758283	-0.0135698	1.00984	1.35529	0.980351	-0.468952	0.646128	0.476639	0.426788	0.391836	-0.701777	3.78879	0.42981	-0.48412	1.03285	-1.02391	0.756377	1.93616	-0.218154	-0.299982	-1.54583	0.0427455	-0.507599	-2.06584	-0.482084	-0.473243
P68020.txt		1.78617	0.255969	2.17161	-3.17367	-0.616496	-0.144448	1.473	-0.42695	-1.35819	0.0835205	0.245787	-1.45772	-1.76912	0.471317	0	1.93616	-1.11501	1.21075	-0.842798	1.06859	0.640314	0.453369	-0.758283	-0.0135698	1.00984	1.35529	0.980351	-0.468952	0.646128	0.476639	0.426788	0.391836	-0.701777	3.78879	0.42981	-0.48412	1.03285	-1.02391	0.756377	1.93616	-0.218154	-0.299982	-1.54583	0.0427455	-0.507599	-2.06584	-0.482084	-0.473243
P68021.txt		1.78617	0.255969	2.17161	-3.17367	-0.616496	-0.144448	1.473	-0.42695	-1.35819	0.0835205	0.245787	-1.45772	-1.76912	0.471317	0	1.93616	-1.11501	1.21075	-0.842798	1.06859	0.640314	0.453369	-0.758283	-0.0135698	1.00984	1.35529	0.980351	-0.468952	0.646128	0.476639	0.426788	0.391836	-0.701777	3.78879	0.42981	-0.48412	1.03285	-1.02391	0.756377	1.93616	-0.218154	-0.299982	-1.54583	0.0427455	-0.507599	-2.06584	-0.482084	-0.473243
P68022.txt		1.78617	0.255969	2.17161	-3.17367	-0.616496	-0.144448	1.473	-0.42695	-1.35819	0.0835205	0.245787	-1.45772	-1.76912	0.471317	0	1.93616	-1.11501	1.21075	-0.842798	1.06859	0.640314	0.453369	-0.758283	-0.0135698	1.00984	1.35529	0.980351	-0.468952	0.646128	0.476639	0.426788	0.391836	-0.701777	3.78879	0.42981	-0.48412	1.03285	-1.02391	0.756377	1.93616	-0.218154	-0.299982	-1.54583	0.0427455	-0.507599	-2.06584	-0.482084	-0.473243
P68023.txt		1.78617	0.255969	2.17161	-3.17367	-0.616496	-0.144448	1.473	-0.42695	-1.35819	0.0835205	0.245787	-1.45772	-1.76912	0.471317	0	1.93616	-1.11501	1.21075	-0.842798	1.06859	0.640314	0.453369	-0.758283	-0.0135698	1.00984	1.35529	0.980351	-0.468952	0.646128	0.476639	0.426788	0.391836	-0.701777	3.78879	0.42981	-0.48412	1.03285	-1.02391	0.756377	1.93616	-0.218154	-0.299982	-1.54583	0.0427455	-0.507599	-2.06584	-0.482084	-0.473243
P68024.txt		1.78617	0.255969	2.17161	-3.17367	-0.616496	-0.144448	1.473	-0.42695	-1.35819	0.0835205	0.245787	-1.45772	-1.76912	0.471317	0	1.93616	-1.11501	1.21075	-0.842798	1.06859	0.640314	0.453369	-0.758283	-0.0135698	1.00984	1.35529	0.980351	-0.468952	0.646128	0.476639	0.426788	0.391836	-0.701777	3.78879	0.42981	-0.48412	1.03285	-1.02391	0.756377	1.93616	-0.218154	-0.299982	-1.54583	0.0427455	-0.507599	-2.06584	-0.482084	-0.473243
P68025.txt		1.78617	0.255969	2.17161	-3.17367	-0.616496	-0.144448	1.473	-0.42695	-1.35819	0.0835205	0.245787	-1.45772	-1.76912	0.471317	0	1.93616	-1.11501	1.21075	-0.842798	1.06859	0.640314	0.453369	-0.758283	-0.0135698	1.00984	1.35529	0.980351	-0.468952	0.646128	0.476639	0.426788	0.391836	-0.701777	3.78879	0.42981	-0.48412	1.03285	-1.02391	0.756377	1.93616	-0.218154	-0.299982	-1.54583	0.0427455	-0.507599	-2.06584	-0.482084	-0.473243
P68026.txt		1.78617	0.255969	2.17161	-3.17367	-0.616496	-0.144448	1.473	-0.42695	-1.35819	0.0835205	0.245787	-1.45772	-1.76912	0.471317	0	1.93616	-1.11501	1.21075	-0.842798	1.06859	0.640314	0.453369	-0.758283	-0.0135698	1.00984	1.35529	0.980351	-0.468952	0.646128	0.476639	0.703746	0.605708	-0.806866	3.78879	0.42981	-0.48412	0.383326	-1.68509	-0.104204	1.93616	-0.218154	-0.299982	-1.54583	0.0427455	-0.507599	-2.06584	-0.482084	-0.473243
P68027.txt		1.78617	0.255969	2.17161	-3.17367	-0.616496	-0.144448	1.473	-0.42695	-1.35819	0.0835205	0.245787	-1.45772	-1.76912	0.471317	0	1.93616	-1.11501	1.21075	-0.842798	1.06859	0.640314	0.453369	-0.758283	-0.0135698	1.00984	1.35529	0.980351	-0.468952	0.646128	0.476639	0.703746	0.605708	-0.806866	3.78879	0.42981	-0.48412	0.383326	-1.68509	-0.104204	1.93616	-0.218154	-0.299982	-1.54583	0.0427455	-0.507599	-2.06584	-0.482084	-0.473243
P68028.txt		1.78617	0.255969	2.17161	-3.17367	-0.616496	-0.144448	1.473	-0.42695	-1.35819	0.0835205	0.245787	-1.45772	-1.76912	0.471317	0	1.93616	-1.11501	1.21075	-0.842798	1.06859	0.640314	0.12017	-0.353881	-0.149612	1.00984	1.35529	0.980351	-0.468952	0.646128	0.476639	0.426788	0.391836	-0.701777	3.78879	0.42981	-0.48412	1.03285	-1.02391	0.756377	1.93616	-0.218154	-0.299982	-1.54583	0.0427455	-0.507599	-1.78888	-0.939291	-0.37329
P68029.txt		1.78617	0.255969	2.17161	-3.17367	-0.616496	-0.144448	1.473	-0.42695	-1.35819	0.0835205	0.245787	-1.45772	-1.76912	0.471317	0	1.93616	-1.11501	1.21075	-0.842798	1.06859	0.640314	0.12017	-0.353881	-0.149612	1.00984	1.35529	0.980351	-0.468952	0.646128	0.476639	0.426788	0.391836	-0.701777	3.78879	0.42981	-0.48412	1.03285	-1.02391	0.756377	1.93616	-0.218154	-0.299982	-1.54583	0.0427455	-0.507599	-1.78888	-0.939291	-0.37329
P68030.txt		1.11977	0.579902	2.73362	-2.89671	0.309553	1.02449	0.54668	-0.714657	0.0859794	1.00984	-0.791345	-0.678037	-1.76912	0.471317	0	1.473	-0.179319	0.601147	-0.842798	1.06859	0.640314	1.11977	-0.586724	-0.674259	0.0835205	1.61364	-0.940124	-1.23178	-0.428612	0.0907037	0.980704	0.620466	-1.369	2.39932	-0.107703	-0.460493	0.383326	-0.424697	1.90681	1.00984	-0.636715	-0.108475	-1.54583	0.0427455	-0.507599	-0.404087	-0.245606	0.501395
P68031.txt		1.11977	0.579902	2.73362	-2.89671	0.309553	1.02449	0.54668	-0.714657	0.0859794	1.00984	-0.791345	-0.678037	-1.76912	0.471317	0	1.473	-0.179319	0.601147	-0.842798	1.06859	0.640314	1.11977	-0.586724	-0.674259	0.0835205	1.61364	-0.940124	-1.23178	-0.428612	0.0907037	0.980704	0.620466	-1.369	2.39932	-0.107703	-0.460493	0.383326	-0.424697	1.90681	1.00984	-0.636715	-0.108475	-1.54583	0.0427455	-0.507599	-0.404087	-0.245606	0.501395
P68044.txt		1.14552	1.40517	2.27236	-3.43509	-1.29636	-0.826409	1.49327	0.541736	-0.758425	1.02853	-0.728187	-1.3468	-1.29518	0.976481	-0.764375	1.49327	-1.22106	0.474792	-0.365699	1.5345	0.171284	0.811181	-1.09726	0.21617	1.49327	1.61661	0.660188	-2.74804	0	0	1.01139	-0.0833333	-0.768393	4.28173	0.578229	-0.623877	-0.908169	-0.438955	0	1.49327	0.335361	-1.00384	-1.52919	0.0161409	-0.487308	-2.04556	-0.773984	-2.17286
P68045.txt		1.14552	1.40517	2.27236	-3.43509	-1.29636	-0.826409	1.49327	0.541736	-0.758425	1.02853	-0.728187	-1.3468	-1.29518	0.976481	-0.764375	1.49327	-1.22106	0.474792	-0.365699	1.5345	0.171284	0.811181	-1.09726	0.21617	1.49327	1.61661	0.660188	-2.74804	0	0	1.01139	-0.0833333	-0.768393	4.28173	0.578229	-0.623877	-0.908169	-0.438955	0	1.49327	0.335361	-1.00384	-1.52919	0.0161409	-0.487308	-2.04556	-0.773984	-2.17286
P68046.txt		1.8142	0.576864	3.13534	-3.43509	-1.29636	-0.826409	1.49327	0.541736	-0.758425	1.95801	-1.20017	-1.31136	-1.29518	0.976481	-0.764375	0.563786	-0.729498	0.703898	-0.365699	1.5345	0.171284	0.811181	-0.733882	-0.393862	1.49327	1.61661	0.660188	-2.74804	0	0	1.01139	-0.0833333	-0.768393	4.28173	0.578229	-0.623877	-0.908169	-0.438955	0	1.49327	0.335361	-1.00384	-1.52919	0.0161409	-0.487308	-2.32347	-0.660491	-1.89039
P68047.txt		1.8142	0.576864	3.13534	-3.43509	-1.29636	-0.826409	1.49327	0.541736	-0.758425	1.95801	-1.20017	-1.31136	-1.29518	0.976481	-0.764375	0.563786	-0.729498	0.703898	-0.365699	1.5345	0.171284	0.811181	-0.733882	-0.393862	1.49327	1.61661	0.660188	-2.74804	0	0	1.01139	-0.0833333	-0.768393	4.28173	0.578229	-0.623877	-0.908169	-0.438955	0	1.49327	0.335361	-1.00384	-1.52919	0.0161409	-0.487308	-2.32347	-0.660491	-1.89039
P68048.txt		1.78617	1.651	0.610056	-2.89671	0.309553	1.02449	1.473	-0.145163	-0.271511	1.473	-0.333021	-1.72602	-1.30596	0.986536	-0.765504	1.00984	-1.25524	0.802676	0.0835205	1.06864	0.491331	0.786568	-1.03997	0.136122	1.473	2.64709	-1.63494	-1.99461	-0.234093	-0.715095	0.980704	-0.431372	-0.262521	2.86247	-0.404908	-1.20402	-0.266199	-1.52161	-0.140909	2.39932	0.223099	0.0261513	-2.21222	0.561697	0.184213	-0.958003	-1.5681	-0.418454
P68049.txt		1.78617	1.651	0.610056	-2.89671	0.309553	1.02449	1.473	-0.145163	-0.271511	1.473	-0.333021	-1.72602	-1.30596	0.986536	-0.765504	1.00984	-1.25524	0.802676	0.0835205	1.06864	0.491331	0.786568	-1.03997	0.136122	1.473	2.64709	-1.63494	-1.99461	-0.234093	-0.715095	0.980704	-0.431372	-0.262521	2.86247	-0.404908	-1.20402	-0.266199	-1.52161	-0.140909	2.39932	0.223099	0.0261513	-2.21222	0.561697	0.184213	-0.958003	-1.5681	-0.418454
P68050.txt		1.8142	1.61458	0.67624	-2.87928	0.287719	1.06153	1.49327	-0.180579	-0.23709	1.49327	-0.369757	-1.71179	-1.29518	0.976481	-0.764375	1.02853	-1.29608	0.848646	0.0990435	1.04916	0.525419	0.811181	-1.09014	0.187941	1.49327	2.63129	-1.61946	-1.9826	-0.252538	-0.713274	1.01139	-0.488095	-0.201547	2.8875	-0.448564	-1.17366	-0.908169	-0.438955	0	2.42276	0.18594	0.0708431	-2.19786	0.544879	0.204598	-0.933943	-1.62002	-0.377122
P68051.txt		1.78617	1.651	0.610056	-2.89671	0.309553	1.02449	1.473	-0.145163	-0.271511	1.473	-0.333021	-1.72602	-1.30596	0.986536	-0.765504	1.00984	-1.25524	0.802676	0.0835205	1.06864	0.491331	0.786568	-1.03997	0.136122	1.473	2.64709	-1.63494	-1.99461	-0.234093	-0.715095	0.980704	-0.431372	-0.262521	2.86247	-0.404908	-1.20402	-0.266199	-1.52161	-0.140909	2.39932	0.223099	0.0261513	-2.21222	0.561697	0.184213	-0.958003	-1.5681	-0.418454
P68052.txt		1.47986	1.05012	2.51234	-3.43509	-1.29636	-0.826409	1.49327	0.541736	-0.758425	1.02853	-0.728187	-1.3468	-1.29518	0.976481	-0.764375	1.49327	-1.22106	0.474792	-0.365699	1.5345	0.171284	1.14552	-1.17842	-0.107472	1.49327	1.61661	0.660188	-2.74804	0	0	1.01139	-0.0833333	-0.768393	4.28173	0.578229	-0.623877	-0.908169	-0.438955	0	1.49327	0.335361	-1.00384	-1.52919	0.0161409	-0.487308	-2.32347	-0.660491	-1.89039
P68053.txt		1.47986	1.05012	2.51234	-3.43509	-1.29636	-0.826409	1.49327	0.541736	-0.758425	1.02853	-0.728187	-1.3468	-1.29518	0.976481	-0.764375	1.49327	-1.22106	0.474792	-0.365699	1.5345	0.171284	1.14552	-1.17842	-0.107472	1.49327	1.61661	0.660188	-2.74804	0	0	1.01139	-0.0833333	-0.768393	4.28173	0.578229	-0.623877	-0.908169	-0.438955	0	1.49327	0.335361	-1.00384	-1.52919	0.0161409	-0.487308	-2.32347	-0.660491	-1.89039
P68054.txt		1.47986	1.87426	0.488062	-3.15718	-0.64144	-0.128587	1.02853	0.42592	-0.274033	0.563786	0.0295742	-1.70305	-1.29518	0.976481	-0.764375	1.95801	-1.8267	0.200427	0.0990435	1.52263	-0.268894	1.14552	-1.08909	-0.0996065	1.95801	1.55819	0.323046	-2.74804	0	0	1.01139	-0.0833333	-0.768393	2.8875	0.300278	0.198845	-0.908169	-0.438955	0	1.49327	0.335361	-1.00384	-1.52919	0.0161409	-0.487308	-2.32347	-1.26183	-1.33818
P68055.txt		1.47986	1.87426	0.488062	-3.15718	-0.64144	-0.128587	1.02853	0.42592	-0.274033	0.563786	0.0295742	-1.70305	-1.29518	0.976481	-0.764375	1.95801	-1.8267	0.200427	0.0990435	1.52263	-0.268894	1.14552	-1.08909	-0.0996065	1.95801	1.55819	0.323046	-2.74804	0	0	1.01139	-0.0833333	-0.768393	2.8875	0.300278	0.198845	-0.908169	-0.438955	0	1.49327	0.335361	-1.00384	-1.52919	0.0161409	-0.487308	-2.32347	-1.26183	-1.33818
P68056.txt		1.58948	0.766428	1.55331	-2.52689	0.625354	0.903826	0.162231	-0.33758	-0.0457982	1.57596	-0.557398	-1.6577	-1.72274	0.426925	0	1.57596	0.468923	0.569041	0.162231	0.913127	-0.27475	0.572434	-0.606677	-0.160856	1.57596	1.54833	-0.598153	-2.32206	-1.57352	0	1.13641	0.30045	-0.835893	2.98969	-0.812719	-0.102695	-0.877537	-1.7199	0	2.51844	0.127572	-0.0903066	-1.80067	-0.44387	1.29935	-2.2451	-0.182537	-0.00413501
P68057.txt		1.61741	0.723885	1.6331	-2.50802	0.601985	0.945043	0.178311	-0.36788	-0.018167	1.59704	-0.597105	-1.64196	-1.71333	0.417668	0	1.59704	0.436688	0.616815	0.178311	0.89183	-0.250394	0.59677	-0.653427	-0.114266	1.59704	1.52395	-0.567173	-2.31113	-1.59697	0	1.16825	0.247126	-0.781025	3.01578	-0.860987	-0.0552635	-1.53297	0	0	2.54286	0.0883494	-0.0456546	-1.78473	-0.471889	1.34163	-2.22523	-0.214498	0.0281746
P68058.txt		1.61741	0.723885	1.6331	-2.50802	0.601985	0.945043	-0.2946	-0.372544	0.532007	1.59704	-0.597105	-1.64196	-1.71333	0.417668	0	1.59704	0.436688	0.616815	0.178311	0.89183	-0.250394	0.59677	-0.653427	-0.114266	1.59704	1.52395	-0.567173	-2.31113	-1.59697	0	1.16825	0.247126	-0.781025	3.01578	-0.860987	-0.0552635	-1.53297	0	0	2.54286	0.0883494	-0.0456546	-1.78473	-0.471889	1.34163	-2.22523	-0.214498	0.0281746
P68059.txt		1.95763	1.32398	1.63524	-2.79081	0.447053	0.613906	0.651221	0.541352	-2.05255	2.06995	-1.65308	0.19637	-1.71333	0.810768	0	0.651221	0.806921	1.09152	1.59704	-1.31007	-0.287604	-0.764088	-0.996631	-1.05808	0.651221	0.183855	-0.112835	-1.92169	-1.70864	-0.703577	0.602666	0.793033	-0.284488	3.01578	-0.29212	1.2269	0.45663	-1.52873	-0.284485	1.59704	0.303008	0.307765	-1.1043	-0.43921	-0.644369	-1.65965	0.704049	-1.64077
P68060.txt		1.95763	1.32398	1.63524	-2.79081	0.447053	0.613906	0.651221	0.541352	-2.05255	2.06995	-1.65308	0.19637	-1.71333	0.810768	0	0.651221	0.806921	1.09152	1.59704	-1.31007	-0.287604	-0.764088	-0.996631	-1.05808	0.651221	0.183855	-0.112835	-1.92169	-1.70864	-0.703577	0.602666	0.793033	-0.284488	3.01578	-0.29212	1.2269	0.45663	-1.52873	-0.284485	1.59704	0.303008	0.307765	-1.1043	-0.43921	-0.644369	-1.65965	0.704049	-1.64077
P68061.txt		2.81721	0.869048	1.67037	-2.32347	0.709782	0.741299	1.02853	-0.453399	-1.46464	1.02853	1.2228	-0.811874	-0.830442	0.29658	0.712388	0.563786	-1.36041	0.0374857	0.0990435	0.274396	1.23058	-0.191833	-1.17576	-0.604047	1.02853	1.29608	0.939663	0.313703	-0.189178	-0.469002	0.733487	0.265401	-0.113786	2.42276	0.542326	0.426184	-0.908169	-0.344046	0	1.49327	0.335361	-1.00384	-1.52919	0.0161409	-0.487308	-2.32347	-0.157729	-1.08624
P68062.txt		2.81721	0.869048	1.67037	-2.32347	0.709782	0.741299	1.02853	-0.453399	-1.46464	1.02853	1.2228	-0.811874	-0.830442	0.29658	0.712388	0.563786	-1.36041	0.0374857	0.0990435	0.274396	1.23058	-0.191833	-1.17576	-0.604047	1.02853	1.29608	0.939663	0.313703	-0.189178	-0.469002	0.733487	0.265401	-0.113786	2.42276	0.542326	0.426184	-0.908169	-0.344046	0	1.49327	0.335361	-1.00384	-1.52919	0.0161409	-0.487308	-2.32347	-0.157729	-1.08624
P68063.txt		2.81721	0.869048	1.67037	-2.32347	0.709782	0.741299	1.02853	-0.453399	-1.46464	1.02853	1.2228	-0.811874	-0.830442	0.29658	0.712388	0.563786	-1.36041	0.0374857	0.0990435	0.274396	1.23058	-0.191833	-1.17576	-0.604047	1.02853	1.29608	0.939663	0.313703	-0.189178	-0.469002	0.733487	0.265401	-0.113786	2.42276	0.542326	0.426184	-0.908169	-0.344046	0	1.49327	0.335361	-1.00384	-1.52919	0.0161409	-0.487308	-2.32347	-0.157729	-1.08624
P68064.txt		1.78617	1.651	0.610056	-2.89671	0.309553	1.02449	1.473	-0.145163	-0.271511	1.473	-0.333021	-1.72602	-1.30596	0.986536	-0.765504	1.00984	-1.25524	0.802676	0.0835205	1.06864	0.491331	1.11977	-1.4941	0.392698	1.473	2.64709	-1.63494	-1.99461	-0.234093	-0.715095	0.980704	-0.431372	-0.262521	3.32563	0.0778207	-0.645143	-0.266199	-1.52161	-0.140909	2.39932	0.223099	0.0261513	-2.21222	0.561697	0.184213	-1.51192	-1.67251	-1.82111
P68065.txt		1.8142	1.61458	0.67624	-2.87928	0.287719	1.06153	1.49327	-0.180579	-0.23709	1.49327	-0.369757	-1.71179	-1.29518	0.976481	-0.764375	1.02853	-1.29608	0.848646	0.0990435	1.04916	0.525419	1.14552	-1.54946	0.450759	1.49327	2.63129	-1.61946	-1.9826	-0.252538	-0.713274	1.01139	-0.488095	-0.201547	2.8875	-0.448564	-1.17366	-0.908169	-0.438955	0	2.42276	0.18594	0.0708431	-2.19786	0.544879	0.204598	-1.21185	-1.13114	-0.646835
P68068.txt		1.11977	0.579902	2.73362	-2.89671	0.309553	1.02449	0.54668	-0.714657	0.0859794	1.00984	-0.791345	-0.678037	-1.76912	0.471317	0	1.473	-0.179319	0.601147	-0.379639	1.09534	0.0236752	1.11977	-0.586724	-0.674259	0.0835205	1.61364	-0.940124	-1.23178	-0.428612	0.0907037	0.980704	0.620466	-1.369	2.39932	-0.107703	-0.460493	0.383326	-0.424697	1.90681	1.00984	-0.636715	-0.108475	-1.54583	0.0427455	-0.507599	-0.681045	-0.35373	0.795025
P68069.txt		1.11977	0.579902	2.73362	-2.89671	0.309553	1.02449	0.54668	-0.714657	0.0859794	1.00984	-0.791345	-0.678037	-1.76912	0.471317	0	1.473	-0.179319	0.601147	-0.379639	1.09534	0.0236752	1.11977	-0.586724	-0.674259	0.0835205	1.61364	-0.940124	-1.23178	-0.428612	0.0907037	0.980704	0.620466	-1.369	2.39932	-0.107703	-0.460493	0.383326	-0.424697	1.90681	1.00984	-0.636715	-0.108475	-1.54583	0.0427455	-0.507599	-0.681045	-0.35373	0.795025
P68070.txt		1.11977	0.579902	2.73362	-2.89671	0.309553	1.02449	0.54668	-0.714657	0.0859794	1.00984	-0.791345	-0.678037	-1.76912	0.471317	0	1.473	-0.179319	0.601147	-0.379639	1.09534	0.0236752	1.11977	-0.586724	-0.674259	0.0835205	1.61364	-0.940124	-1.23178	-0.428612	0.0907037	0.980704	0.620466	-1.369	2.39932	-0.107703	-0.460493	0.383326	-0.424697	1.90681	1.00984	-0.636715	-0.108475	-1.54583	0.0427455	-0.507599	-0.681045	-0.35373	0.795025
P68071.txt		1.11977	0.579902	2.73362	-2.89671	0.309553	1.02449	0.54668	-0.714657	0.0859794	1.00984	-0.791345	-0.678037	-1.76912	0.471317	0	1.473	-0.179319	0.601147	-0.379639	1.09534	0.0236752	1.11977	-0.586724	-0.674259	0.0835205	1.61364	-0.940124	-1.23178	-0.428612	0.0907037	0.980704	0.620466	-1.369	2.39932	-0.107703	-0.460493	0.383326	-0.424697	1.90681	1.00984	-0.636715	-0.108475	-1.54583	0.0427455	-0.507599	-0.681045	-0.35373	0.795025
P68077.txt		0.786568	0.976296	0.655357	-2.89671	0.309553	1.02449	0.54668	-0.274115	-0.821395	1.473	-0.742894	-1.00557	-1.76912	0.471317	0	1.473	-0.759972	1.41143	-0.379639	1.09534	0.0236752	1.11977	-1.16663	-0.0864316	0.54668	0.773396	0.814394	-1.23178	-0.428612	0.0907037	0.703746	0.369482	-1.36007	2.86247	-0.161963	-0.777863	0.383326	-0.424697	1.90681	1.473	-0.213475	0.081242	-1.87902	0.309553	-0.21031	-0.958003	0.86135	0.765433
P68078.txt		0.786568	0.976296	0.655357	-2.89671	0.309553	1.02449	0.54668	-0.274115	-0.821395	1.473	-0.742894	-1.00557	-1.76912	0.471317	0	1.473	-0.759972	1.41143	-0.379639	1.09534	0.0236752	1.11977	-1.16663	-0.0864316	0.54668	0.773396	0.814394	-1.23178	-0.428612	0.0907037	0.703746	0.369482	-1.36007	2.86247	-0.161963	-0.777863	0.383326	-0.424697	1.90681	1.473	-0.213475	0.081242	-1.87902	0.309553	-0.21031	-0.958003	0.86135	0.765433
P68079.txt		0.786568	0.976296	0.655357	-2.89671	0.309553	1.02449	0.54668	-0.274115	-0.821395	1.473	-0.742894	-1.00557	-1.76912	0.471317	0	1.473	-0.759972	1.41143	-0.379639	1.09534	0.0236752	1.11977	-1.16663	-0.0864316	0.54668	0.773396	0.814394	-1.23178	-0.428612	0.0907037	0.703746	0.369482	-1.36007	2.86247	-0.161963	-0.777863	0.383326	-0.424697	1.90681	1.473	-0.213475	0.081242	-1.87902	0.309553	-0.21031	-0.958003	0.86135	0.765433
P68087.txt		1.78617	1.19665	1.48817	-2.89671	-0.0238118	0.0947008	1.473	-0.187858	-1.51633	0.54668	0.440542	-1.09904	-1.76912	0.471317	0	1.473	-2.03228	-0.513865	-0.379639	1.66682	0.289329	2.11936	-1.53625	-0.6459	1.00984	1.35529	0.980351	-2.75744	0	0	1.25766	0.317571	-0.559106	3.78879	0.42981	-0.48412	-0.266199	-1.52161	-0.140909	1.93616	0.807977	-0.857739	-1.87902	1.10725	-0.060956	-2.89671	-0.476235	-1.27815
P68168.txt		2.02407	0.379816	0.388663	-3.41242	0.751611	-1.13949	0.303774	-0.789312	0.373331	-1.01981	0.689494	-0.0730609	-1.9022	-0.0534594	0	4.71573	-0.241395	1.14543	-0.137422	-0.614944	0.425178	-1.78472	0.663365	-0.536491	-1.01981	0.552838	-0.982132	-0.714742	0.691757	-0.172306	-0.774174	-0.798366	-0.918964	5.59812	-0.293118	-0.073741	2.06917	0.372484	2.0563	2.06856	-0.480202	0.0165919	-0.832521	0.548845	-0.330629	-1.038	-0.972085	2.00859
P68169.txt		2.02407	0.379816	0.388663	-3.41242	0.751611	-1.13949	0.303774	-0.789312	0.373331	-1.01981	0.689494	-0.0730609	-1.9022	-0.0534594	0	4.71573	-0.241395	1.14543	-0.137422	-0.614944	0.425178	-1.78472	0.663365	-0.536491	-1.01981	0.552838	-0.982132	-0.714742	0.691757	-0.172306	-0.774174	-0.798366	-0.918964	5.59812	-0.293118	-0.073741	2.06917	0.372484	2.0563	2.06856	-0.480202	0.0165919	-0.832521	0.548845	-0.330629	-1.038	-0.972085	2.00859
P68194.txt		1.8142	1.61458	0.67624	-2.87928	0.287719	1.06153	1.49327	-0.180579	-0.23709	1.49327	-0.369757	-1.71179	-1.29518	0.976481	-0.764375	1.02853	-1.29608	0.848646	0.0990435	1.04916	0.525419	1.14552	-1.54946	0.450759	1.49327	2.63129	-1.61946	-1.9826	-0.252538	-0.713274	1.01139	-0.488095	-0.201547	2.8875	-0.448564	-1.17366	-0.908169	-0.438955	0	2.42276	0.18594	0.0708431	-2.19786	0.544879	0.204598	-1.21185	-1.13114	-0.646835
P68222.txt		1.11977	1.9512	0.701596	-3.45063	-1.27079	-0.826697	1.473	0.051234	0.231179	1.00984	-0.418412	-1.45092	-1.30596	0.986536	-0.765504	1.473	-1.43455	0.376256	0.0835205	1.53884	-0.29216	1.11977	-0.68906	-0.739265	1.93616	1.58363	0.277838	-2.75744	0	0	0.980704	-0.029546	-0.821445	3.32563	0.544745	-0.066866	-0.266199	-1.52161	-0.140909	1.473	0.367177	-1.02776	-1.21263	-0.626548	0.0715168	-2.61975	-0.651869	-1.59193
P68223.txt		1.11977	1.9512	0.701596	-3.45063	-1.27079	-0.826697	1.473	0.051234	0.231179	1.00984	-0.418412	-1.45092	-1.30596	0.986536	-0.765504	1.473	-1.43455	0.376256	0.0835205	1.53884	-0.29216	1.11977	-0.68906	-0.739265	1.93616	1.58363	0.277838	-2.75744	0	0	0.980704	-0.029546	-0.821445	3.32563	0.544745	-0.066866	-0.266199	-1.52161	-0.140909	1.473	0.367177	-1.02776	-1.21263	-0.626548	0.0715168	-2.61975	-0.651869	-1.59193
P68224.txt		1.11977	1.9512	0.701596	-3.45063	-1.27079	-0.826697	1.473	0.051234	0.231179	1.00984	-0.418412	-1.45092	-1.30596	0.986536	-0.765504	1.473	-1.43455	0.376256	0.0835205	1.53884	-0.29216	1.11977	-0.68906	-0.739265	1.93616	1.58363	0.277838	-2.75744	0	0	0.980704	-0.029546	-0.821445	3.32563	0.544745	-0.066866	-0.266199	-1.52161	-0.140909	1.473	0.367177	-1.02776	-1.21263	-0.626548	0.0715168	-2.61975	-0.651869	-1.59193
P68225.txt		1.11977	1.9512	0.701596	-3.45063	-1.27079	-0.826697	1.473	0.051234	0.231179	1.00984	-0.418412	-1.45092	-1.30596	0.986536	-0.765504	1.473	-1.43455	0.376256	0.0835205	1.53884	-0.29216	1.11977	-0.68906	-0.739265	1.93616	1.58363	0.277838	-2.75744	0	0	0.980704	-0.029546	-0.821445	3.32563	0.544745	-0.066866	-0.266199	-1.52161	-0.140909	1.473	0.367177	-1.02776	-1.21263	-0.626548	0.0715168	-2.61975	-0.651869	-1.59193
P68226.txt		1.11977	1.82157	0.927804	-2.34279	0.342644	0.673038	1.93616	-0.282792	0.318058	1.93616	-0.492866	-0.57218	-1.76912	0.471317	0	1.00984	-0.918688	0.258965	-1.30596	1.87275	-0.846391	1.11977	-1.037	-0.090825	1.473	1.39186	0.203586	-2.75744	0	0	1.25766	0.277153	-0.671858	2.86247	-0.419632	-0.248469	-0.266199	-1.52161	-0.140909	1.00984	0.281974	-0.681777	-1.87902	0.309553	-0.21031	-1.78888	-1.46017	-1.44553
P68227.txt		1.11977	1.82157	0.927804	-2.34279	0.342644	0.673038	1.93616	-0.282792	0.318058	1.93616	-0.492866	-0.57218	-1.76912	0.471317	0	1.00984	-0.918688	0.258965	-1.30596	1.87275	-0.846391	1.11977	-1.037	-0.090825	1.473	1.39186	0.203586	-2.75744	0	0	1.25766	0.277153	-0.671858	2.86247	-0.419632	-0.248469	-0.266199	-1.52161	-0.140909	1.00984	0.281974	-0.681777	-1.87902	0.309553	-0.21031	-1.78888	-1.46017	-1.44553
P68228.txt		1.11977	1.82157	0.927804	-2.34279	0.342644	0.673038	1.93616	-0.282792	0.318058	1.93616	-0.492866	-0.57218	-1.76912	0.471317	0	1.00984	-0.918688	0.258965	-1.30596	1.87275	-0.846391	1.11977	-1.037	-0.090825	1.473	1.39186	0.203586	-2.75744	0	0	1.25766	0.277153	-0.671858	2.86247	-0.419632	-0.248469	-0.266199	-1.52161	-0.140909	1.00984	0.281974	-0.681777	-1.87902	0.309553	-0.21031	-1.78888	-1.46017	-1.44553
P68229.txt		1.11977	1.82157	0.927804	-2.34279	0.342644	0.673038	1.93616	-0.282792	0.318058	1.93616	-0.492866	-0.57218	-1.76912	0.471317	0	1.00984	-0.918688	0.258965	-1.30596	1.87275	-0.846391	1.11977	-1.037	-0.090825	1.473	1.39186	0.203586	-2.75744	0	0	1.25766	0.277153	-0.671858	2.86247	-0.419632	-0.248469	-0.266199	-1.52161	-0.140909	1.00984	0.281974	-0.681777	-1.87902	0.309553	-0.21031	-1.78888	-1.46017	-1.44553
P68230.txt		1.11977	1.82157	0.927804	-2.34279	0.342644	0.673038	1.93616	0.315111	-0.735601	1.93616	-0.492866	-0.57218	-1.76912	0.471317	0	1.00984	-0.918688	0.258965	-1.30596	1.87275	-0.846391	1.11977	-1.037	-0.090825	1.93616	0.743339	1.3596	-2.75744	0	0	1.25766	0.277153	-0.671858	2.86247	-0.419632	-0.248469	-0.266199	-1.52161	-0.140909	1.00984	0.281974	-0.681777	-1.87902	0.309553	-0.21031	-2.06584	-1.58269	-1.27345
P68231.txt		1.11977	1.82157	0.927804	-2.34279	0.342644	0.673038	1.93616	0.315111	-0.735601	1.93616	-0.492866	-0.57218	-1.76912	0.471317	0	1.00984	-0.918688	0.258965	-1.30596	1.87275	-0.846391	1.11977	-1.037	-0.090825	1.93616	0.743339	1.3596	-2.75744	0	0	1.25766	0.277153	-0.671858	2.86247	-0.419632	-0.248469	-0.266199	-1.52161	-0.140909	1.00984	0.281974	-0.681777	-1.87902	0.309553	-0.21031	-2.06584	-1.58269	-1.27345
P68232.txt		2.11936	1.02624	1.74499	-3.17367	-0.616496	-0.144448	0.54668	0.655918	-0.0428011	1.00984	-0.418412	-1.45092	-1.30596	0.986536	-0.765504	1.473	-1.43455	0.376256	0.0835205	1.53884	-0.29216	1.11977	-1.037	-0.150055	1.93616	1.58363	0.277838	-2.75744	0	0	1.25766	0.277153	-0.671858	2.86247	0.338651	0.149578	-0.266199	-1.52161	-0.140909	1.473	0.367177	-1.02776	-1.54583	0.0427455	-0.507599	-2.61975	-0.587751	-1.61963
P68234.txt		2.11936	1.02624	1.74499	-3.17367	-0.616496	-0.144448	0.54668	0.655918	-0.0428011	1.00984	-0.418412	-1.45092	-1.30596	0.986536	-0.765504	1.473	-1.43455	0.376256	0.0835205	1.53884	-0.29216	1.11977	-1.037	-0.150055	1.93616	1.58363	0.277838	-2.75744	0	0	1.25766	0.277153	-0.671858	2.86247	0.338651	0.149578	-0.266199	-1.52161	-0.140909	1.473	0.367177	-1.02776	-1.54583	0.0427455	-0.507599	-2.61975	-0.587751	-1.61963
P68235.txt		3.28455	-0.0868883	-0.590776	-3.09047	0.744756	1.03581	-1.2515	-0.605915	1.09538	2.0472	-0.406085	-0.465999	-1.72274	0.817256	0	-0.309012	-1.06036	0.307657	-1.72274	-0.402529	0	-0.444609	-1.89339	-1.84717	2.51844	0.924898	-1.14098	-2.32206	-1.30517	0	0.572823	1.21293	-1.31112	2.98969	-0.530366	0.733489	-0.877537	-1.7199	0	2.0472	0.799611	-0.0179497	-0.444609	-0.212342	-0.0855471	0.00923908	0.561135	1.55508
P68236.txt		3.28455	-0.0868883	-0.590776	-3.09047	0.744756	1.03581	-1.2515	-0.605915	1.09538	2.0472	-0.406085	-0.465999	-1.72274	0.817256	0	-0.309012	-1.06036	0.307657	-1.72274	-0.402529	0	-0.444609	-1.89339	-1.84717	2.51844	0.924898	-1.14098	-2.32206	-1.30517	0	0.572823	1.21293	-1.31112	2.98969	-0.530366	0.733489	-0.877537	-1.7199	0	2.0472	0.799611	-0.0179497	-0.444609	-0.212342	-0.0855471	0.00923908	0.561135	1.55508
P68237.txt		3.28455	-0.0868883	-0.590776	-3.09047	0.744756	1.03581	-1.2515	-0.605915	1.09538	2.0472	-0.406085	-0.465999	-1.72274	0.817256	0	-0.309012	-1.06036	0.307657	-1.72274	-0.402529	0	-0.444609	-1.89339	-1.84717	2.51844	0.924898	-1.14098	-2.32206	-1.30517	0	0.572823	1.21293	-1.31112	2.98969	-0.530366	0.733489	-0.877537	-1.7199	0	2.0472	0.799611	-0.0179497	-0.444609	-0.212342	-0.0855471	0.00923908	0.561135	1.55508
P68238.txt		2.94554	-1.54517	0.442424	-3.09047	0.744756	1.03581	0.162231	0.21583	1.71759	2.0472	0.590289	-0.736187	-1.72274	0.988025	0	-0.780254	-1.34056	-1.04685	-1.72274	-0.402529	0	0.23342	-2.31224	-2.12197	2.0472	0.866594	-1.66308	-2.71013	0	0	1.69999	1.65378	-1.36813	2.98969	-0.469316	0.731711	-0.216676	-1.88699	-0.593039	1.10472	0.0706753	0.00419002	-1.12264	0.638878	-0.65014	-0.554345	0.4914	1.03309
P68239.txt		2.94554	-1.54517	0.442424	-3.09047	0.744756	1.03581	0.162231	0.21583	1.71759	2.0472	0.590289	-0.736187	-1.72274	0.988025	0	-0.780254	-1.34056	-1.04685	-1.72274	-0.402529	0	0.23342	-2.31224	-2.12197	2.0472	0.866594	-1.66308	-2.71013	0	0	1.69999	1.65378	-1.36813	2.98969	-0.469316	0.731711	-0.216676	-1.88699	-0.593039	1.10472	0.0706753	0.00419002	-1.12264	0.638878	-0.65014	-0.554345	0.4914	1.03309
P68240.txt		2.94554	-1.54517	0.442424	-3.09047	0.744756	1.03581	0.162231	0.21583	1.71759	2.0472	0.590289	-0.736187	-1.72274	0.988025	0	-0.780254	-1.34056	-1.04685	-1.72274	-0.402529	0	0.23342	-2.31224	-2.12197	2.0472	0.866594	-1.66308	-2.71013	0	0	1.69999	1.65378	-1.36813	2.98969	-0.469316	0.731711	-0.216676	-1.88699	-0.593039	1.10472	0.0706753	0.00419002	-1.12264	0.638878	-0.65014	-0.554345	0.4914	1.03309
P68256.txt		1.45297	-0.323345	2.15514	-2.89671	0.309553	1.02449	0.54668	-0.714657	0.0859794	1.00984	-0.791345	-0.678037	-1.76912	0.471317	0	1.473	-0.179319	0.601147	-0.379639	1.09534	0.0236752	1.11977	0.272895	-0.329129	0.54668	1.90901	-1.27661	-1.61319	-1.08229	-0.538027	0.703746	0.369482	-1.36007	2.39932	-0.107703	-0.460493	0.383326	-0.424697	1.90681	1.00984	-0.636715	-0.108475	-1.54583	0.0427455	-0.507599	-0.681045	-0.35373	0.795025
P68257.txt		1.45297	-0.323345	2.15514	-2.89671	0.309553	1.02449	0.54668	-0.714657	0.0859794	1.00984	-0.791345	-0.678037	-1.76912	0.471317	0	1.473	-0.179319	0.601147	-0.379639	1.09534	0.0236752	1.11977	0.272895	-0.329129	0.54668	1.90901	-1.27661	-1.23178	-0.428612	0.0907037	0.703746	0.369482	-1.36007	2.39932	-0.107703	-0.460493	0.383326	-0.424697	1.90681	1.00984	-0.636715	-0.108475	-1.54583	0.0427455	-0.507599	-0.681045	-0.35373	0.795025
P68258.txt		1.45297	-0.323345	2.15514	-2.89671	0.309553	1.02449	0.54668	-0.714657	0.0859794	1.00984	-0.791345	-0.678037	-1.76912	0.471317	0	1.473	-0.179319	0.601147	-0.379639	1.09534	0.0236752	1.11977	0.272895	-0.329129	0.54668	1.90901	-1.27661	-1.23178	-0.428612	0.0907037	0.703746	0.369482	-1.36007	2.39932	-0.107703	-0.460493	0.383326	-0.424697	1.90681	1.00984	-0.636715	-0.108475	-1.54583	0.0427455	-0.507599	-0.681045	-0.35373	0.795025
P68871.txt		1.78617	1.46542	1.11913	-3.17367	-0.616496	-0.144448	0.54668	0.655918	-0.0428011	1.00984	-0.418412	-1.45092	-1.30596	0.986536	-0.765504	1.473	-1.43455	0.376256	-0.842798	1.06859	0.640314	1.11977	-0.68906	-0.739265	1.93616	1.58363	0.277838	-2.75744	0	0	0.980704	-0.029546	-0.821445	2.86247	0.338651	0.149578	-0.266199	-1.52161	-0.140909	1.473	0.367177	-1.02776	-0.879427	-0.109151	0.429559	-2.61975	-1.09001	-0.979034
P68872.txt		1.78617	1.46542	1.11913	-3.17367	-0.616496	-0.144448	0.54668	0.655918	-0.0428011	1.00984	-0.418412	-1.45092	-1.30596	0.986536	-0.765504	1.473	-1.43455	0.376256	-0.842798	1.06859	0.640314	1.11977	-0.68906	-0.739265	1.93616	1.58363	0.277838	-2.75744	0	0	0.980704	-0.029546	-0.821445	2.86247	0.338651	0.149578	-0.266199	-1.52161	-0.140909	1.473	0.367177	-1.02776	-0.879427	-0.109151	0.429559	-2.61975	-1.09001	-0.979034
P68873.txt		1.78617	1.46542	1.11913	-3.17367	-0.616496	-0.144448	0.54668	0.655918	-0.0428011	1.00984	-0.418412	-1.45092	-1.30596	0.986536	-0.765504	1.473	-1.43455	0.376256	-0.842798	1.06859	0.640314	1.11977	-0.68906	-0.739265	1.93616	1.58363	0.277838	-2.75744	0	0	0.980704	-0.029546	-0.821445	2.86247	0.338651	0.149578	-0.266199	-1.52161	-0.140909	1.473	0.367177	-1.02776	-0.879427	-0.109151	0.429559	-2.61975	-1.09001	-0.979034
P68944.txt		2.48287	0.973136	1.50596	-2.32347	0.709782	0.741299	1.02853	-0.453399	-1.46464	1.49327	1.14367	-1.08646	-0.830442	0.29658	0.712388	0.0990435	-1.47959	0.369966	0.0990435	0.274396	1.23058	-0.526172	-1.63381	-1.18876	1.02853	1.29608	0.939663	-0.0690147	-0.0320585	-0.142451	1.01139	0.14881	-0.323817	2.42276	0.542326	0.426184	-0.908169	-0.344046	0	1.49327	0.335361	-1.00384	-1.52919	0.0161409	-0.487308	-2.32347	-0.946376	-1.85465
P68945.txt		2.48287	0.973136	1.50596	-2.32347	0.709782	0.741299	1.02853	-0.453399	-1.46464	1.49327	1.14367	-1.08646	-0.830442	0.29658	0.712388	0.0990435	-1.47959	0.369966	0.0990435	0.274396	1.23058	-0.526172	-1.63381	-1.18876	1.02853	1.29608	0.939663	-0.0690147	-0.0320585	-0.142451	1.01139	0.14881	-0.323817	2.42276	0.542326	0.426184	-0.908169	-0.344046	0	1.49327	0.335361	-1.00384	-1.52919	0.0161409	-0.487308	-2.32347	-0.946376	-1.85465
P69891.txt		0.786568	0.98337	0.673972	-3.17367	-0.0684996	1.56114	0.0835205	-0.341964	-0.423951	1.473	-0.742894	-1.00557	-1.76912	0.471317	0	1.473	-0.759972	1.41143	-0.379639	1.09534	0.0236752	0.786568	-1.65546	-0.905956	1.00984	0.754962	0.349939	-1.23178	-0.428612	0.0907037	0.703746	0.369482	-1.36007	3.32563	0.0636715	-0.89696	0.383326	-0.424697	1.90681	1.473	-0.213475	0.081242	-1.87902	0.309553	-0.21031	-0.958003	0.86135	0.765433
P69892.txt		0.453369	0.55951	0.497352	-3.17367	-0.0684996	1.56114	0.0835205	-0.341964	-0.423951	1.473	-0.742894	-1.00557	-1.76912	0.471317	0	1.473	-0.759972	1.41143	-0.379639	1.09534	0.0236752	1.11977	-1.16663	-0.0864316	1.00984	0.754962	0.349939	-1.23178	-0.428612	0.0907037	0.703746	0.369482	-1.36007	3.32563	0.0636715	-0.89696	0.383326	-0.424697	1.90681	1.473	-0.213475	0.081242	-1.87902	0.309553	-0.21031	-0.958003	0.86135	0.765433
P69905.txt		3.96258	-0.445371	0.0944589	-3.09047	0.744756	1.03581	-0.309012	-0.369891	-0.248664	1.57596	0.0619332	-0.758804	-1.72274	0.817256	0	-0.309012	-1.06036	0.307657	-1.72274	-0.402529	0	-0.783624	-2.32286	-1.97529	2.51844	0.422583	-1.20931	-2.71013	0	0	1.13641	1.68006	-0.91049	2.98969	-0.530366	0.733489	0.444185	-1.46823	-0.181899	1.10472	0.0706753	0.00419002	-0.783624	-0.0329818	0.245421	-0.836137	1.19428	0.762532
P69906.txt		3.96258	-0.445371	0.0944589	-3.09047	0.744756	1.03581	-0.309012	-0.369891	-0.248664	1.57596	0.0619332	-0.758804	-1.72274	0.817256	0	-0.309012	-1.06036	0.307657	-1.72274	-0.402529	0	-0.783624	-2.32286	-1.97529	2.51844	0.422583	-1.20931	-2.71013	0	0	1.13641	1.68006	-0.91049	2.98969	-0.530366	0.733489	0.444185	-1.46823	-0.181899	1.10472	0.0706753	0.00419002	-0.783624	-0.0329818	0.245421	-0.836137	1.19428	0.762532
P69907.txt		3.96258	-0.445371	0.0944589	-3.09047	0.744756	1.03581	-0.309012	-0.369891	-0.248664	1.57596	0.0619332	-0.758804	-1.72274	0.817256	0	-0.309012	-1.06036	0.307657	-1.72274	-0.402529	0	-0.783624	-2.32286	-1.97529	2.51844	0.422583	-1.20931	-2.71013	0	0	1.13641	1.68006	-0.91049	2.98969	-0.530366	0.733489	0.444185	-1.46823	-0.181899	1.10472	0.0706753	0.00419002	-0.783624	-0.0329818	0.245421	-0.836137	1.19428	0.762532
P80043.txt		1.92849	-0.394904	1.87336	-2.52689	0.658558	2.34152	-0.780254	0.177323	0.126444	2.0472	-1.36897	0.220157	-1.72274	0.817256	0	0.162231	2.08636	-1.31263	-1.2515	-0.311613	-0.247064	-0.444609	-0.654722	-0.750883	0.633474	0.456342	-0.994245	0.782504	-0.464696	-0.750021	0.00923908	1.25229	0.600211	4.40342	-1.01278	-0.243808	1.10505	0.0616486	-0.538442	0.162231	1.61042	-0.636147	-0.783624	0.183756	-0.713343	-0.554345	-1.23217	1.07936
P80044.txt		2.11936	1.7104	-1.30346	-2.89671	-1.67873	-0.998125	1.00984	-0.354741	-1.9947	2.86247	-1.30307	-0.306719	-1.30596	-0.100326	0.576296	0.0835205	-0.908342	1.17776	-0.379639	1.77398	0.457439	0.12017	0.284643	-0.436364	1.473	0.520879	-0.0889846	1.43812	-1.73006	-0.769783	-0.404087	1.18027	-1.14251	1.93616	0.872615	0.565431	1.03285	-0.928659	1.05893	1.00984	0.718578	0.815768	-2.21222	-0.794595	-0.124086	-1.51192	-0.969572	0.825055
P80216.txt		3.48589	0.574848	1.17521	-2.32347	0.709782	0.741299	1.02853	-0.453399	-1.46464	1.02853	1.68994	-1.98961	-0.830442	0.29658	0.712388	0.563786	-1.86318	0.00497259	0.0990435	0.274396	1.23058	-0.86051	-1.58003	-0.851897	1.02853	1.29608	0.939663	-0.451733	0.157729	0.195419	0.733487	0.125074	-0.0487683	2.42276	0.542326	0.426184	-0.256424	-0.168359	-0.764375	1.49327	0.335361	-1.00384	-1.52919	0.0161409	-0.487308	-2.04556	-0.819782	-0.639862
P80270.txt		1.25046	-0.435042	1.32282	-2.52689	0.658558	2.34152	0.162231	0.0055341	0.55928	1.57596	-1.05286	0.447258	-1.72274	0.817256	0	0.633474	1.46029	-0.139512	-1.2515	-0.242366	-0.144554	-1.46165	-0.0830116	-0.626484	0.162231	0.680695	-0.791216	-0.76978	-0.348649	0.428366	1.13641	0.889085	-0.118168	3.46093	-1.09281	0.293024	1.10505	-0.0369891	-0.571399	1.10472	2.0967	-1.15756	-1.46165	0.680695	-0.315167	0.291031	-0.78649	0.362476
P80271.txt		0.476843	0.0704356	0.0438163	-2.32347	-0.423897	0.972801	0.563786	0.630917	-0.878662	2.42276	-0.294406	0.00192989	-1.29518	0.185195	0.00546661	1.02853	-1.09457	0.707448	-0.365699	1.4386	1.85639	-0.191833	0.467863	-0.368512	0.0990435	1.07068	-0.794758	0.696421	-1.47682	-1.28412	-0.378133	1.21277	-1.35836	2.8875	0.626506	-1.11866	0.395321	-0.0896637	0.542639	1.49327	0.0687919	1.60576	-2.19786	-0.820768	-0.107945	-2.04556	1.05793	0.277081
P80726.txt		3.25089	1.30841	0.496241	-3.10727	0.746553	1.0468	-0.323326	1.30995	-1.41206	2.96382	0.204545	0.590278	-1.7321	0.944778	0	-1.26251	0.103142	1.33885	-1.7321	-1.3566	0	0.21045	-0.482851	-0.959722	0.146266	0.703339	-0.807825	-0.399391	-1.03708	-0.119429	-0.0184134	0.387191	0.906445	3.903	-0.891805	0.545728	2.40747	-0.382611	0.33644	1.55504	0.650024	0.288792	-1.14086	-0.261786	-0.986632	-0.580023	-1.57267	0.0846257
P80727.txt		2.81721	0.0119048	0.112734	-2.87928	-1.34269	-0.0830705	1.02853	-0.178612	-1.24048	0.563786	0.71964	-1.64712	-1.75993	0.842318	0	0.563786	-1.17311	1.00952	1.02853	0.893059	0.737313	0.476843	-0.448564	-0.927951	-1.29518	0.134687	-0.650289	-0.0690147	-1.25944	0.56029	0.177677	0.82179	-0.927366	3.35224	0.769507	-1.00615	-0.908169	0.106773	0	0.563786	1.47871	0.28841	-1.86352	-0.119883	0.473954	-1.48975	-1.01302	2.3531
P80945.txt		0.886104	-1.74741	-0.206734	-2.26485	0.875977	0.908681	1.55504	0.860842	-0.478068	1.55504	0.0175682	0.278573	-1.7321	0.969003	0	0.615859	0.140962	0.803876	-1.26251	0.46414	1.29252	-0.465204	-1.42302	-1.0949	0.146266	0.703339	-0.807825	0.374033	-0.0527046	-0.733069	-0.299218	0.765407	-0.040827	2.96382	-1.57576	-0.224783	2.40747	-0.916252	0.986676	2.49423	1.54354	0.423237	-0.803031	-0.0467801	-0.194904	-1.70324	-0.263523	1.37243
P80946.txt		2.45256	1.27804	0.133706	-1.78888	-0.666043	0.431936	1.473	-0.913674	-1.75303	1.473	0.247631	-0.833149	-1.30596	0	0.576296	1.93616	-1.26044	2.0021	1.00984	1.04603	0.527347	-1.21263	-0.50907	-1.02261	0.54668	1.02793	-0.574859	0.67529	-1.94722	-1.02111	-0.681045	0.665013	-0.102894	1.93616	-0.605983	0.3678	2.98142	0.472988	-0.701883	0.54668	1.18457	-0.216856	-1.87902	-0.178588	0.351054	-2.61975	0.149609	0.548708
P81023.txt		2.94554	0.147159	0.726005	-3.09047	0.744756	1.03581	-0.309012	-1.19598	0.317133	1.10472	0.127216	-0.398912	-1.2515	1.61	-0.680474	0.633474	-1.34874	-0.218841	-1.2515	0.27699	-0.247064	-0.105595	-0.82473	-0.183216	2.51844	0.502315	-1.07447	0.394433	-1.04402	-0.978904	0.291031	1.60285	-0.679839	3.46093	-0.425391	0.430953	-0.216676	-1.88699	-0.593039	1.10472	-0.24972	0.239261	-1.12264	0.243382	-0.224189	-2.2451	-0.304228	-0.025709
P81024.txt		2.63806	0.44321	1.95237	-2.79081	0.447053	0.613906	0.651221	0.623066	-2.10726	1.12413	0.180343	0.165394	-1.71333	0.810768	0	1.59704	-1.21203	1.70908	1.59704	-1.29224	-0.251045	-0.764088	-0.569503	-1.46348	0.651221	0.183855	-0.112835	-1.92169	-0.470747	1.44946	0.602666	0.682528	-0.245161	3.01578	-0.29212	1.2269	0.45663	-1.42872	-0.0657505	1.12413	0	0.494585	-1.44452	-0.111479	-0.444614	-1.37686	0.7422	-0.46819
P81042.txt		1.78617	1.26065	1.50506	-3.17367	-0.616496	-0.144448	1.00984	-0.191014	-1.16003	-0.379639	0.273835	-1.08176	-1.76912	0.471317	0	2.39932	-1.06164	0.836405	-1.30596	0.401303	1.13431	0.453369	-0.802455	-0.185937	1.473	1.73342	0.728542	-1.99461	-1.3544	-0.416631	0.980704	0.95729	-1.72716	3.78879	0.42981	-0.48412	-0.915723	-1.72031	0	1.473	-0.213475	0.081242	-1.87902	0.309553	-0.21031	-1.51192	-0.525185	-0.872995
P81043.txt		2.60652	-0.00942615	0.716005	-3.09047	0.744756	1.03581	-1.72274	0.646486	0	2.0472	0.431204	-0.718882	-1.72274	0.817256	0	0.162231	-0.902059	0.0418704	-0.780254	-0.475225	-1.25917	0.911449	-2.60369	-1.30666	3.46093	-0.330045	-0.753311	-1.15785	-0.974048	-0.992595	0.854615	1.74384	-1.17713	2.98969	-0.331956	0.772016	-0.877537	-1.7199	0	1.57596	0.406989	-0.105923	-1.46165	0.21583	-0.596672	-1.11793	0.765432	0.654946
P82111.txt		2.29784	0.357515	-1.04929	-3.0736	0.728646	1.06906	0.178311	-0.401323	1.65081	1.12413	0.0949172	-0.368532	-1.24042	1.60403	-0.678095	0.651221	-1.38913	-0.189609	0.178311	-0.245253	-1.06397	0.59677	-2.03716	0.219908	2.06995	0.337364	-0.75505	-1.1428	-0.0869269	-0.158031	0.319877	1.5647	-0.630009	3.48869	-0.472869	0.488968	-0.869771	-0.95818	0	1.12413	-0.284752	0.278806	-1.44452	0.601985	-0.192188	-1.65965	-0.240624	0.626134
P82112.txt		1.2772	1.36114	0.839656	-2.79081	0.447053	0.613906	0.178311	0.668872	-1.83343	2.06995	-0.801239	0.684077	-1.71333	0.810768	0	1.12413	-0.597979	1.42069	1.59704	-0.953585	-0.709587	-1.1043	-0.929491	-0.682117	1.12413	-0.0284752	-0.403623	-1.1428	-2.13592	-1.234	1.45103	0.0664175	0.11581	3.01578	-0.29212	1.2269	-0.206571	-1.90042	-0.605469	1.59704	0.303008	0.307765	-1.78473	0.136599	-0.0905064	-1.37686	1.29042	-1.42328
P82113.txt		2.48287	0.973136	1.50596	-2.32347	0.709782	0.741299	1.02853	-0.453399	-1.46464	0.563786	0.847795	-0.657827	-0.830442	0.29658	0.712388	1.02853	-0.828942	0.620697	0.0990435	0.274396	1.23058	-0.526172	-1.63381	-1.18876	1.02853	1.29608	0.939663	0.313703	-0.189178	-0.469002	0.733487	0.265401	-0.113786	2.42276	0.542326	0.426184	-0.908169	-0.344046	0	1.49327	0.335361	-1.00384	-1.52919	0.0161409	-0.487308	-2.04556	-1.51591	-1.56629
P82315.txt		2.94554	-0.662215	1.82447	-3.09047	0.73057	1.07997	-1.2515	1.03871	-0.838009	2.98969	0.919555	0.312359	-1.72274	0.939234	0	0.162231	-0.348649	-0.574991	-1.2515	-0.380861	-0.341535	-0.783624	-1.41822	-1.25769	1.10472	0.541844	-0.499759	-0.76978	0.0387387	-0.489561	-0.554345	-0.117349	0.728665	4.87466	-1.31082	0.403666	1.10505	-0.209605	-0.99589	2.0472	0.858222	0.932593	-1.12264	0.375214	-0.440513	-1.11793	0.956791	0.448981
P82316.txt		2.81721	0.0892857	1.5209	-2.60137	-0.446566	1.58985	1.49327	1.37584	-1.94048	1.49327	-1.02328	0.144392	-1.29518	0.925973	-0.789332	0.0990435	-0.51113	0.70873	-0.365699	-0.14386	0.367661	-0.191833	-0.703828	-1.05824	0.0990435	-0.651018	1.10187	0.696421	-2.16844	-0.300594	-0.656038	1.26114	-0.997026	2.42276	0.193688	-1.19784	-0.908169	-0.605046	0	1.49327	1.06627	1.41023	-1.52919	-0.263635	-0.00635183	-0.656038	0.406129	0.922479
P82345.txt		2.48287	0.521649	-0.209058	-2.32347	-0.295742	1.25845	0.0990435	-0.0161409	-1.46683	1.95801	-0.679418	-0.27472	-1.29518	-0.117851	0.595861	1.49327	-0.576132	1.40108	-0.830442	1.2346	1.01109	-0.86051	0.682389	0.260218	0.0990435	1.07068	-0.794758	-0.0690147	-1.01213	-0.710021	-0.378133	0.319512	-0.913261	1.95801	-0.305128	-0.336217	0.395321	0.696618	-0.19537	1.95801	0.427179	1.49842	-2.19786	-0.820768	-0.107945	-2.04556	1.3144	0.304575
P82990.txt		1.58948	-0.061588	1.81524	-2.80868	1.47957	1.01789	-0.309012	-0.653475	0.750193	1.10472	0.570114	0.495318	-1.72274	0.817256	0	0.633474	0.304228	0.366937	-1.2515	-0.311613	-0.247064	-0.444609	-0.654722	-0.750883	0.633474	0.456342	-0.994245	0.394433	-0.752046	-0.730301	0.00923908	1.25229	0.600211	4.87466	-1.38383	-0.123843	0.444185	-0.078022	-0.0214377	0.162231	1.61042	-0.636147	-0.783624	0.183756	-0.713343	-0.272553	-1.4749	1.03733
P83114.txt		2.17793	0.959186	0.290751	-2.86176	-0.591522	-0.625042	0.114674	-0.736842	-0.704878	0.581017	-0.466583	0.950976	-2.21704	0	0	1.98004	0.819452	0.423392	0.114674	-0.89938	0.812516	0.835973	1.46396	0.389945	2.44639	1.16261	-0.199083	0.33367	-1.91382	-0.756763	-0.630867	-0.983147	-1.42309	2.91273	-0.149347	0.259312	-1.55456	0	0	1.5137	1.81856	-0.739686	-2.18343	0.541719	0.188229	-1.74631	-0.9699	-1.82799
P83123.txt		2.45256	1.6233	0.555626	-3.17367	-0.438397	0.325787	1.473	0.350099	-0.676102	-0.842798	0.438397	-1.16972	-1.76912	0.471317	0	1.93616	-1.36548	0.519987	-0.379639	-0.357177	0.830169	-0.879427	-0.263782	0.167121	1.00984	0.764057	0.973939	-0.0875376	0	-0.17487	1.25766	0.894972	-0.664702	3.32563	0.219313	-0.918391	-0.915723	-1.72031	0	1.473	0.367177	-1.02776	-1.54583	0.203041	1.13072	-1.51192	-0.977652	-1.28351
P83124.txt		0.936984	1.98753	-0.0629478	-2.22523	0.817135	-0.0840223	-0.767511	0.842943	-1.27504	2.06995	-1.02052	0.0168001	-1.71333	0.810768	0	2.54286	-1.63848	0.890631	1.12413	-0.522045	1.56178	-0.764088	-0.0664421	-0.997561	3.01578	-0.891736	-1.42586	-1.53224	-1.07154	-0.480825	0.885456	0.436878	0.0288829	1.12413	0.341702	0.922002	-0.206571	-1.90042	-0.605469	1.12413	-0.189834	0.0325122	-1.78473	0.136599	-0.0905064	-1.94244	0.664421	-1.05554
P83131.txt		0.23342	0.510288	1.06543	-2.80868	0.468529	0.581863	0.162231	0.182625	-0.28453	1.57596	-0.0530856	-0.678802	-1.72274	0.817256	0	0.633474	-1.34874	-0.218841	-1.2515	0.0346237	-0.542537	-0.783624	-1.23917	-0.437589	2.51844	0.183385	-0.975784	-1.54592	0.758942	-0.859432	1.13641	0.876822	-0.388919	2.51844	-0.502315	1.03708	-0.877537	-1.7199	0	0.633474	0.304228	-0.160546	-0.783624	0.428764	-0.860101	-0.554345	0.249367	0.622633
P83132.txt		-0.105595	-0.00418645	0.658438	-2.52689	0.868854	0.24808	0.633474	0.821415	0.124904	2.0472	-0.44795	-0.587085	-1.72274	0.817256	0	0.162231	-0.946332	0.0325615	-0.780254	0.929171	-0.0645698	-0.783624	-1.23917	-0.437589	2.51844	0.183385	-0.975784	-1.54592	0.758942	-0.859432	1.13641	0.876822	-0.388919	2.51844	-0.502315	1.03708	-0.877537	-1.7199	0	0.633474	0.304228	-0.160546	-0.783624	0.428764	-0.860101	-0.836137	-0.0343402	0.709298
P83133.txt		2.81721	1.3631	0.640359	-3.43509	-1.29636	-0.826409	1.95801	0.126119	-0.862362	-1.29518	0.521912	-0.755106	-1.75993	0.462682	0	1.95801	-0.988614	0.346764	0.0990435	-0.435805	0.274466	-0.526172	-0.730914	0.239929	1.49327	1.06627	0.761738	-0.0690147	-0.0320585	-0.142451	1.2893	0.846284	-0.607177	2.8875	0.248378	-0.595451	-1.55991	0	0	1.49327	0.335361	-1.00384	-1.86352	1.01901	-0.138009	-1.76766	-1.22106	-0.368788
P83134.txt		0.936984	1.98753	-0.0629478	-2.50802	0.89183	0.343022	-0.2946	0.782342	-1.58741	2.06995	-1.22294	-0.0568388	-1.71333	0.810768	0	2.54286	-1.63848	0.890631	1.12413	-0.522045	1.56178	-1.1043	0.132784	-0.731902	3.01578	-0.891736	-1.42586	-1.1428	-1.39083	-0.933143	0.885456	0.436878	0.0288829	2.06995	-0.160248	0.782916	-0.206571	-1.90042	-0.605469	1.12413	-0.189834	0.0325122	-1.78473	0.136599	-0.0905064	-1.94244	0.664421	-1.05554
P83135.txt		0.572434	0.354849	0.781685	-2.2451	0.689583	-0.0749695	-0.309012	-0.0369891	0.131253	1.57596	-0.0530856	-0.678802	-1.72274	0.817256	0	0.633474	-1.34874	-0.218841	-1.2515	0.0346237	-0.542537	-0.783624	-1.23917	-0.437589	2.51844	0.183385	-0.975784	-1.15785	0.209605	-0.563489	1.13641	0.876822	-0.388919	2.0472	-0.439577	1.46122	-0.877537	-1.7199	0	0.633474	0.304228	-0.160546	-1.12264	0.638878	-0.65014	-0.836137	-0.0343402	0.709298
P83270.txt		2.91307	0.103459	2.1415	-2.54566	0.626411	2.12244	-0.323326	0.979404	-1.51759	2.02463	-0.54863	0.506841	-2.20169	0	0	0.615859	0.724947	0.136668	-1.7321	-0.799428	0	-0.803031	-1.21628	-1.79594	0.146266	0.703339	-0.807825	-0.786102	0.68136	-0.467291	0.262392	1.05409	-0.38838	4.3726	-0.855896	0.635116	3.06602	0.18712	0.634922	1.08545	1.01981	0.17838	-1.14086	0.483298	-0.582301	-0.860828	-1.32576	-0.35454
P83271.txt		2.57524	-0.698582	1.01906	-3.10727	0.746553	1.0468	-0.792918	-0.0140859	-0.858704	2.02463	-0.382379	0.219299	-1.26251	1.61589	-0.682804	-0.323326	0.808008	1.82014	-0.792918	0.0422577	-0.64175	-0.803031	-0.832685	-0.135091	0.615859	0.110756	-0.236421	-0.0126791	-0.505225	0.412124	-0.299218	0.912871	0.340904	3.903	-0.575811	0.98332	3.72456	-0.53583	0.567568	1.08545	2.11446	-1.17663	-1.14086	0.483298	-0.582301	-0.299218	-0.084265	-0.225481
P83272.txt		1.8142	0.802454	0.508666	-2.87928	-1.71433	-0.988976	0.0990435	-0.0484228	-1.4812	2.42276	-0.170445	-0.0921523	-0.365699	1.34269	0.618276	-0.365699	-1.01901	0.189909	-0.365699	1.76228	0.486656	0.142505	-0.619801	-0.449504	-0.365699	0.323684	-1.40978	1.46186	-1.87952	-1.12884	0.177677	1.04093	-0.609188	2.8875	0.0333642	1.05098	0.395321	0.42073	-0.562552	1.02853	0.691548	0.861919	-1.19485	-0.46333	-0.396065	-1.76766	-1.10067	0.508753
P83273.txt		1.8142	0.944253	0.646442	-2.60137	-0.790906	1.08672	1.02853	-0.389282	-1.98751	1.49327	-0.791107	0.0834003	-1.29518	-0.117851	0.595861	1.02853	-0.87474	0.853725	0.563786	1.27169	1.60334	0.142505	0.209183	-0.464561	0.0990435	1.07068	-0.794758	0.313703	-1.34144	-1.08754	-0.933943	0.515292	-1.14407	1.49327	0.859899	-0.754834	1.04707	-0.107895	0.535283	1.95801	0.427179	1.49842	-1.86352	-0.899123	-0.645472	-2.04556	0.0228989	0.345547
P83478.txt		1.8142	0.42862	-0.323741	-2.32347	-0.502762	0.959201	1.49327	-0.180579	-1.71402	0.0990435	0.715581	-1.31193	-1.75993	0.842318	0	0.563786	0.226736	0.977901	1.95801	0.321401	1.16197	0.476843	-0.878592	-1.51253	-1.29518	0.134687	-0.650289	-0.451733	-2.17864	-1.39466	-0.378133	0.450066	-0.621839	1.49327	0.378356	-0.599391	-0.908169	0.106773	0	1.02853	1.78154	-0.0785903	-1.52919	0.435805	0.551383	-0.933943	-1.56071	2.09189
P83479.txt		3.25089	1.3441	1.3229	-3.38807	0.532901	2.20227	-0.792918	1.04236	-1.04022	2.02463	0.490442	0.77263	-1.7321	0.823653	0	-0.323326	0.0489702	-0.0656432	-1.26251	-0.945469	-0.820306	0.886104	-1.39065	-2.10735	0.146266	0.692349	-0.793186	-1.55953	0.253546	-1.11566	0.262392	0.678572	0.0167733	4.84219	-1.56796	0.581647	1.09038	-2.00778	-0.991798	0.615859	0.865908	0.588505	-1.47869	-0.0109897	-0.723592	-1.70324	-0.114193	-0.111969
P83611.txt		2.26751	-0.122583	1.18827	-2.52689	0.658558	2.34152	-0.309012	0.234265	-0.448138	2.0472	-0.422831	0.264982	-1.72274	0.817256	0	-0.309012	1.76315	-0.935908	-1.2515	-0.311613	-0.247064	-0.783624	-0.193179	-0.93588	0.633474	0.456342	-0.994245	0.782504	-0.464696	-0.750021	0.291031	1.28427	0.282844	3.93217	-1.09291	0.00890608	0.444185	-0.078022	-0.0214377	0.162231	1.61042	-0.636147	-1.12264	0.375214	-0.440513	0.00923908	-1.86133	0.842969
P83612.txt		2.48287	1.23549	-0.527016	-2.87928	-1.71433	-0.988976	1.02853	-0.389282	-1.98751	2.42276	-1.51851	-0.116115	-1.29518	-0.117851	0.595861	0.563786	-0.729498	0.866081	-0.365699	1.76228	0.486656	0.142505	0.247921	-0.39812	1.49327	0.490142	-0.0520278	1.46186	-1.78313	-0.733359	-0.100228	1.50871	-1.03672	1.95801	0.842153	0.614641	-0.256424	-0.85863	0.00546661	0.563786	0.187304	0.761657	-2.19786	-0.820768	-0.107945	-2.04556	0.0137394	0.359903
P83613.txt		0.911449	0.755436	0.514887	-2.52689	1.11235	0.744279	-0.309012	0.727453	-0.0236469	2.0472	0.146526	0.720915	-2.19398	0	0	0.633474	0.101409	0.274529	-1.72274	-0.817256	0	-0.444609	-0.601636	-0.699885	0.162231	0.680695	-0.791216	-0.76978	0.658558	-0.445845	0.00923908	0.971722	-0.0349718	3.93217	-1.55271	0.847358	2.42677	0.496905	-0.628746	1.57596	1.27405	-0.0817782	-1.12264	0.456342	-0.558451	-0.272553	-1.56686	1.0343
P83614.txt		1.47986	0.00664632	-0.39192	-2.32347	-0.295742	1.25845	1.95801	-0.565503	-1.17875	1.49327	-0.266569	-0.359796	-1.29518	-0.117851	0.595861	1.49327	-1.52202	0.531441	0.0990435	1.91001	-0.0546034	-0.526172	0.378356	0.176043	0.0990435	1.07068	-0.794758	-0.0690147	-1.01213	-0.710021	-0.100228	0.711156	-0.672868	0.563786	0.226736	-0.444516	-0.256424	-0.168359	-0.764375	1.95801	0.427179	1.49842	-1.86352	-0.899123	-0.645472	-2.04556	1.45179	0.535165
P83623.txt		1.92849	-0.527646	1.0114	-2.80868	1.47957	1.01789	-0.780254	0.205694	-0.891782	2.0472	-1.36897	0.220157	-0.780254	2.07822	-1.16059	0.633474	2.06875	-1.54721	-1.72274	-0.817256	0	-1.12264	-1.55156	-1.36208	0.633474	0.456342	-0.994245	-0.381709	-0.273805	-0.472155	0.00923908	1.32072	0.256162	3.93217	-1.45368	0.417101	1.76591	0.547876	-0.680335	0.162231	1.61042	-0.636147	-0.783624	0.183756	-0.713343	-1.11793	-0.374743	1.19872
P83624.txt		0.476843	1.8721	-0.590829	-2.87928	-1.71433	-0.988976	1.02853	-1.18617	-0.806117	1.95801	-0.435316	-0.724697	-0.830442	-0.710412	0.21334	0.563786	-0.936518	0.560713	-0.365699	1.76228	0.486656	-0.86051	0.65491	0.205364	0.563786	0.660491	-0.600069	0.696421	-1.89993	-0.528536	-0.100228	0.711156	-0.672868	2.42276	1.27834	-0.940922	0.395321	0.42073	-0.562552	1.02853	0.691548	0.861919	-1.52919	-0.33896	0.0459115	-1.21185	-0.612054	1.3316
P83625.txt		0.811181	-0.142501	0.64641	-2.60137	-0.790906	1.08672	0.563786	-0.246452	-1.68435	1.95801	0.134256	-0.22316	-1.29518	-0.117851	0.595861	1.49327	-1.55642	0.526319	0.0990435	2.0499	-0.0531548	0.142505	0.534579	-0.182556	0.0990435	1.07068	-0.794758	0.313703	-1.47043	-0.780472	-0.100228	1.37579	-1.25128	1.95801	-0.101709	0.0516536	-0.256424	-0.168359	-0.764375	1.49327	0.0687919	1.60576	-1.86352	-0.899123	-0.645472	-2.04556	1.19533	0.178682
P84203.txt		1.89958	1.15291	1.10265	-2.82646	0.220366	0.947928	-0.792918	0.92967	-1.12933	2.49423	0.562007	0.457289	-1.7321	1.52618	0	-0.323326	-1.2365	0.804861	-1.7321	-1.2597	0	0.21045	-2.22428	-1.70073	1.08545	1.17886	-1.31885	0.374033	-0.412853	-1.09226	-0.299218	1.13056	-0.501831	3.903	-0.990114	0.390453	1.09038	0.134668	-0.16094	0.615859	0.886046	0.70656	-0.465204	-1.1595	-0.751068	-0.0184134	0.502669	-0.418683
P84204.txt		1.47986	-0.0332316	-0.615077	-2.87928	-0.875146	1.69484	1.02853	-0.0686968	-1.80737	1.02853	0.554155	-1.87299	-1.75993	0.842318	0	0.0990435	-1.30742	1.32519	-0.365699	1.76228	0.486656	0.142505	-0.828984	-1.22767	-0.830442	1.01389	-0.231311	1.07914	-0.604306	0.950793	0.455582	1.72906	-1.15299	2.8875	1.01205	-1.28363	-1.55991	0	0	1.49327	1.28125	0.574421	-1.52919	-0.672539	0.539905	-0.933943	-1.90176	0.860869
P84205.txt		2.26751	0.948407	-0.61291	-2.52689	1.00167	0.880377	0.162231	1.13449	-1.22331	2.0472	0.690764	0.612423	-0.780254	1.34056	-1.23864	0.162231	-0.581081	0.0663799	-1.2515	0.450108	1.32276	-0.105595	-1.83785	-1.78248	0.162231	0.680695	-0.791216	0.00636182	-0.41934	-0.691426	0.291031	2.31965	-0.446847	2.98969	-1.9345	0.19989	0.444185	0.0212787	-0.205776	0.633474	0.872119	0.67095	-0.783624	0.193179	-0.723298	-0.836137	-1.75135	0.456168
P84206.txt		2.11936	1.02624	0.63807	-2.34279	-0.313274	1.04542	1.00984	-0.0818633	-0.811827	1.93616	0.331271	-1.11958	-1.30596	1.23735	-0.846391	1.473	-0.742894	1.85248	-1.30596	0.384582	2.47001	-0.546228	-1.40894	-0.877518	1.00984	0.809537	-0.111414	0.293876	-1.59679	-0.863021	-0.404087	0.204671	0.41792	2.86247	0.272393	-0.61216	2.3319	0.117478	-0.61045	0.54668	1.18457	-0.216856	-1.87902	0.130965	-0.216536	-1.78888	0.324482	-0.99006
P84216.txt		2.94554	-1.53904	-1.08044	-3.09047	1.18452	1.37804	-0.309012	-0.838421	-0.209444	1.57596	-0.0353904	-0.0879027	-2.19398	0	0	2.0472	-0.406085	1.00489	-0.780254	-0.432668	2.09049	-1.80067	-0.739783	-0.97142	3.93217	-0.314786	-0.195439	-0.381709	0.0405637	0.949794	1.13641	0.833901	-0.0769631	3.46093	0.256701	-0.107583	-0.877537	-1.7199	0	1.10472	0.702042	-0.228159	-0.444609	-0.00884759	-0.492151	-2.2451	1.24733	1.73055
P84217.txt		1.95763	0.381145	0.843896	-3.35639	-1.25533	-0.824875	-1.24042	0.0174351	-0.187553	1.12413	-0.987139	-0.905292	-2.18624	0	0	1.12413	1.3763	-0.639673	0.178311	1.43808	-0.958907	0.936984	0.716692	-0.557251	1.59704	0.570369	-0.402269	-0.363907	-1.21549	0.767644	0.602666	1.64457	-1.16077	4.90742	-1.63826	0.240637	-1.53297	0	0	2.54286	1.1887	-0.281975	-2.46516	0.226656	0.905146	-2.22523	0.490281	1.19195
P84479.txt		2.14853	0.444794	1.81877	-2.32347	0.709782	0.741299	1.02853	-0.453399	-1.46464	1.02853	0.746506	-1.0619	-0.830442	0.29658	0.712388	0.563786	-0.847795	1.20881	0.0990435	0.274396	1.23058	-0.526172	-1.63381	-1.18876	1.02853	1.29608	0.939663	-0.0690147	-0.0320585	-0.142451	1.01139	0.14881	-0.323817	2.42276	0.542326	0.426184	-0.908169	-0.344046	0	1.49327	0.335361	-1.00384	-1.52919	0.0161409	-0.487308	-1.76766	-0.662122	-0.874896
P84604.txt		2.45256	0.714736	-0.484076	-2.06584	-0.800441	0.781703	1.00984	-0.754962	-1.33797	2.86247	-0.0588957	-0.205066	-1.30596	-0.100326	0.576296	0.0835205	-2.41512	-0.705999	-0.379639	1.77398	0.457439	-0.879427	-0.0272878	0.0275196	0.0835205	1.09001	-0.810861	1.0567	-2.02328	-1.09619	0.703746	0.720793	-1.42192	1.00984	0.754962	-0.844691	1.03285	-0.488141	0.566898	0.54668	0.215376	0.72045	-2.21222	-0.342498	-0.543057	-2.34279	0.499281	1.49971
P84609.txt		1.22393	0.835628	1.89394	-2.26485	0.684672	1.25164	-1.26251	1.04861	-0.838144	2.49423	0.419527	-0.295627	-1.7321	1.4535	0	-0.323326	0.501945	0.562436	-1.7321	-0.799428	0	-0.127377	-1.01413	-0.683659	-0.323326	0.379519	-0.511904	-0.786102	0.186824	-0.501565	1.66642	0.989443	0.0284003	4.3726	-1.05968	0.336463	4.38311	-0.357441	0.313158	1.08545	1.02916	0.199565	-1.14086	0.473229	-0.569316	-0.860828	-2.59091	-1.21463
P84610.txt		2.45256	0	0.582449	-2.06584	-0.955072	1.0913	-1.30596	0.217372	-0.375366	1.473	-0.77705	-1.19513	0.0835205	0.427455	0.821083	1.473	-0.956369	0.904727	0.0835205	1.12207	1.36188	-0.213029	0.185835	-0.297023	0.54668	0.460121	0.230858	-0.468952	-1.17478	-0.524428	0.426788	1.07599	-1.15725	1.473	1.3577	-0.444593	1.03285	0.357177	1.391	-0.842798	-0.397298	-0.453227	-1.54583	-0.2351	-0.0331951	-2.06584	0.73677	-0.0884367
P84611.txt		1.11977	1.45317	-1.49819	-2.06584	-0.800441	0.781703	1.00984	-0.754962	-1.33797	2.86247	-0.0588957	-0.205066	-0.842798	-0.684996	0.192837	1.00984	-2.85612	-1.20051	-0.379639	1.77398	0.457439	-0.879427	-0.0272878	0.0275196	0.0835205	1.09001	-0.810861	1.0567	-2.02328	-1.09619	0.703746	0.720793	-1.42192	1.00984	0.754962	-0.844691	1.03285	-0.488141	0.566898	0.54668	0.215376	0.72045	-1.87902	0.26193	-0.316079	-2.34279	0.597179	1.14087
P84652.txt		2.45256	0.472453	-0.0457992	-2.61975	-0.662556	1.13303	1.00984	-0.463892	-1.86806	1.473	-0.230553	-0.392537	-1.30596	-0.100326	0.576296	1.00984	-1.41896	0.935933	0.0835205	2.06247	-0.0793604	-0.213029	0.250473	-0.150569	0.0835205	1.09001	-0.810861	0.293876	-0.42695	-0.281039	-0.404087	1.15298	-1.17896	2.39932	0.153861	-0.404265	0.383326	-0.315098	1.28518	1.473	0.102468	1.5461	-1.87902	-0.86913	-0.659293	-2.61975	1.19687	0.821413
P84653.txt		1.56176	-0.998545	1.52469	-2.54566	0.68136	2.28104	-0.792918	0.366234	-1.05693	2.02463	-0.382379	0.219299	-1.7321	0.823653	0	0.146266	0.857195	1.13314	-0.792918	0.0422577	-0.64175	-0.465204	-0.64124	-0.715564	0.615859	0.483298	-1.01198	-0.0126791	0.0374241	-0.331761	0.543197	0.832513	0.50882	3.43341	-1.25231	0.0743212	1.74893	-0.703339	0.236085	0.146266	0.747298	0.209479	-1.14086	0.402748	-0.466018	-0.299218	0.0702208	1.01867
P84790.txt		3.28455	0.500357	0.320498	-2.80868	0.998707	0.358659	-0.780254	-0.489411	0.270988	1.10472	0.127216	-0.398912	-1.2515	1.61	-0.680474	0.633474	-1.34874	-0.218841	-0.309012	-0.641145	-1.19289	-0.105595	-1.15127	0.162936	2.51844	0.613941	-0.964299	0.00636182	-1.07898	-0.653823	0.00923908	1.31388	-0.6754	2.98969	-0.660095	0.545818	0.444185	-0.716384	2.17214	1.57596	0.0265428	0.0545809	-1.46165	0.625354	-0.217365	-1.96331	-0.183756	0.728599
P84791.txt		2.97827	1.88433	0.247765	-2.79081	0.447053	0.613906	0.651221	0.153213	-1.39423	2.06995	-0.092775	0.935626	-1.71333	0.810768	0	0.651221	-1.0827	1.13432	1.59704	-1.12291	-0.555794	-0.764088	-0.996631	-1.05808	1.12413	-0.0379669	-0.392943	-1.92169	-0.976365	0.259669	0.885456	0.386226	0.130637	3.01578	-0.29212	1.2269	0.45663	-0.842943	1.72787	1.59704	0.303008	0.307765	-1.44452	-0.111479	-0.444614	-2.22523	0.714993	-1.37075
P84792.txt		2.11936	0.758794	1.52958	-2.34279	0.734236	0.70037	1.00984	-0.418412	-1.47898	0.54668	0.362223	-1.08512	-0.842798	0.315098	0.68511	1.00984	-0.318357	1.42187	0.0835205	0.299219	1.18689	-0.546228	-1.58826	-1.21015	1.00984	1.31891	0.892449	-0.0875376	-0.927784	0.0499627	0.703746	0.587537	-0.807531	2.39932	0.57698	0.376606	-0.266199	-1.45472	-0.0339963	1.473	0.367177	-1.02776	-1.54583	0.0427455	-0.507599	-2.06584	-0.427508	-1.39488
P85081.txt		1.89958	0.599515	0.664205	-2.82646	1.16304	0.482494	0.146266	-0.032969	-1.56987	2.02463	-1.2552	0.0139812	-1.26251	1.61589	-0.682804	0.146266	1.2748	1.12663	-0.792918	0.0422577	-0.64175	-0.803031	-0.832685	-0.135091	1.08545	0.505225	-0.187984	0.374033	-0.562183	-0.813773	1.10481	0.11563	-0.201855	2.96382	-0.613636	0.89515	0.431834	-0.323976	1.71133	1.08545	2.11446	-1.17663	-0.803031	0.215188	-0.738659	-0.580023	-1.35424	-0.0995029
P85082.txt		1.11977	-0.0409343	0.580532	-2.61975	-1.03658	-0.00956281	1.00984	-0.682194	-1.94661	1.473	-1.18692	0.320438	-0.842798	-0.780895	0.342076	1.00984	0.391125	-0.742294	-0.379639	1.77398	0.457439	0.12017	0.246178	-0.501891	1.00984	0.345645	0.0906409	1.0567	-1.50015	-0.946621	-0.127128	1.98626	-1.8004	1.93616	0.840296	0.68988	-0.266199	-1.30423	0.233989	2.39932	-0.369267	1.36974	-1.87902	-0.86913	-0.659293	-2.34279	1.13562	0.236014
Q03902.txt		1.45297	1.49135	1.43512	-3.17367	-0.616496	-0.144448	1.00984	-0.545755	-0.467632	1.00984	-0.20011	-0.333174	-1.30596	-0.685559	0.688133	1.473	-1.01614	0.260474	-0.842798	1.06859	0.640314	0.786568	-0.686237	-0.43765	1.93616	1.58363	0.277838	-2.75744	0	0	0.980704	-0.029546	-0.821445	3.32563	0.424476	-0.171145	-0.266199	-1.52161	-0.140909	1.473	0.367177	-1.02776	-1.21263	-0.626548	0.0715168	-2.06584	-0.782249	-2.16823
Q0PB48.txt		-0.834486	-0.113636	0.576769	-3.12623	0.0774597	1.47197	2.40979	0.300658	0.31194	0.416608	-1.12814	-1.2934	-2.07487	0	0	4.90127	-0.839091	-0.30949	0.914903	1.22727	0.589151	0.240943	0.338241	-0.337246	-0.0816878	1.44941	0.0992682	1.54049	-0.796678	0.826327	-0.146542	0.873679	-1.13257	4.40297	-1.20099	-0.0225622	2.73792	0.261364	2.17521	2.40979	-0.187912	0.130446	-1.19296	0.123971	-1.37482	-2.53029	0.0138039	1.20349
Q0PG38.txt		0.453369	2.02454	0.286381	-3.45063	-1.27079	-0.826697	0.54668	0.54823	0.00561738	1.00984	-0.69129	-1.36275	-1.76912	0.471317	0	1.473	-1.17838	0.430618	-0.379639	1.54777	0.146356	1.11977	-1.12569	-0.157812	2.39932	1.53092	-0.0317424	-2.75744	0	0	0.980704	-0.360461	-0.286822	3.32563	0.311283	-0.373768	1.03285	-0.511953	0.795041	1.93616	0.0403988	-1.00267	-1.87902	0.226212	-0.106462	-0.681045	-1.11779	-0.270569
Q0WSU5.txt		1.43981	1.73569	0.188166	-3.11599	0.0983621	-1.35911	-0.553111	0.928976	1.84045	-0.997056	0.886863	-0.0240573	-1.441	-0.0921479	-0.849535	5.21817	-0.672762	1.6811	-0.553111	-0.229512	0.58646	-1.43457	-0.0628695	0.493311	-0.553111	1.21313	-0.870903	-0.317644	-0.863422	0.726671	-0.726774	0.109291	0.105258	5.66211	-0.864007	-0.368563	3.34764	0.0156582	1.32025	0.778723	-1.57251	-1.24473	-1.1152	-0.0542246	-0.924301	-0.992243	-0.861604	0.373798
Q0ZA50.txt		2.94554	-1.54517	0.442424	-3.09047	0.744756	1.03581	-0.309012	-0.505518	1.15952	2.0472	0.590289	-0.736187	-1.72274	0.988025	0	-0.780254	-1.34056	-1.04685	-1.72274	-0.402529	0	0.572434	-1.73609	-0.826818	2.0472	0.866594	-1.66308	-2.71013	0	0	1.69999	1.65378	-1.36813	2.98969	-0.469316	0.731711	-0.216676	-1.88699	-0.593039	1.10472	0.0706753	0.00419002	-1.12264	0.638878	-0.65014	-0.836137	0.240382	1.19781
Q10732.txt		-0.0836593	-0.295193	-1.22661	-2.50802	0.847238	0.279915	-0.767511	-0.514338	0.293338	3.01578	-0.253684	-0.374743	-1.71333	0.810768	0	-1.24042	-1.62146	-0.843987	-0.767511	-1.47158	-1.04927	-0.764088	-1.33833	0.0930321	3.48869	0.502423	-1.33554	-1.1428	0.124181	-1.46565	0.319877	1.06988	-0.370364	2.54286	-0.514033	1.13185	0.45663	0.157159	0.613888	1.12413	0.0379669	0.0403587	-1.78473	1.00587	-0.254304	-0.245702	-0.527353	1.71678
Q10733.txt		0.811181	1.22551	1.50541	-3.43509	-1.83511	-0.735141	0.563786	-0.690066	-1.26729	0.0990435	-0.457326	-0.689786	-1.75993	0.462682	0	1.95801	-1.13508	0.226113	0.0990435	1.4473	0.477279	-0.86051	-0.526676	-0.559274	2.42276	0.511336	1.11218	1.07914	-0.952945	-0.334695	-0.100228	1.82109	-0.89448	2.8875	0.315107	-1.25751	1.69881	-0.790906	-0.200361	1.02853	-0.087016	-1.16003	-1.86352	1.05497	-0.0905516	-0.933943	-0.722892	-1.01103
Q17153.txt		0.169538	0.812099	-0.0407027	-2.17645	-0.137828	-0.264856	3.79156	-1.22316	-0.73033	3.47211	-0.177093	-0.443549	-0.680806	1.53561	-0.269871	4.11102	0.0630719	1.13752	-1.00026	-0.513498	0.64558	-0.06028	-1.09727	-0.846334	-1.00026	1.37789	0.209548	0.211321	-0.589074	-0.345371	0.497922	0.659703	-0.168336	6.3472	0.946237	0.599486	0.866617	-1.7031	-0.396445	-0.0418957	-0.0287849	-0.221085	-2.81809	0.0240565	0.0437765	-4.65979	-1.79499	0.15098
Q17155.txt		1.9971	-1.2108	2.1548	-2.37575	0.695787	-0.660811	2.92746	1.27728	-0.439662	2.04778	-1.39001	-0.772216	-1.47094	-0.6482	0.464109	0.72826	-2.01369	0.653544	1.1681	0.775853	0.819783	-0.850712	1.01399	-0.705942	-1.0311	-0.0246932	-0.824701	-0.73036	-0.802019	0.0368771	0.780419	0.196514	-0.906254	3.80714	-0.698865	0.628947	2.05271	-0.0705072	0.349158	1.1681	-0.906442	-1.06937	-1.79998	1.43397	-0.597481	-1.84972	-1.59849	-1.27288
Q17156.txt		-0.377681	0.68861	1.80897	-1.14519	0.752618	-0.843491	-0.0369712	-0.324077	-1.18055	1.76722	0.114768	-0.573338	-1.84116	0.357592	0	3.57141	-1.62672	1.73369	-0.488019	2.26833	-0.721089	0.920265	-0.374404	-0.100753	-1.39012	0.285391	-0.633932	0.511492	0.497329	-0.0864201	0.203393	-1.18799	-0.0267582	2.21827	-0.225791	-0.244684	4.08559	-0.19128	-0.217981	1.76722	0.107117	-0.061254	-2.3246	0.857215	0.0956515	-1.14519	-0.299653	0.661802
Q17157.txt		1.32144	-0.567063	1.35353	-1.62079	-0.87823	0.183139	3.65129	-0.141646	-0.0484595	2.74033	0.750225	-0.45229	0.00746685	2.64965	-1.61332	1.82938	-0.948488	0.578578	-1.35897	-0.145521	2.30783	-1.29995	-0.59612	0.393166	-0.903488	0.390763	-1.12956	0.196768	0.0742611	1.17139	0.28576	0.774471	-0.692818	3.65129	1.14305	0.0427599	2.24087	-2.33717	-1.47218	0.00746685	0.0361551	-1.02135	-1.29995	-0.671817	-0.718296	-2.43789	-1.52342	-0.969903
Q17286.txt		1.81244	-1.82704	0.985342	-2.54881	0.0727754	-1.55325	0.366185	-0.200132	-0.887635	3.4934	1.71161	-0.59454	-1.86754	-0.866043	0	1.70642	0.476378	0.756867	-0.974052	-0.184728	0.684669	-0.115912	0.249936	-1.04954	-0.974052	-0.184728	-0.759511	0.452333	0.648924	-0.834327	0.924053	0.986289	0.424732	4.83364	-0.138325	2.47449	0.883272	-1.59391	-0.82671	0.366185	0.400265	-1.07514	-2.04426	-1.99239	-0.454258	-1.21309	-0.488476	-0.205843
Q1AGS4.txt		1.22393	0.793495	1.77068	-2.54566	0.065938	0.970947	-1.26251	1.04861	-0.838144	1.08545	0.18712	0.411488	-1.7321	1.4535	0	1.08545	0.692345	-0.366363	-1.7321	-0.799428	0	-0.465204	-1.60749	-1.77551	-0.323326	0.379519	-0.511904	-0.399391	-0.130893	-0.668228	1.94722	1.32885	0.19592	4.3726	-1.05968	0.336463	4.38311	-0.357441	0.313158	1.08545	1.01981	0.17838	-1.47869	0.703339	-0.338443	-0.299218	-2.05045	-0.116886
Q1AGS5.txt		1.56176	0.88986	1.26359	-2.54566	-0.131876	0.879859	-1.7321	0.654077	0	2.02463	-0.814633	-0.347378	-1.26251	1.23771	-0.84632	0.615859	0.714878	1.32595	-0.792918	1.0987	0.702507	-0.465204	-1.1068	-1.87105	0.146266	0.703339	-0.807825	-1.17281	-0.759038	-1.21115	0.543197	1.76108	-0.402789	3.43341	-1.08485	0.958496	3.06602	0.028068	0.62673	1.55504	0.456773	0.839319	-1.14086	0.483298	-0.582301	-0.299218	-2.66137	-1.17569
Q1AGS6.txt		1.45297	0.983232	-0.735719	-2.06584	-0.800441	0.781703	1.00984	-0.709482	-1.44785	1.93616	0	-0.780536	-0.842798	-0.684996	0.192837	1.00984	-1.7737	0.405112	-0.379639	1.77398	0.457439	-0.879427	-0.0272878	0.0275196	0.0835205	1.09001	-0.810861	1.0567	-2.02328	-1.09619	0.703746	0.720793	-1.42192	1.00984	0.754962	-0.844691	1.03285	-0.488141	0.566898	0.54668	0.215376	0.72045	-2.21222	-0.342498	-0.543057	-1.51192	-0.153516	2.0751
Q1AGS7.txt		1.78617	0.473542	0.375354	-2.06584	0.0818633	1.08368	-0.842798	0.0273998	-0.86573	2.39932	-0.37696	-1.38749	-0.379639	-0.26193	0.355436	0.0835205	-1.3358	1.61743	0.0835205	1.12207	1.36188	-0.213029	0.185835	-0.297023	0.54668	0.460121	0.230858	0.293876	-2.0579	-0.713002	0.426788	1.07599	-1.15725	0.54668	0.626548	-0.109078	0.383326	-0.205499	1.6033	-0.379639	0.190494	-0.256123	-1.21263	0.244745	0.0673666	-2.06584	0.49118	0.520734
Q1AGS8.txt		1.22393	0.67412	2.19258	-2.82646	0.746796	0.360957	-1.26251	1.04861	-0.838144	1.08545	0.243256	0.404709	-1.26251	0.653233	0.815599	0.615859	0.23158	-0.294917	-1.7321	-0.799428	0	-0.465204	-1.60749	-1.77551	-0.323326	0.379519	-0.511904	-0.399391	-0.130893	-0.668228	1.94722	1.71096	0.171651	4.84219	-1.39008	0.340419	4.38311	-0.357441	0.313158	1.08545	1.01981	0.17838	-1.14086	0.473229	-0.569316	-0.580023	-1.87846	-0.0341981
Q1AGS9.txt		2.23741	-0.140887	0.94679	-2.54566	-0.131876	0.879859	-1.7321	0.654077	0	2.02463	-1.11389	0.0978681	-0.792918	1.95794	-1.05693	0.146266	1.42866	0.198093	-0.792918	1.0987	0.702507	-0.465204	-1.16829	-1.93831	0.146266	0.703339	-0.807825	-1.17281	-0.759038	-1.21115	0.543197	1.76108	-0.402789	3.43341	-1.08485	0.958496	3.06602	0.028068	0.62673	1.55504	0.456773	0.839319	-1.14086	0.483298	-0.582301	-0.580023	-2.24251	-1.18502
Q1W6G9.txt		2.26751	1.32906	-1.01327	-2.2451	0.162255	1.20113	-1.72274	0.646486	0	1.57596	0.51316	-0.852644	-1.72274	0.817256	0	0.633474	-0.172396	1.72605	-0.780254	-1.41149	-1.08048	-1.12264	-0.669301	-1.75109	1.10472	0.061252	-0.93237	0.00636182	-1.83285	-0.670225	0.572823	1.07099	-0.736301	2.0472	0.037678	0.826184	-0.216676	-2.21592	-0.807859	1.10472	0.796276	-0.0950813	-1.12264	-0.517187	-0.721335	-0.272553	-0.0176846	0.980106
Q26505.txt		2.78576	1.19957	2.71803	-2.89671	-0.583388	-0.53077	2.39932	1.27705	-1.0545	3.78879	-1.56915	-0.796651	-1.76912	0.447751	0	-0.842798	0.438397	-0.497783	0.54668	-0.205586	0.242092	0.12017	-0.400039	-0.698967	-1.30596	0.401303	-0.610058	-0.0875376	0.327453	-1.04154	-0.404087	0.0341119	0.0855095	4.71511	0.511938	0.84798	1.03285	-1.42871	-0.69765	0.54668	0.675497	-0.846506	-2.21222	-0.191799	1.30243	-2.06584	-0.927784	0.347802
Q27126.txt		5.19805	0.631429	1.1838	-3.94007	-0.523902	0	-0.137422	-0.711786	-1.07814	1.62736	0.0548392	0.308656	-1.9022	-1.27233	0	-1.46101	1.72913	-0.849483	0.303774	-1.03764	1.20501	1.70667	1.0554	-0.319116	-0.137422	-0.130736	0.0200743	-0.351415	-1.76689	-0.18415	0.281125	-0.532835	-0.380543	3.39214	0.0154125	-0.160984	1.45045	0.663365	1.16124	1.62736	-0.851836	0.397223	-1.14992	0.432455	-0.727841	-2.62095	-0.106424	-0.303863
Q27940.txt		1.45297	-0.323345	2.15514	-2.89671	0.309553	1.02449	0.54668	-0.714657	0.0859794	1.00984	-0.791345	-0.678037	-1.76912	0.471317	0	1.473	-0.179319	0.601147	-0.379639	1.09534	0.0236752	1.11977	0.272895	-0.329129	0.0835205	1.61364	-0.940124	-1.61319	-1.08229	-0.538027	0.980704	0.620466	-1.369	2.39932	-0.107703	-0.460493	0.383326	-0.424697	1.90681	1.00984	-0.636715	-0.108475	-1.54583	0.0427455	-0.507599	-0.681045	-0.35373	0.795025
Q28220.txt		1.45297	0.686283	1.7347	-3.17367	-0.616496	-0.144448	1.473	-0.42695	-1.35819	0.54668	-0.430752	-0.715755	-1.76912	0.471317	0	1.473	-0.606269	1.01694	-0.842798	1.06859	0.640314	0.12017	-0.353881	-0.149612	1.00984	1.35529	0.980351	-0.468952	0.646128	0.476639	0.426788	0.391836	-0.701777	3.78879	0.42981	-0.48412	1.03285	-1.02391	0.756377	1.93616	-0.218154	-0.299982	-1.54583	0.0427455	-0.507599	-1.78888	-0.939291	-0.37329
Q28221.txt		1.45297	-0.323345	2.15514	-2.89671	0.309553	1.02449	0.54668	-0.714657	0.0859794	1.00984	-0.791345	-0.678037	-1.76912	0.471317	0	1.473	-0.179319	0.601147	-0.379639	1.09534	0.0236752	1.11977	0.272895	-0.329129	0.54668	1.90901	-1.27661	-1.61319	-1.08229	-0.538027	0.703746	0.369482	-1.36007	2.39932	-0.107703	-0.460493	0.383326	-0.424697	1.90681	1.00984	-0.636715	-0.108475	-1.54583	0.0427455	-0.507599	-0.681045	-0.35373	0.795025
Q28338.txt		1.78617	1.03667	0.795503	-3.45063	-1.27079	-0.826697	1.00984	-0.191014	-1.16003	0.0835205	0.801478	-0.994752	-1.76912	0.471317	0	1.93616	-1.53516	0.253984	-0.842798	1.06859	0.640314	0.786568	-0.700386	-0.443617	1.00984	1.35529	0.980351	-1.23178	-0.0238118	0.579889	0.426788	0.124392	-0.11884	4.25195	0.620294	-0.669576	1.03285	-0.583388	0.309853	1.93616	-0.218154	-0.299982	-1.87902	0.309553	-0.21031	-1.51192	-1.17965	-0.557618
Q28356.txt		2.11936	0.609523	1.32636	-3.17367	-0.616496	-0.144448	1.473	-0.42695	-1.35819	0.54668	0.734236	-1.31937	-1.76912	0.471317	0	1.473	-1.62241	0.556257	-0.842798	1.06859	0.640314	0.786568	-0.700386	-0.443617	1.00984	1.35529	0.980351	-1.23178	-0.0238118	0.579889	0.14983	0.518337	-0.506404	3.78879	0.42981	-0.48412	1.68237	-1.1755	0.301174	1.93616	-0.218154	-0.299982	-1.87902	0.309553	-0.21031	-2.06584	-0.482084	-0.473243
Q28496.txt		1.78617	1.03667	0.795503	-3.45063	-1.27079	-0.826697	1.00984	-0.191014	-1.16003	0.0835205	0.801478	-0.994752	-1.76912	0.471317	0	1.93616	-1.53516	0.253984	-0.842798	1.06859	0.640314	0.453369	-0.802455	-0.185937	1.00984	1.35529	0.980351	-1.23178	-0.0238118	0.579889	0.703746	0.151427	-0.3982	4.25195	0.620294	-0.669576	0.383326	-0.739795	0.871	1.93616	-0.218154	-0.299982	-1.54583	0.38471	-0.683466	-1.51192	-1.17965	-0.557618
Q28507.txt		1.78617	1.01748	2.28458	-3.45063	-1.27079	-0.826697	1.00984	-0.191014	-1.16003	0.0835205	0.245787	-1.45772	-1.76912	0.471317	0	1.93616	-1.11501	1.21075	-0.842798	1.06859	0.640314	-0.213029	-0.929173	-1.03193	1.00984	1.35529	0.980351	-0.468952	1.35099	-1.0808	0.426788	0.391836	-0.701777	4.25195	0.620294	-0.669576	1.03285	-1.02391	0.756377	1.93616	-0.218154	-0.299982	-1.54583	0.0427455	-0.507599	-1.51192	-1.12309	-0.687707
Q28775.txt		2.45256	0.72685	2.13883	-3.45063	-1.27079	-0.826697	1.00984	-0.191014	-1.16003	0.0835205	0.245787	-1.45772	-1.76912	0.471317	0	1.93616	-1.11501	1.21075	-0.842798	1.06859	0.640314	-0.213029	-0.929173	-1.03193	1.00984	1.35529	0.980351	-0.468952	0.861504	-0.22981	0.426788	0.391836	-0.701777	4.25195	0.620294	-0.669576	1.03285	-1.02391	0.756377	1.93616	-0.218154	-0.299982	-1.21263	0.137057	-0.902889	-1.51192	-1.12309	-0.687707
Q28779.txt		0.786568	0.98337	0.673972	-2.89671	0.309553	1.02449	0.0835205	-0.341964	-0.423951	1.473	-0.742894	-1.00557	-1.76912	0.471317	0	1.473	-0.759972	1.41143	-0.379639	1.09534	0.0236752	0.786568	-1.65546	-0.905956	1.00984	0.754962	0.349939	-1.23178	-0.428612	0.0907037	0.703746	0.369482	-1.36007	2.86247	-0.161963	-0.777863	0.383326	-0.424697	1.90681	1.473	-0.213475	0.081242	-1.87902	0.309553	-0.21031	-0.958003	0.86135	0.765433
Q28931.txt		1.45297	1.10861	1.60034	-3.17367	-0.616496	-0.144448	2.39932	0.207713	0.0311476	0.0835205	0.245787	-1.45772	-1.76912	0.471317	0	1.93616	-1.11501	1.21075	-0.842798	1.06859	0.640314	0.453369	-1.06749	-0.726657	1.00984	1.35529	0.980351	-1.23178	-1.20249	0.374422	0.426788	0.765014	-1.42086	3.78879	0.42981	-0.48412	-0.266199	-0.53507	2.19687	2.39932	0.230792	-0.00297399	-1.87902	0.309553	-0.21031	-2.06584	-0.64581	-2.05194
Q28932.txt		2.11936	1.0138	1.60634	-3.17367	-0.616496	-0.144448	0.54668	-0.0195796	-0.743925	1.473	-0.059773	-1.08948	-1.30596	1.00326	-0.75636	1.00984	-0.363837	1.30297	-0.379639	0.583388	0.918029	1.11977	-0.607192	-0.876167	1.93616	0.460547	1.70337	-0.850365	-0.919029	0.827348	0.426788	0.6655	-0.380282	3.32563	0.438626	-0.130657	0.383326	-1.17819	-0.14852	1.473	0.367177	-1.02776	-2.21222	0.561697	0.184213	-1.78888	-2.11767	-1.5215
Q29415.txt		1.45297	0.686283	1.7347	-3.17367	-0.616496	-0.144448	1.473	-0.42695	-1.35819	0.0835205	0.245787	-1.45772	-1.76912	0.471317	0	1.93616	-1.11501	1.21075	-0.842798	1.06859	0.640314	0.12017	-0.353881	-0.149612	1.00984	1.35529	0.980351	-0.468952	0.646128	0.476639	0.426788	0.391836	-0.701777	3.78879	0.42981	-0.48412	1.03285	-1.02391	0.756377	1.93616	-0.218154	-0.299982	-1.54583	0.0427455	-0.507599	-1.78888	-0.939291	-0.37329
Q2KPA3.txt		1.78617	1.27984	1.06025	-2.89671	-0.0238118	0.0947008	1.00984	0.00909592	-1.29963	1.473	-0.905135	-1.33139	-1.30596	0.986536	-0.765504	0.54668	-0.851714	1.03238	-0.842798	1.06859	0.640314	1.45297	-1.28018	-0.357177	1.00984	1.42806	1.07814	-1.61319	-0.260298	-1.21355	0.980704	0.0059092	0.423626	3.78879	0.42981	-0.48412	1.03285	0.119059	1.68186	0.54668	0.440542	-0.0210023	-1.87902	0.309553	-0.21031	-2.06584	-1.20976	-1.50369
Q2KPA4.txt		1.78617	1.35664	1.21894	-2.61975	0.555692	0.2394	1.00984	0.4457	-0.930923	1.473	-0.905135	-1.33139	-1.30596	0.986536	-0.765504	1.00984	-0.218302	1.73928	-1.30596	0.401303	1.13431	0.453369	-1.29571	-0.910039	1.473	1.30647	0.74897	-0.850365	-1.4106	-1.07136	0.426788	1.45539	-1.23981	3.78879	0.42981	-0.48412	1.68237	-1.70982	1.44596	0.54668	0.440542	-0.0210023	-1.54583	0.0427455	-0.507599	-1.78888	-1.64803	-1.48792
Q2MHE0.txt		1.75919	1.1091	0.775192	-2.85052	-0.995389	-0.932628	-0.109167	-2.27027	-1.39061	-0.997056	0.886863	-0.0240573	-1.88495	-0.0541276	0	4.77422	-0.307136	1.03212	-0.553111	-0.349732	0.884846	-0.795822	-1.01778	0.682416	-0.553111	0.775968	-1.36378	-1.04883	0.926742	0.775639	-0.195837	-0.746377	-1.07105	5.21817	0.539871	-0.435543	2.72506	0.279465	1.60165	1.66661	-1.51447	-1.25302	-1.43457	0.66462	0.923739	-0.461306	0.736711	-0.0990686
Q2PAD4.txt		0.685713	0.235889	1.50759	-2.15132	1.98766	-0.750066	-0.616333	-0.582715	-0.496246	2.881	0.709053	-0.973674	-1.0535	-0.719566	1.9855	2.00667	0.86731	-1.47698	-0.179167	-0.779481	0.602924	0.685713	1.13711	0.373795	-0.616333	1.03829	-1.44636	-0.76133	-0.0957536	-1.42133	0.724249	1.43446	0.776906	0.695166	-1.33396	-1.16415	1.40705	-0.788987	1.18249	2.00667	-0.389265	-0.39259	-1.83029	0.0190117	-0.0132472	-0.321412	-2.14258	0.0966642
Q3C1F3.txt		2.68799	0.565895	1.93601	-3.39697	-0.100008	-1.04769	-0.565901	-1.47704	-0.33471	0.319226	0.633651	0.371413	-1.89359	-0.0430331	0	5.18743	0.0110016	1.5497	0.319226	-0.0713973	0.204801	-2.40614	0.712556	-1.24016	-0.565901	1.20553	-0.919653	0.0298732	1.01909	1.5539	0.308027	0.583087	-0.947195	5.62999	0.0268225	-0.871995	1.46512	-0.711392	1.29305	1.64692	-1.56	-1.32732	-0.814225	0.303394	-0.456521	-1.01519	-0.289642	0.349386
Q3C1F4.txt		1.09607	0.623941	-0.371266	-3.39697	-0.137511	-1.04769	-0.565901	0.173769	0.235565	-1.00847	1.01258	0.0392323	-1.45103	-1.15993	0.108094	4.3023	-0.203554	0.550969	-0.123337	0.272862	1.17495	-1.45099	-0.0178493	0.680238	-1.00847	0.537542	-0.978213	-1.42794	0.36926	0.884491	0.0433841	-1.35613	-0.844883	6.07256	0.0523977	-0.498707	2.70641	0.248682	1.55033	1.20435	-1.19802	-0.896545	-1.13261	0.754337	-0.129804	0.0433841	-0.288177	2.54887
Q3MQ26.txt		2.34146	-0.357071	1.49407	-3.1486	0.712332	-1.37938	0.303774	-0.984423	-1.42406	3.39214	-0.249682	0.353294	-1.46101	-1.24376	0.123561	0.303774	-0.0620807	0.655889	1.18617	1.31414	-0.286652	-1.46732	2.16396	0.712462	-0.137422	1.18631	-0.942679	0.0119124	-0.0309209	-1.06421	-1.038	0.211045	-0.426483	4.71573	-0.943126	0.799141	0.831727	-0.604403	1.34446	2.95095	-0.0319765	-1.35272	-1.78472	-1.91262	-0.738771	-1.82947	-0.113334	-0.79889
Q3S3T0.txt		8.32369	3.26758	-0.26714	-2.62091	-1.24797	-1.51368	-0.919224	2.63258	-1.5765	1.51872	0.28206	-0.581842	-2.1382	-0.417149	0	5.98828	1.21758	1.63178	-0.5129	-0.418089	0.751786	-1.90721	-1.51576	-1.15157	-0.919224	-0.50275	-1.32828	-1.8047	-0.438763	0.182239	-1.40605	-1.88654	-1.52169	3.14401	-0.873853	-0.597999	2.20455	-0.898611	0.429248	0.706071	-2.63968	-1.85876	-2.19952	-0.606639	-0.783684	-2.37794	-2.39671	0.33587
Q3TUN7.txt		0.407372	1.45053	0.546193	-2.46784	-2.16869	-0.85079	1.74677	-0.632535	0.37147	-0.00959765	-0.648508	-1.11115	-1.18051	-0.282416	0	1.16132	0.3014	-1.04157	-0.595055	1.52612	-0.843611	-0.0138092	-1.48646	0.706797	2.33223	0.611137	0.782589	-0.735046	0.120908	1.40272	1.38314	-0.330663	-1.04913	3.50314	-0.269428	0.511946	1.22482	-1.30801	0.0392027	0.575859	0.497796	-1.01873	-1.27735	-0.428675	0.740563	-1.76766	0.268044	0.635817
Q3U0A6.txt		2.60652	-0.455597	-0.668853	-2.52689	-0.204762	1.91131	-1.2515	-0.415485	0.639353	2.51844	-0.103652	-0.0544264	-1.2515	0.952152	-0.81414	-0.780254	-0.489411	0.847879	0.633474	-1.29804	-0.415838	-1.46165	-0.182625	1.23317	2.0472	1.5448	-1.51849	-2.32206	-1.1588	0	1.69999	0.463292	-0.538572	1.57596	-0.176952	0.859986	0.444185	-1.04266	2.00166	1.57596	0.813979	-0.359266	-0.783624	0.400494	-0.822068	-0.272553	0.767513	0.523218
Q3Y9L5.txt		3.21751	-0.793957	1.2963	-2.84416	-0.10941	1.89862	0.130415	0.627454	-1.57015	1.06633	0.162568	0.241274	-1.74142	1.4795	0	0.598374	-0.11997	1.56092	0.130415	-0.812962	-1.65688	-0.14901	-1.69602	-1.28188	-0.337544	1.11841	-0.967454	-0.416954	-0.189953	-0.603202	0.793611	1.26612	0.791743	3.87408	-0.840014	0.471096	2.38834	-0.03999	0.610063	1.06633	1.21229	-0.44237	-1.49562	0.714752	-0.334194	-1.44501	-0.606605	1.37472
Q3Y9L6.txt		3.4187	-0.387014	0.932978	-2.36202	-0.408345	0.923773	0.0681037	-0.355541	-1.42853	1.91447	-0.605781	0.354078	-1.77826	0.924562	0	0.529695	-0.223617	0.677105	0.0681037	1.08785	1.49073	1.0942	-0.335324	-0.0596737	0.0681037	0.769454	-0.254449	1.03443	-1.16119	-0.681893	-0.70589	0.0210746	0.00466885	2.37606	0.542396	-1.47698	0.371417	-0.551071	0.954491	0.529695	1.20559	-0.244517	-1.89444	-0.0945968	0.480454	-2.36202	1.84727	-0.770521
Q42665.txt		1.97678	0.24615	1.05138	-2.98262	-1.15102	-0.205	1.82938	0.316163	-0.735665	-0.448011	0.736655	-0.690905	-1.35897	0.84079	-0.0339903	5.01772	0.354215	1.69119	0.462944	-1.08815	1.02885	-1.29995	0.98407	-0.543464	-0.448011	-0.149633	-0.468438	0.946944	-0.148638	-0.441208	0.28576	-1.51292	0.102989	5.01772	0.684416	-0.353057	0.963364	1.00139	2.1727	0.00746685	-0.893547	-1.03677	-1.62762	-1.06916	-0.984356	-1.89316	-1.14692	-0.710142
Q42831.txt		3.61106	0.161338	1.8478	-2.0933	0.193255	-1.10972	-1.01981	-0.105598	0.583206	0.303774	0.407959	0.14776	-1.9022	-0.0534594	0	4.27454	0.413141	2.08178	-0.578617	1.20881	0.362208	-0.515122	0.742157	-0.193541	-1.01981	0.552838	-0.982132	-0.714742	-0.0975555	0.58225	0.0173	-0.376128	-0.734165	3.83334	-0.339764	0.324189	2.6879	0.111203	1.801	1.62736	-1.42948	-1.13797	-1.14992	0.654861	0.100683	-2.35712	-2.73065	-1.78013
Q43306.txt		2.30445	-0.0672282	1.15845	-3.25498	-0.390763	-0.51594	1.82938	0.316163	-0.735665	-0.448011	0.736655	-0.690905	-1.35897	0.84079	-0.0339903	5.01772	0.354215	1.69119	0.00746685	-1.2551	1.41898	-1.62762	1.61665	-1.59945	0.00746685	-0.0671451	-0.897	0.946944	0.512802	-0.456047	0.558125	-1.72163	-0.0848905	5.4732	0.254298	0.202869	0.963364	1.00139	2.1727	0.00746685	-0.893547	-1.03677	-1.62762	-1.06916	-0.984356	-1.89316	-1.14692	-0.710142
Q45V69.txt		3.97741	-0.722575	1.61667	-3.23887	0.920082	-1.01179	-0.891492	0.986754	-0.965929	2.76437	0.0572794	-0.328091	-1.80546	-1.53709	0	-0.434509	0.625711	-0.79859	-0.434509	-1.07761	-0.144874	0.361093	0.873511	-0.924625	-0.434509	1.22825	-1.24494	0.968582	-0.740789	-0.450456	-1.59927	-1.65053	1.03178	2.76437	-0.658713	0.0359435	1.61792	0.946343	2.53283	4.59231	0.317266	0.828153	-1.61144	-0.374378	-1.14191	-0.779478	-0.419663	0.281471
Q45V70.txt		4.3142	-0.320168	0.682784	-2.85052	0.348141	-0.644672	1.22267	0.626327	0.062809	1.22267	-0.399283	-0.0251344	-1.88495	-1.54805	0	0.334778	-0.0359254	-0.543469	0.778723	1.04695	-0.456464	-1.1152	0.396257	0.0731963	-0.109167	0.426595	-0.695291	1.51031	-0.926387	-0.431113	-0.195837	-0.45368	2.11444	2.11056	-0.119834	0.531913	2.72506	0.187701	0.161482	1.66661	0.655407	0.749851	-1.75395	-0.661958	-0.542506	-1.25771	-0.124756	-0.446882
Q45XH3.txt		1.45297	0.620294	2.1895	-3.17367	-0.616496	-0.144448	1.00984	0.0454796	0.0536364	0.54668	0.293695	-1.78909	-1.76912	0.471317	0	1.93616	-1.11501	1.21075	-0.842798	1.06859	0.640314	1.11977	-0.252428	0.0552978	1.93616	1.34932	0.177289	-2.37602	-0.447751	0	0.14983	0.518337	-0.506404	3.32563	0.346656	-0.187051	1.03285	-0.583388	0.309853	1.93616	-0.218154	-0.299982	-1.87902	0.309553	-0.21031	-1.78888	-0.802667	-1.3292
Q45XH5.txt		2.11936	0.149271	2.03686	-2.89671	0.297647	0.985058	1.473	-0.0939291	-1.25268	0.54668	0.50907	-1.66551	-1.76912	0.471317	0	1.473	-1.19546	0.526055	-0.379639	1.54777	0.146356	0.786568	-0.700386	-0.443617	-0.379639	1.50014	-0.517165	-0.468952	-0.567809	-0.191578	0.14983	0.287965	-0.957041	4.25195	-0.105582	-0.210094	0.383326	-0.424697	1.90681	1.93616	-0.218154	-0.299982	-1.54583	0.331278	-0.685665	-2.06584	-0.4457	-0.33992
Q45XH6.txt		2.45256	0.514852	2.2231	-2.61975	-0.374023	1.34704	2.39932	-0.0846237	-1.51557	0.54668	-0.469911	-0.59234	-1.76912	0.471317	0	1.00984	-1.30072	0.871475	-0.379639	1.54777	0.146356	0.786568	-0.700386	-0.443617	-0.379639	1.50014	-0.517165	-1.23178	-0.976283	0.0633389	0.14983	0.0895891	-1.47581	4.25195	0.105582	-0.352058	1.03285	-1.02391	1.53428	1.93616	-0.218154	-0.299982	-1.87902	0.0476235	-0.376036	-2.06584	0.345645	-0.979149
Q45XH7.txt		1.78617	0.473542	1.92616	-2.89671	-0.702447	-0.680816	1.93616	0.71102	-0.661634	0.0835205	0.245787	-1.45772	-1.76912	0.471317	0	1.473	-1.62241	0.556257	0.0835205	0.790792	1.3544	0.786568	-0.700386	-0.443617	0.54668	0.773396	0.814394	-1.61319	-0.575396	0.543297	0.426788	0.391836	-1.10918	2.86247	0.979142	-0.713122	0.383326	-0.424697	1.90681	1.93616	-0.218154	-0.299982	-1.87902	0.309553	-0.21031	-2.34279	-1.12583	-1.47347
Q45XH8.txt		2.11936	0.0808551	2.23758	-2.89671	-0.702447	-0.680816	1.93616	0.71102	-0.661634	0.0835205	0.245787	-1.45772	-1.76912	0.471317	0	1.473	-1.62241	0.556257	0.0835205	0.790792	1.3544	0.786568	-0.700386	-0.443617	0.54668	0.773396	0.814394	-1.61319	-0.575396	0.543297	0.426788	0.391836	-1.10918	2.86247	0.979142	-0.713122	0.383326	-0.424697	1.90681	1.93616	-0.218154	-0.299982	-1.87902	0.309553	-0.21031	-2.34279	-1.12583	-1.47347
Q45XI4.txt		1.11977	1.81475	0.957419	-2.61975	-1.26099	-0.00351736	0.0835205	1.25031	-0.907588	1.00984	-1.04603	-0.688323	-1.76912	0.471317	0	3.32563	-0.707461	0.0174737	0.0835205	0.85491	-0.207744	0.453369	0.220859	-1.07978	1.473	1.66511	-0.743533	-0.850365	-1.31442	-0.549257	1.25766	0.265605	-0.701519	2.39932	0.153861	1.15371	0.383326	-0.369898	2.11282	1.473	0.495262	-0.723408	-2.21222	-0.342498	-0.543057	-1.78888	-2.10913	-1.27794
Q45XI5.txt		1.11977	1.81475	0.957419	-2.06584	-0.709482	-0.159239	0.54668	1.21394	-1.23037	1.00984	-1.05513	-0.699077	-1.30596	1.28751	-0.52917	3.32563	-0.707461	0.0174737	0.0835205	0.85491	-0.207744	0.12017	0.184634	-0.770184	1.473	1.66511	-0.743533	-0.850365	-1.31442	-0.549257	1.25766	0.265605	-0.701519	1.473	-0.17078	1.8435	0.383326	-0.369898	2.11282	1.473	0.495262	-0.723408	-2.21222	-0.342498	-0.543057	-1.78888	-2.10913	-1.27794
Q45XI6.txt		1.11977	1.81475	0.957419	-1.78888	-0.956369	-0.447421	0.54668	1.21394	-1.23037	1.00984	-1.05513	-0.699077	-1.30596	1.28751	-0.52917	3.32563	-0.707461	0.0174737	-0.379639	1.35727	-0.635848	0.12017	0.184634	-0.770184	1.473	1.66511	-0.743533	-0.850365	-1.31442	-0.549257	1.53462	0.158198	-0.894413	1.473	-0.17078	1.8435	-0.266199	-0.150488	3.55039	1.473	0.495262	-0.723408	-2.21222	-0.342498	-0.543057	-1.78888	-2.10913	-1.27794
Q45XI7.txt		2.78576	1.04002	1.4446	-3.17367	-0.452097	0.28674	0.0835205	0.641183	0.445715	0.54668	-0.52865	-0.911776	-1.30596	0.986536	-0.765504	1.93616	-0.492866	0.3157	-0.379639	1.19059	-0.116531	0.786568	-0.594267	-0.390328	2.39932	0.823158	0.382079	-2.75744	0	0	1.25766	-0.265605	-0.272705	3.32563	0.714535	-0.41975	0.383326	-0.753495	0.831714	1.00984	-0.0181918	-1.08956	-1.87902	0.309553	-0.21031	-1.78888	0.51234	-1.43583
Q45XI8.txt		2.11936	1.69796	1.12011	-2.89671	-0.0238118	0.0947008	0.54668	0.420962	0.128236	0.0835205	0.299219	-1.52972	-1.30596	0.986536	-0.765504	3.32563	-0.735759	0.0160125	-0.842798	1.06859	0.640314	0.786568	-0.594267	-0.390328	1.93616	1.00189	0.600704	-1.99461	-1.33768	-0.43656	0.980704	-0.37228	-0.250949	3.32563	0.035373	0.331316	-0.266199	-1.52161	-0.140909	1.93616	0.307031	-1.33066	-1.54583	-0.448828	0.533979	-2.34279	-0.0489491	-1.1968
Q45XI9.txt		1.78617	1.15186	1.71042	-2.61975	-0.38471	-0.166855	1.473	-0.546496	1.11603	1.00984	0.654906	-1.50756	-1.76912	0.471317	0	2.39932	-0.392346	0.0582704	-1.30596	-0.150488	2.35935	0.453369	-0.272393	-0.407819	1.93616	1.4382	-0.764818	-2.37602	0.919069	0	1.81158	-0.470526	-1.17475	2.86247	0.125153	0.65684	-0.915723	-1.72031	0	1.473	0.367177	-1.02776	-2.21222	0.561697	0.184213	-2.89671	-0.654824	-1.05101
Q45XJ0.txt		1.78617	1.15186	1.71042	-2.61975	-0.38471	-0.166855	1.473	-0.546496	1.11603	0.54668	0.910453	-1.45318	-1.76912	0.471317	0	2.86247	-0.530062	-0.244843	-1.30596	-0.150488	2.35935	0.453369	-0.272393	-0.407819	1.93616	1.4382	-0.764818	-2.37602	0.919069	0	1.81158	-0.470526	-1.17475	2.86247	0.125153	0.65684	-0.915723	-1.72031	0	1.473	0.367177	-1.02776	-2.21222	0.561697	0.184213	-2.89671	-0.654824	-1.05101
Q4F6Z2.txt		2.75456	0.158399	1.0747	-2.36202	-0.408345	0.923773	0.991287	0.239378	-1.42529	1.91447	-0.629852	0.333695	-1.31667	1.24557	-0.846408	0.529695	-0.223617	0.677105	0.529695	1.20559	0.908721	0.43006	-0.478831	-0.0835287	0.0681037	0.769454	-0.254449	0.65431	-1.50442	-0.924478	-0.981911	0.420348	-0.0645253	2.83765	0.398417	-0.570159	0.371417	-1.0137	-0.0257587	0.991287	0.709102	0.214334	-1.89444	-0.15372	0.323867	-1.53395	0.453333	0.279113
Q4VIX3.txt		2.62995	1.34974	1.84006	-3.16479	0.547029	-0.548395	-0.15142	-0.269472	-0.359816	-0.15142	1.61683	-0.82157	-1.47094	1.10043	0.401558	4.68682	-0.301192	1.2426	-1.0311	-1.0865	-0.547723	-1.48356	-0.132201	0.362267	-1.0311	0.493865	-0.98598	-1.09257	0.981647	0.980341	-0.271638	-0.298535	-0.407938	6.44618	-0.47546	-0.169716	2.66953	0.188272	1.45054	2.04778	-1.28628	-1.1547	-2.11641	-0.289604	-0.59788	-1.84972	-0.181647	-0.334172
Q53I65.txt		2.80658	-0.0430562	0.308695	-1.99457	0.0239467	-0.604666	-0.0661229	0.74975	0.223261	2.62287	1.05216	-1.50907	-0.962455	0.846223	1.96522	0.830209	0.29767	0.576726	-0.0661229	-0.849717	-0.517787	-0.739964	-0.0638578	0.261889	0.382043	0.778246	-1.48429	-0.266212	1.42031	-0.627323	0.417366	-0.672234	-0.222678	1.72654	-0.596537	1.50157	1.52488	-1.55948	0.74108	1.27838	0.758311	0.472055	-1.7072	0.0199933	-0.0109464	-1.99457	0.590685	0.834479
Q549D9.txt		2.78576	1.4123	1.73078	-3.17367	-0.616496	-0.144448	1.00984	0.0363837	-1.30364	1.473	-0.640426	-0.226923	-1.30596	-0.668838	0.650385	0.54668	-1.16499	-0.29835	-0.842798	1.06859	0.640314	0.786568	0.0141492	-0.565735	1.473	1.63949	0.613475	-1.23178	0.619106	-0.872908	0.703746	0.0484567	-0.458453	3.32563	0.346656	-0.187051	-0.266199	-1.52161	-0.140909	1.00984	0.791345	-0.822047	-1.54583	-0.288532	0.0921108	-1.78888	-1.63949	-1.45912
Q549G1.txt		0.786568	0.98337	0.673972	-3.17367	-0.0684996	1.56114	0.0835205	-0.341964	-0.423951	1.473	-0.742894	-1.00557	-1.76912	0.471317	0	1.473	-0.759972	1.41143	-0.379639	1.09534	0.0236752	0.786568	-1.65546	-0.905956	1.00984	0.754962	0.349939	-1.23178	-0.428612	0.0907037	0.703746	0.369482	-1.36007	3.32563	0.0636715	-0.89696	0.383326	-0.424697	1.90681	1.473	-0.213475	0.081242	-1.87902	0.309553	-0.21031	-0.958003	0.86135	0.765433
Q58L97.txt		2.20755	-0.209776	0.596368	-2.2845	-0.589853	1.19015	0.130415	0.758401	0.393311	1.06633	-0.719945	0.0891285	-2.20938	0	0	1.06633	0.887157	0.70697	0.130415	-1.17307	-1.93104	0.187642	-1.21025	-1.65824	-0.337544	1.11841	-0.967454	-0.0315874	0.236885	-0.79965	0.513783	1.12516	1.34193	2.47021	-0.463667	1.07676	2.38834	-0.289928	0.272498	1.06633	1.24016	-0.524048	-1.49562	0.714752	-0.334194	-1.16519	-0.133599	1.46443
Q5BLF6.txt		1.45297	-0.211164	1.16811	-1.78888	1.01614	1.62009	1.473	-0.700199	-1.65954	0.0835205	0.694615	-0.148388	-1.30596	-0.100326	0.576296	1.93616	-1.3574	-0.084461	0.54668	1.09646	1.41315	-0.879427	-1.08241	-1.67295	-1.30596	0.150488	-0.652964	-0.468952	-0.372013	0.738057	0.703746	0.854049	-0.353121	1.473	0.034156	-1.13228	1.03285	-0.488141	0.566898	1.00984	-0.281974	0.889243	-1.87902	0.309553	-0.21031	-1.78888	1.57118	-0.650375
Q5GLZ6.txt		0.526871	0.505377	0.100684	-3.0831	0.0110688	-1.3514	-0.0805607	0.342673	1.15363	-0.527306	0.132826	0.542849	-1.86754	-0.0986631	0	4.83364	0.224777	1.56801	-0.0805607	-0.958492	0.762273	-0.758694	-0.4679	0.363836	-0.974052	0.490486	-0.966001	-1.01926	0.034764	0.568781	0.122623	0.0633987	0.267473	5.72713	-0.268156	0.185557	2.76279	0.190124	1.60659	1.70642	-1.6692	-1.20885	-0.758694	1.24509	0.268908	-1.74738	-0.618916	-1.25335
Q5GLZ7.txt		0.848262	0.914333	0.302666	-3.0831	0.0110688	-1.3514	-0.527306	0.66413	1.49899	-0.527306	0.431684	-0.109009	-1.86754	-0.0986631	0	5.28039	-0.0757516	1.62851	-0.527306	-0.442753	0.949885	-0.758694	-0.4679	0.363836	-0.974052	0.490486	-0.966001	-1.01926	0.034764	0.568781	0.122623	-0.0806893	-0.142872	6.17388	-0.563976	0.264729	2.76279	0.190124	1.60659	1.70642	-1.6692	-1.20885	-0.758694	1.24509	0.268908	-1.48024	-0.0785514	-0.549667
Q5I122.txt		2.09042	-1.00038	1.2064	-2.36202	-0.408345	0.923773	0.529695	0.0486125	-1.80156	1.45288	-1.0515	-0.0844247	-1.77826	0.924562	0	0.991287	-0.311643	0.217167	0.0681037	1.08785	1.49073	1.0942	-0.287904	-0.0423681	0.0681037	0.769454	-0.254449	1.41456	-0.990559	-0.826228	-1.25793	0.129869	0.647416	2.83765	0.405727	-1.464	1.66607	-0.578417	-0.180934	0.529695	1.20559	-0.244517	-1.56237	0.408606	0.441346	-2.36202	0.62224	0.418942
Q5KSB7.txt		5.55343	0.553032	1.24398	-3.13233	-0.0977453	-0.415986	0.319226	-0.0356986	-1.58091	0.76179	-0.439339	-0.451351	-0.123337	-1.05247	1.56818	0.319226	-1.31192	0.23332	-0.123337	0.808842	-0.373734	0.777689	0.763195	0.0654947	-0.565901	1.75942	-1.48269	0.75878	1.0646	1.0691	-1.01519	-0.167349	1.70844	-2.33616	0	0	0.84448	-0.74938	1.40142	0.76179	-1.81538	-1.93004	-2.08776	0.217212	-0.691837	1.63124	-0.723489	-1.33395
Q5MD69.txt		3.08663	-0.0143306	1.68113	-2.36202	-0.408345	0.923773	1.45288	-0.262876	-1.10838	1.45288	-0.169597	0.354526	-1.77826	0.924562	0	0.0681037	-0.801293	-0.0361795	0.529695	0.845857	1.17648	0.762131	0.0351243	-0.246698	0.0681037	0.769454	-0.254449	2.55493	-0.327605	-0.715993	-0.70589	0.0210746	0.00466885	1.91447	0.517522	-1.17277	-0.27591	-1.312	0.219428	0.0681037	0.79068	-0.0394324	-1.89444	-0.0945968	0.480454	-2.08599	1.13366	0.483288
Q5RM02.txt		2.88086	-0.144976	0.662016	-2.56433	-0.660191	1.75438	0.598374	0.299925	-1.5874	0.130415	-0.0709296	0.526095	-1.74142	1.4795	0	1.53429	0.156987	1.12012	-0.337544	-0.765867	-1.2944	-0.14901	-1.2586	-1.25798	-0.337544	1.11841	-0.967454	-0.80232	0.125491	-0.417371	0.513783	1.23323	1.10435	3.40613	-0.462604	0.431578	2.38834	-0.03999	0.610063	1.06633	1.21229	-0.44237	-1.49562	0.714752	-0.334194	-2.00467	-0.747813	2.27626
Q5XLE5.txt		0.786568	1.49982	2.23889	-3.45063	-1.27079	-0.826697	1.93616	0.403988	-1.00225	1.00984	-0.69129	-1.36275	-1.30596	0.986536	-0.765504	1.473	-1.17838	0.430618	-0.379639	1.54777	0.146356	0.786568	-1.06827	0.214419	1.473	1.63949	0.613475	-2.75744	0	0	0.980704	-0.029546	-0.821445	4.25195	0.620294	-0.669576	-0.266199	-1.52161	-0.140909	1.473	0.367177	-1.02776	-1.54583	0.0427455	-0.507599	-2.34279	-0.959402	-1.44216
Q67XG0.txt		1.07635	1.06067	1.89901	-2.59246	0.304572	-1.74034	2.2338	0.448786	0.480454	2.6583	-1.17491	-0.239935	-1.58663	2.13373	-0.848675	3.08279	0.381224	0.83248	3.50728	-0.83049	0.181206	-1.36671	-0.586302	-0.629107	0.535835	1.95688	-1.62518	-0.561607	-0.609145	-0.788076	-1.32328	-1.22804	0.27055	3.08279	2.30441	0.573925	1.26867	0.197037	0.417504	3.08279	-0.540541	-0.671259	-1.06133	1.75024	-1.22141	-1.57711	-2.23163	-0.915702
Q6AW44.txt		2.42168	0.730508	0.265016	-3.00527	-0.853033	0.00151716	3.1224	1.34654	-0.110517	2.16287	-1.42485	-1.24395	-1.19548	-1.8305	-0.849432	0.243815	-0.677222	-0.81023	1.68311	-0.183587	1.51997	-1.37492	-0.114783	-0.571137	-1.19548	-0.107676	-0.228621	0.893808	-0.0086881	0.740184	-0.423278	1.28674	-1.00988	2.16287	0.32146	0.120183	2.5258	-0.105182	0.288655	1.68311	-0.192766	-1.17835	-2.75551	0.733297	0	-1.57083	-0.96383	1.35911
Q6AW45.txt		2.84891	0.839468	0.19351	-3.41948	0.0678096	-0.537919	1.04736	-0.857845	0.598531	1.04736	-2.15845	-0.517024	-1.75069	0.334473	0	1.04736	-0.212155	-0.780977	0.581017	-0.238255	1.12917	-0.170494	0.00819452	-0.5656	-0.81801	0.430597	0.955916	0.33367	0.0692786	-0.0937498	-0.630867	0.473633	-1.47379	2.91273	-1.5084	-0.914472	1.71538	0.411764	1.24412	1.98004	0.360559	-0.333752	-2.85441	0.0716728	0	-1.74631	-0.891962	0.188262
Q6B0K9.txt		3.99892	-0.700699	-0.26822	-2.22523	-0.173641	0.761079	-1.24042	0.523053	-0.727021	1.12413	0.597979	-0.342522	-1.24042	0.191786	-0.079506	0.178311	-0.52395	2.40808	3.48869	-0.805355	0.669559	-1.44452	-0.601985	0.395252	1.12413	0.0284752	-0.865405	-1.53224	-1.20012	0.74565	2.2994	-0.0681778	-0.851326	-0.767511	1.32871	0.976883	0.45663	-0.414328	1.50914	1.12413	0.484078	0.331697	-1.44452	0.0222957	-0.988668	-2.22523	-0.909063	-0.404201
Q6BBJ0.txt		2.51729	0.411693	1.14313	-2.95313	0.654209	-0.896639	1.26446	0.684957	-0.487968	-0.190861	0.915209	-0.887278	-1.16107	-0.642229	0.233889	2.71977	-1.91347	-0.886843	1.26446	0.344978	1.19619	-0.972588	0.31199	-0.662592	-1.64618	0.581675	0	0.962699	1.01778	-1.48975	-0.632473	0.822699	0.215777	4.17509	0.0338277	0.0446598	3.94798	0.30989	0.442687	1.74956	-0.403796	-1.10173	-2.71753	-0.736788	0	-2.37296	-0.498922	-0.0516369
Q6BBJ2.txt		0.59677	0.653427	-0.528076	-2.22523	1.47084	-0.977221	2.54286	-0.0963811	0.701022	2.06995	-1.8808	-1.37178	-1.24042	1.3425	-0.334333	1.59704	0.418864	-0.81114	0.178311	0.278697	1.18205	-0.0836593	0.716898	-0.891312	-1.24042	-0.470747	0.226286	0.804426	0.41327	1.1241	-1.94244	0.265768	-0.84143	3.01578	-0.884049	-0.0699203	1.11983	0.0620906	1.50602	1.12413	0.303735	0.456369	-2.80538	-0.810768	0	-2.50802	-0.468211	1.56428
Q6BBK1.txt		3.1844	1.03711	0.0420649	-3.41948	0.0678096	-0.537919	0.581017	-0.615493	0.393137	1.5137	-1.37691	0.60195	-1.75069	0.334473	0	0.581017	-0.972875	-1.27456	0.581017	-0.238255	1.12917	-0.841473	-0.0553448	-1.61266	-0.81801	0.430597	0.955916	0.33367	0.0692786	-0.0937498	-0.630867	0.473633	-1.47379	2.91273	-1.5084	-0.914472	1.71538	0.411764	1.24412	1.98004	0.360559	-0.333752	-2.85441	0.0716728	0	-0.909729	-0.022402	1.71379
Q6H1U7.txt		2.78576	0.785924	1.24016	-3.45063	-1.27079	-0.826697	1.473	0.324482	-0.33024	1.00984	0.4457	-1.35313	-1.30596	1.00326	-0.75636	1.473	-0.819745	1.12921	-0.842798	0.835695	1.44256	0.453369	-0.603681	-0.132797	1.473	1.02468	1.00884	0.293876	0.0853901	0.514084	0.980704	0.0236368	-0.458231	3.78879	0.634481	-0.337102	-0.266199	-1.52161	-0.140909	1.473	0.367177	-1.02776	-2.21222	-0.342498	-0.543057	-2.61975	-1.27168	-1.15611
Q6IBF6.txt		2.26751	1.32906	-1.01327	-2.2451	0.162255	1.20113	-1.72274	0.646486	0	1.57596	0.51316	-0.852644	-1.72274	0.817256	0	0.633474	-0.172396	1.72605	-0.780254	-1.41149	-1.08048	-1.12264	-0.669301	-1.75109	1.10472	0.061252	-0.93237	0.00636182	-1.83285	-0.670225	0.854615	0.801223	-0.623875	2.0472	0.037678	0.826184	-0.216676	-2.21592	-0.807859	1.10472	0.796276	-0.0950813	-1.46165	-0.138353	-0.607631	-0.272553	-0.0176846	0.980106
Q6LDH0.txt		2.45256	0.72685	2.13883	-3.45063	-1.27079	-0.826697	1.00984	-0.191014	-1.16003	0.0835205	0.245787	-1.45772	-1.76912	0.471317	0	1.93616	-1.11501	1.21075	-0.842798	1.06859	0.640314	-0.213029	-0.929173	-1.03193	1.00984	1.35529	0.980351	-0.850365	1.36786	-0.738315	0.426788	0.391836	-0.701777	4.25195	0.620294	-0.669576	1.03285	-1.02391	0.756377	1.93616	-0.218154	-0.299982	-1.21263	0.137057	-0.902889	-1.51192	-1.12309	-0.687707
Q6LDH1.txt		2.45256	0.72685	2.13883	-3.45063	-1.27079	-0.826697	1.00984	-0.191014	-1.16003	0.0835205	0.245787	-1.45772	-1.76912	0.471317	0	1.93616	-1.11501	1.21075	-0.842798	1.06859	0.640314	-0.213029	-0.929173	-1.03193	1.00984	1.35529	0.980351	-0.850365	1.36786	-0.738315	0.426788	0.391836	-0.701777	4.25195	0.620294	-0.669576	1.03285	-1.02391	0.756377	1.93616	-0.218154	-0.299982	-1.21263	0.137057	-0.902889	-1.51192	-1.12309	-0.687707
Q6QDC2.txt		1.76236	0.0230882	0.739383	-2.02734	0.154716	-2.08522	2.29532	-0.215912	0.0977376	2.29532	0.40992	0.374733	-1.55829	2.21391	-0.832283	0.582603	-1.08106	-0.178571	3.15167	-1.27734	0.446163	-1.31798	-0.360354	-0.374615	1.86714	1.94342	-1.12202	0.190755	-0.395385	-0.593322	-0.491094	-0.540002	-0.0758557	1.43896	1.58498	1.65614	0.108281	-0.754438	0.480825	2.72349	0.5109	0.553254	-1.62601	1.52718	-1.05481	-1.51526	-1.84308	-0.148908
Q6R7N2.txt		1.78617	1.46542	1.11913	-3.17367	-0.616496	-0.144448	0.54668	0.655918	-0.0428011	1.00984	-0.418412	-1.45092	-1.30596	0.986536	-0.765504	1.473	-1.43455	0.376256	-0.842798	1.06859	0.640314	1.11977	-0.68906	-0.739265	1.93616	1.58363	0.277838	-2.75744	0	0	0.980704	-0.230459	-0.677953	2.86247	0.338651	0.149578	-0.266199	-1.52161	-0.140909	1.473	0.435489	-1.14681	-0.546228	-0.0853901	0.00801712	-2.89671	-0.928659	-0.542992
Q6S9E2.txt		1.42627	-0.58969	0.369758	-3.19008	-1.93895	-1.11282	1.91447	0.188554	-0.738798	0.529695	-1.12781	0.384206	-2.23985	0	0	0.0681037	0.111438	1.61521	0.529695	0.62224	0.570292	0.762131	-0.421491	-0.559781	1.45288	-0.254396	1.84936	0.65431	-2.3469	-1.66401	0.398194	0.438439	-0.769893	1.45288	0.678388	-0.247786	-0.923236	-1.72039	0	0.991287	1.44982	-0.601491	-1.56237	0.758841	-0.327965	-2.08599	0.230345	-1.17267
Q6T497.txt		1.1976	0.602997	1.61641	-2.56433	-0.26735	1.30928	-1.27346	1.17787	-0.80236	2.00225	-0.433289	0.386517	-1.74142	0.829961	0	0.130415	0.758401	0.624738	-1.27346	-1.29736	-0.820685	-0.822314	-0.58989	-2.02384	0.130415	0.725664	-0.824086	-0.80232	0.627454	-0.327091	0.513783	0.654755	-0.391269	3.87408	-1.43953	0.762466	1.73208	0.245526	0.855249	2.00225	1.51445	-0.495208	-0.485662	0.104658	-0.587596	-1.44501	-0.0371391	0.393024
Q6WN20.txt		2.11936	1.02624	1.74499	-3.17367	-0.616496	-0.144448	0.54668	0.655918	-0.0428011	0.54668	0.0587389	-1.71062	-1.30596	0.986536	-0.765504	1.473	-1.43455	0.376256	0.0835205	1.53884	-0.29216	0.786568	-1.14609	0.0825589	1.93616	1.58363	0.277838	-2.75744	0	0	0.980704	-0.029546	-0.821445	2.86247	0.338651	0.149578	-0.266199	-1.52161	-0.140909	1.473	0.367177	-1.02776	-1.87902	0.226212	-0.106462	-2.06584	-0.618523	-2.09155
Q6WN21.txt		1.11977	1.9512	0.701596	-3.17367	-0.616496	-0.144448	1.00984	0.454796	-0.304652	1.00984	-0.418412	-1.45092	-1.30596	0.986536	-0.765504	1.473	-1.43455	0.376256	-0.379639	1.09534	0.0236752	1.11977	-1.037	-0.150055	1.93616	1.58363	0.277838	-2.75744	0	0	0.980704	-0.029546	-0.821445	2.86247	0.338651	0.149578	-0.266199	-1.52161	-0.140909	1.473	0.367177	-1.02776	-1.54583	0.0427455	-0.507599	-2.34279	-1.22373	-1.35073
Q6WN22.txt		1.45297	1.90707	0.426952	-3.17367	-0.616496	-0.144448	0.54668	0.655918	-0.0428011	1.00984	-0.418412	-1.45092	-1.30596	0.986536	-0.765504	1.473	-1.43455	0.376256	0.0835205	1.53884	-0.29216	1.45297	-1.11521	-0.450134	1.93616	1.58363	0.277838	-2.75744	0	0	1.25766	0.277153	-0.671858	2.86247	0.338651	0.149578	-0.266199	-1.52161	-0.140909	1.473	0.367177	-1.02776	-1.54583	0.0427455	-0.507599	-2.34279	-1.22373	-1.35073
Q6WN25.txt		2.11936	1.02624	1.74499	-3.17367	-0.616496	-0.144448	0.54668	0.655918	-0.0428011	1.473	-0.648965	-1.65592	-1.30596	0.986536	-0.765504	1.00984	-1.25524	0.802676	0.0835205	1.53884	-0.29216	1.11977	-1.037	-0.150055	1.93616	1.58363	0.277838	-2.75744	0	0	0.980704	-0.029546	-0.821445	2.86247	0.338651	0.149578	-0.266199	-1.52161	-0.140909	1.473	0.367177	-1.02776	-1.54583	0.0427455	-0.507599	-2.61975	-0.587751	-1.61963
Q6WN26.txt		2.11936	1.02624	1.74499	-3.17367	-0.616496	-0.144448	1.00984	0.454796	-0.304652	1.00984	-0.927784	-1.67535	-1.30596	0.986536	-0.765504	1.00984	-1.25524	0.802676	0.0835205	1.53884	-0.29216	1.11977	-1.037	-0.150055	1.93616	1.58363	0.277838	-2.75744	0	0	0.980704	-0.029546	-0.821445	2.86247	0.338651	0.149578	-0.266199	-1.52161	-0.140909	1.473	0.367177	-1.02776	-1.54583	0.0427455	-0.507599	-2.61975	-0.651869	-1.59193
Q6WN27.txt		2.11936	1.02624	1.74499	-3.17367	-0.616496	-0.144448	1.00984	0.454796	-0.304652	1.00984	-0.418412	-1.45092	-1.30596	0.986536	-0.765504	1.473	-1.43455	0.376256	0.0835205	1.53884	-0.29216	1.11977	-1.037	-0.150055	1.93616	1.58363	0.277838	-2.75744	0	0	0.980704	-0.029546	-0.821445	2.86247	0.338651	0.149578	-0.266199	-1.52161	-0.140909	1.473	0.367177	-1.02776	-1.54583	0.0427455	-0.507599	-2.61975	-0.651869	-1.59193
Q6WN28.txt		1.45297	1.49135	1.43512	-3.17367	-0.616496	-0.144448	1.00984	0.454796	-0.304652	1.00984	-0.418412	-1.45092	-1.30596	0.986536	-0.765504	1.473	-1.43455	0.376256	-0.842798	1.06859	0.640314	1.11977	-1.037	-0.150055	2.39932	1.61554	-0.0838666	-2.75744	0	0	0.980704	-0.029546	-0.821445	2.86247	0.338651	0.149578	-0.266199	-1.52161	-0.140909	1.473	0.367177	-1.02776	-1.54583	0.0427455	-0.507599	-2.61975	-1.09001	-0.979034
Q6WN29.txt		2.11936	1.02624	1.74499	-3.17367	-0.616496	-0.144448	0.54668	0.655918	-0.0428011	1.473	-0.964908	-1.05961	-1.30596	0.986536	-0.765504	1.00984	-0.918688	0.258965	0.54668	1.8307	-0.68117	1.11977	-1.037	-0.150055	1.93616	1.09885	0.413752	-2.75744	0	0	0.980704	-0.029546	-0.821445	2.86247	0.338651	0.149578	-0.266199	-1.52161	-0.140909	1.473	0.367177	-1.02776	-1.54583	0.0427455	-0.507599	-2.89671	-0.452424	-1.26862
Q6Y239.txt		1.42627	-0.0131042	1.0426	-2.08599	-0.456174	0.435256	2.37606	0.695183	-0.444426	0.529695	-0.0486125	-0.749059	-1.31667	1.24557	-0.846408	1.45288	-0.898865	0.646041	0.991287	1.09753	0.483091	0.0979883	-0.0993119	-0.193877	0.0681037	0.769454	-0.254449	1.41456	-0.888213	-0.599005	-0.429869	0.694357	-0.378825	1.45288	0.373114	0.465022	0.371417	-1.63961	-0.482326	0.529695	1.12781	-0.325899	-1.89444	-0.15372	0.323867	-2.08599	-0.691035	-0.755076
Q6Y257.txt		1.89958	0.803746	-0.240433	-2.54566	1.65944	0.37841	0.615859	0.523572	0.279008	2.49423	0.0949871	-0.482765	-1.26251	0.0343807	0.58073	-0.323326	0.220366	2.26404	-0.323326	0.685583	0.337315	-0.127377	-1.42145	-1.75415	0.146266	0.703339	-0.807825	0.374033	-0.975036	-0.446164	0.543197	1.70985	0.0298974	2.96382	-2.08333	-0.276788	1.09038	-0.930434	0.552443	0.615859	1.68147	-1.0309	-1.14086	0.120824	0.16432	-0.299218	-2.21898	-0.881583
Q760P9.txt		0.30657	-0.055429	-0.235797	-3.50382	0.688672	-1.1604	-1.51991	0.350986	-0.82779	2.81255	0.314098	0.96174	-1.51991	0.116995	2.23132	3.24579	-1.68885	-2.47056	-1.08667	1.74264	-0.795908	-0.316789	-0.0938527	0.437292	2.3793	0.759835	-0.989658	-0.450362	-1.17872	0.946199	2.4548	0.899022	-0.103792	2.81255	0.0369527	0.772928	-1.06575	-1.72177	0	2.3793	-0.131448	0.383846	-2.18686	0.728272	-0.170778	-0.913118	-0.72125	-0.12923
Q760Q0.txt		0.393029	-0.549358	0.746688	-2.6565	-0.744498	-1.27253	-0.165335	-0.913416	-1.38352	2.02715	0.69408	-1.16812	-1.04233	-0.791471	2.31585	1.15016	0.771015	0.197557	1.15016	-0.290085	-0.137267	-0.237886	1.53935	0.329712	1.58865	0.509039	0.418129	-1.10699	1.58294	0.153333	2.32551	-0.468916	0.553152	3.34264	-0.374338	-0.47809	-1.03834	-1.72152	0	2.90415	-0.0505157	0.216183	-2.76154	0.494413	0.238496	-1.60765	-0.261139	0.0265402
Q760Q1.txt		0.663084	0.147259	1.47693	-2.43109	1.02446	0.311505	0.242932	1.0901	-1.70424	3.72971	-1.44692	-1.55383	-1.06461	0.793998	1.71505	1.55047	0.267419	-1.13184	0.242932	0.614264	-0.141308	0.349532	0.48638	1.33974	1.11463	-0.70874	-0.47319	-1.13561	-0.930616	1.391	1.21768	0.765102	0.214104	2.42217	0.74332	-0.172231	-0.440883	-2.22017	-0.808194	1.55047	-0.310206	-0.259208	-2.15888	0.737128	-0.688269	-1.90984	-0.188976	0.252303
Q760Q2.txt		3.67544	-0.396385	0.995377	-2.85052	-0.397175	-1.21484	-0.997056	0.849124	-0.115637	1.22267	-0.195727	-0.508048	-0.997056	0.886863	1.84392	1.66661	0.151817	-0.669779	0.778723	-0.971872	-0.697448	-1.43457	0.13472	0.968524	2.99845	1.6973	-1.81038	0.0479463	1.07258	1.32217	1.1315	-0.314723	0.643188	1.66661	0.573944	2.11488	-0.387836	-2.21155	-0.805201	0.334778	-0.125739	-1.59626	-1.75395	1.015	-0.972956	-1.78865	-1.47744	-0.998477
Q78PA4.txt		1.25046	-0.2299	0.00264854	-2.2451	0.162255	1.20113	-0.780254	-0.489411	0.474325	0.633474	1.03437	-1.05748	-1.2515	-0.0519356	0.380814	2.0472	-0.573543	2.01701	-0.309012	-1.44258	-1.4217	-1.80067	-0.986377	-1.34516	1.10472	0.193179	-1.13893	0.394433	-0.265428	1.396	0.572823	0.864534	-0.795429	2.0472	0.037678	0.826184	3.74849	-1.93762	1.49714	1.57596	0.654722	-0.38294	-1.12264	0.0912683	0.121668	-0.554345	0.469397	0.716121
Q7JFN6.txt		2.26751	-1.6452	-0.0177322	-3.09047	0.744756	1.03581	0.162231	-0.326512	0.649423	2.0472	0.439577	-0.701379	-1.72274	0.817256	0	-0.780254	-1.86544	-1.29383	-1.72274	-0.402529	0	0.23342	-2.10494	-2.22951	2.0472	0.866594	-1.66308	-2.71013	0	0	1.98178	1.60621	-1.56192	2.98969	-0.530366	0.733489	-0.216676	-1.88699	-0.593039	1.57596	-0.345056	0.0717767	-1.12264	0.638878	-0.65014	-0.554345	1.2615	0.949352
Q7JFR7.txt		1.45297	0.686283	1.7347	-3.17367	-0.616496	-0.144448	1.473	-0.42695	-1.35819	0.0835205	0.245787	-1.45772	-1.76912	0.471317	0	1.93616	-1.11501	1.21075	-0.842798	1.06859	0.640314	0.12017	-0.353881	-0.149612	1.00984	1.35529	0.980351	-0.468952	0.646128	0.476639	0.426788	0.391836	-0.701777	3.78879	0.42981	-0.48412	1.03285	-1.02391	0.756377	1.93616	-0.218154	-0.299982	-1.54583	0.0427455	-0.507599	-1.78888	-0.939291	-0.37329
Q7LZB9.txt		2.81721	0.363095	1.29409	-2.87928	0.647368	1.72453	1.49327	-0.455746	-1.65434	0.563786	0.601343	-0.709721	-0.830442	0.29658	0.712388	0.563786	-0.847795	1.20881	0.0990435	0.274396	1.23058	-0.191833	-0.606187	-0.997777	1.02853	1.29608	0.939663	-0.0690147	-0.920538	0.0217723	0.455582	0.645264	-0.492938	3.35224	0.627006	-0.097389	-1.55991	0	0	1.49327	0.335361	-1.00384	-1.86352	0.287719	-0.190299	-1.76766	-1.84018	-1.58917
Q7LZC1.txt		1.78617	0.947085	1.00833	-1.78888	-0.666043	0.431936	0.54668	-0.890873	-1.27779	2.86247	-0.169325	-1.04546	-0.842798	0.356198	0.430709	1.00984	-0.372933	1.84989	-0.842798	0.780895	0.717928	-0.546228	-0.00853901	-1.18524	0.54668	1.21394	-0.331928	1.0567	-2.05405	-1.33253	-0.404087	0.279717	0.327827	2.39932	0.500049	-0.362926	1.03285	-0.797694	-1.2398	0.54668	1.18457	-0.216856	-1.87902	-0.178588	0.351054	-1.78888	0.555035	-0.0720717
Q7LZC2.txt		1.47986	0.412072	-0.233859	-2.87928	-0.875146	1.69484	1.02853	-1.25028	-0.321167	1.02853	0.755665	-1.88044	-1.29518	1.64992	-0.676909	0.0990435	-1.54415	0.883907	1.02853	0.783144	0.959573	-0.191833	-0.94793	-1.0065	-1.29518	0.134687	-0.650289	0.696421	-1.14321	0.265955	0.177677	0.970034	-0.714501	2.42276	0.596559	-1.34869	-1.55991	0	0	1.02853	1.78154	-0.0785903	-1.86352	0.287719	-0.190299	-0.100228	-0.338962	1.82565
Q7LZC3.txt		2.97827	-0.142097	0.337338	-3.0736	0.728646	1.06906	-0.767511	-0.514338	0.293338	1.59704	-0.338656	-0.234169	-1.71333	0.810768	0	-0.2946	-0.0248363	-0.289654	0.178311	-1.41578	-1.09385	0.936984	-1.82498	-0.527426	1.59704	0.721873	-1.35021	-0.753352	-1.11479	-1.22627	0.885456	1.47525	-0.34577	3.48869	-0.472869	0.488968	-0.869771	-0.95818	0	1.59704	0.106944	0.31123	-1.44452	0.601985	-0.192188	-1.37686	-0.995223	0.885679
Q7LZL6.txt		2.48287	1.51004	-0.242999	-2.87928	-1.71433	-0.988976	1.49327	-0.980285	-1.4315	2.8875	-1.6126	-0.454986	-1.29518	-0.117851	0.595861	-0.365699	0.227778	0.692384	-0.365699	1.76228	0.486656	0.142505	0.302153	-0.244875	1.49327	-0.120386	-0.314895	1.84457	-1.09014	0.0734816	0.177677	0.596201	-0.802553	1.95801	1.76974	-0.747946	-0.256424	0.824958	-0.469891	1.02853	0.691548	0.861919	-2.19786	-0.820768	-0.107945	-1.76766	-0.584731	0.886894
Q7LZM6.txt		1.61741	-0.76525	1.4613	-2.50802	0.323288	0.111392	1.12413	0.645437	-0.0909251	3.01578	-0.0614991	-0.677725	-0.2946	0.981032	1.57154	0.651221	0.12257	2.6811	0.178311	0.512802	-0.0804368	-0.764088	-0.455603	-0.516235	1.12413	-0.341702	-0.953606	-1.1428	-0.73267	-1.16889	2.2994	0.454519	-0.187178	2.54286	-0.674668	0.954064	-1.53297	0	0	0.651221	0.173641	0.053705	-2.12495	-0.442902	-0.579776	-2.22523	-0.245141	-1.08609
Q7LZM7.txt		1.95763	-1.0097	-1.44744	-2.79081	1.01829	0.406318	1.59704	-0.294096	-1.43384	2.54286	-0.449779	0.318007	-1.24042	1.65633	-0.636048	0.651221	-0.102142	2.50038	-0.767511	0.485764	-1.18286	-1.44452	-0.300993	-0.798034	3.48869	-1.1674	-0.184883	-0.753352	0.345584	-0.0989624	1.16825	1.39626	-0.0207058	3.01578	0.415119	1.28399	-0.869771	-0.95818	0	1.12413	-0.00949172	-0.460293	-2.12495	-0.442902	-0.579776	-1.37686	1.31572	-0.644189
Q7LZM8.txt		2.23741	0.345813	1.47815	-3.10727	0.746553	1.0468	-0.792918	0.197203	0.106579	2.96382	-0.787879	0.36451	-1.7321	0.823653	0	-0.792918	1.87343	-0.751619	-1.26251	-0.292236	-0.255432	-1.14086	-0.785359	-1.82241	0.615859	0.483298	-1.01198	1.53417	-0.159091	-0.973194	-0.0184134	1.27705	0.591685	4.3726	-0.910239	1.31923	0.431834	-0.0563436	-0.0392391	0.615859	1.68147	-1.0309	-1.14086	0.402748	-0.466018	0.543197	-2.07488	0.721713
Q7M2Y4.txt		2.63806	-0.709135	0.185687	-3.0736	0.728646	1.06906	0.178311	0.724612	0.760744	3.01578	-0.430493	-0.181913	-1.24042	1.27276	-0.837871	-1.24042	-1.48198	-0.848064	-1.71333	-0.417668	0	0.256555	-2.01597	-2.24769	2.54286	1.13248	-1.74066	-2.70057	0	0	1.16825	1.1862	-1.07797	3.01578	-0.576554	0.793025	-0.869771	-0.95818	0	1.12413	0.0379669	0.0403587	-0.764088	-0.0664421	0.285054	-0.528492	-0.169937	1.45337
Q7M2Y5.txt		2.11936	1.14441	1.19146	-2.89671	-0.0238118	0.0947008	1.473	-0.187858	-1.51633	1.00984	-0.0636715	-0.735948	-1.76912	0.471317	0	1.00984	-1.69184	-0.255358	-0.842798	1.06859	0.640314	2.11936	-1.53625	-0.6459	1.00984	1.35529	0.980351	-2.75744	0	0	1.53462	0.661042	-0.326629	3.78879	0.42981	-0.48412	-0.266199	-1.52161	-0.140909	1.93616	0.807977	-0.857739	-1.87902	1.10725	-0.060956	-3.17367	-0.506897	-0.86573
Q7M3B6.txt		3.6587	-0.212736	0.0565184	-3.0736	0.728646	1.06906	-0.2946	-0.39738	-0.228481	2.54286	0	-0.445003	-1.71333	0.810768	0	-1.24042	-1.48198	-0.848064	-1.71333	-0.417668	0	-0.423874	-2.69143	-2.19211	2.54286	0.714827	-0.921636	-2.70057	0	0	1.16825	1.3839	-0.965068	3.01578	-0.576554	0.793025	-0.206571	-0.592793	-0.357013	1.12413	0.0379669	0.0403587	-0.764088	-0.0664421	0.285054	-0.528492	0.650195	1.53245
Q7M3B8.txt		3.69413	-0.357295	0.621429	-3.05664	0.726694	1.05813	-0.754687	-0.568404	0.251458	2.09289	-0.395073	-0.619558	-1.70388	0.804187	0	-0.754687	-0.568404	0.674604	-1.70388	-0.40828	0	-0.402996	-1.76854	-1.83605	3.51668	0.305189	-0.972	-1.12765	-1.601	-0.768373	0.348932	1.23628	-0.783047	2.09289	-0.0552252	0.991007	0.469168	-0.813034	-0.929232	1.6183	0.556597	0.297802	-1.08585	0.607023	-0.648122	-0.218664	0.0825668	1.48843
Q7M3C2.txt		0.811181	2.34415	-0.464242	-3.43509	-1.29636	-0.826409	1.02853	0.911378	0.216741	0.0990435	-0.317438	-0.711739	-1.75993	0.462682	0	1.49327	-1.77139	-0.183503	0.0990435	1.26437	-0.450757	1.14552	-1.15093	-0.183923	1.95801	1.29781	-0.0211864	-1.9826	0.319882	-0.0506256	1.01139	-0.0833333	-0.768393	2.42276	0.0619801	-0.168142	-0.908169	-0.438955	0	2.42276	0.18594	0.0708431	-0.86051	-0.141973	0.470356	-1.76766	-0.662122	-1.10338
Q7M413.txt		3.74078	0.0853808	0.844033	-1.21309	-0.310848	-0.653197	2.59991	0.440653	0.0432264	2.59991	0.413326	-1.06432	-0.527306	-0.597717	1.73603	-0.0805607	-1.64384	-1.72593	-0.527306	0.520235	0.455522	0.526871	0.918868	-0.192851	-1.4208	0.451038	-0.641961	-0.283462	0.98442	1.39829	0.389766	-1.78718	-1.78428	-1.4208	-2.02189	-0.722942	0.883272	-0.276721	1.39091	0.366185	-0.163745	0.298005	-2.04426	0.796956	-0.974627	-0.14452	1.66977	0.208829
Q7M418.txt		7.69272	-0.622373	-0.0980392	-1.84972	0.130785	-0.00360091	1.60794	0.610332	-0.310466	2.48762	-0.377073	-1.24886	-0.15142	0.0481199	1.6209	-0.591261	0.686468	0.32765	0.28842	0.810832	-1.09038	-1.16714	0.777644	0.908833	-0.15142	0.471575	-0.707784	-1.45478	0.879537	2.35878	-1.06068	-0.800682	0.297343	-2.35062	0	0	2.66953	-1.35065	1.49198	1.60794	0.523142	0.395425	-2.43283	0.80253	-0.716014	0.780419	-0.387857	1.33881
Q7M419.txt		4.13055	0.257429	-0.579239	-1.97451	-0.265142	-0.342683	1.74681	0.262229	-0.656313	0.847607	0.69768	-1.33413	-0.0515935	-0.0352156	2.02478	0.398007	-0.294896	1.41218	2.19641	0.0795897	-0.439513	-0.0742332	1.48326	-0.173829	-0.0515935	1.76581	-1.37609	0.121393	-0.369592	2.15111	-0.092555	-0.910748	-0.788551	-1.40039	-2.01639	-0.71973	1.5401	-0.578542	1.45686	1.29721	-0.666873	-0.31093	-2.98524	1.18803	0	-0.361405	0.303829	-0.110774
Q7M421.txt		4.01228	0.18062	-0.760582	-3.22268	0.369161	-1.09125	1.41309	1.52224	-0.729373	1.41309	-2.42555	0.068952	-2.25494	0	0	2.78861	0.969663	0.018807	-0.420922	-0.59493	-0.422146	-0.605627	0.761122	-0.398029	0.0375823	0.413552	-0.292569	-0.142366	-1.3588	-1.13562	-1.02928	0.198258	-0.429611	2.78861	-0.421749	-0.32469	0.347851	0.020136	1.84651	2.3301	0.67808	0.23541	-1.59518	-0.455431	1.18389	-1.02928	-0.162211	0.936455
Q7M422.txt		0.0107434	-0.943853	0.445673	-2.71025	0.624966	0.593306	2.28485	0.111479	-0.853329	4.10677	0.0764579	0.200345	-0.903488	1.8346	-0.247105	0.00746685	-1.22411	1.02742	-0.448011	0	1.00487	0.666089	0.0546613	0.027244	0.462944	0.586657	-0.265991	-0.178321	0.0219762	-1.28436	-1.34843	-1.0702	0.606723	2.74033	-1.09867	-1.56482	0.963364	1.97976	-1.38727	2.74033	0.693336	0.945453	-1.62762	-0.738597	-0.64572	-1.62079	0.862617	1.97828
Q7T1B0.txt		3.78536	0.387492	1.36405	-2.34279	-0.391593	0.928712	1.473	-0.794128	-1.78993	1.473	0.794128	-1.03171	-1.76912	0.848371	0	1.00984	-2.01929	-0.629009	1.00984	1.02784	2.38291	-1.21263	-0.704867	-0.92888	0.0835205	1.09001	-0.810861	0.293876	-0.939291	-0.291582	-0.127128	0.752272	-0.717888	1.00984	-0.218302	-0.318946	1.68237	0.341964	0.751615	1.00984	-0.372933	1.13638	-1.87902	-0.86913	-0.659293	-2.34279	0.577599	0.328449
Q7Y079.txt		0.285284	0.220358	0.659979	-1.96903	0.238048	-2.05283	1.49416	-0.553111	0.782645	1.92613	0.0133259	-0.0131374	-1.96153	1.51685	0	1.49416	-1.33027	-0.598481	4.08594	-0.331674	3.01841	-0.957739	0.155463	0.18873	0.63024	1.78307	-1.89545	-0.466522	0.552278	0.0188846	-0.677516	0.19962	0.38602	1.92613	-0.0599667	1.13729	0.744804	-0.124101	0.715359	3.65397	0.0912549	-0.0447272	-0.957739	1.76192	-1.3325	-1.71073	-1.799	-0.577134
Q7Y1Y1.txt		1.75919	1.29111	0.230826	-3.38146	-0.0440286	-0.980284	-0.997056	-0.610111	-0.425349	-0.553111	0.218582	0.48795	-1.441	-0.0921479	-0.849535	4.77422	-0.403826	1.7461	-0.553111	-0.229512	0.58646	-1.43457	-0.0628695	0.493311	-0.109167	1.86819	-0.779101	-0.317644	-0.863422	0.726671	-0.726774	-0.571437	-0.730417	6.55	-0.366317	0.00249527	2.72506	0.279465	1.60165	0.778723	-1.57251	-1.24473	-0.795822	0.555865	-0.269275	-0.992243	-0.628388	0.928136
Q7ZT21.txt		3.58872	0.093124	1.92427	-2.82646	0.47746	0.582584	-0.323326	0.979404	-1.51759	2.49423	-0.744066	0.196343	-2.20169	0	0	-0.323326	1.60377	-0.677637	-1.26251	-0.223475	-0.154349	-0.803031	-1.21628	-1.79594	0.615859	0.191305	-0.455515	-0.399391	-0.704809	-0.204381	1.10481	1.10153	-0.176563	3.903	-1.52379	0.769229	1.74893	0.0439587	2.06946	0.615859	1.68147	-1.0309	-1.14086	0.483298	-0.582301	-0.860828	-0.537879	0.88193
Q803Z5.txt		2.91307	-0.651181	0.408384	-3.10727	0.746553	1.0468	-0.323326	2.22814	-1.37233	2.02463	-0.573568	0.716266	-2.20169	0	0	0.615859	0.392679	0.733725	-1.7321	-0.799428	0	-0.465204	-0.746649	-2.28482	0.146266	0.703339	-0.807825	0.374033	-0.518262	-0.0390455	-0.0184134	1.08685	0.0612782	3.903	-0.849672	0.426087	1.09038	-0.930434	0.552443	1.08545	2.11446	-1.17663	-0.803031	-0.0374241	-0.202743	-0.860828	-0.674242	0.918523
Q862A7.txt		2.91307	-0.426006	0.275252	-3.10727	0.746553	1.0468	0.146266	0.230783	0.393514	2.49423	-0.744066	-0.444436	-1.26251	1.28928	-0.838144	-0.792918	-0.54935	0.681242	-1.7321	-0.387601	0	-0.465204	-2.07305	-1.95361	2.96382	0.75	-1.23932	-2.71966	0	0	1.10481	1.47885	-1.02001	2.96382	-0.515152	0.749142	0.431834	-1.50719	-0.257206	1.08545	0.0654921	0.0326253	-0.803031	-0.028068	0.268841	-0.860828	0.568182	0.49003
Q86G74.txt		0.0107434	-0.111479	0.293459	-2.98262	0.241715	0.149725	1.82938	-0.753326	-0.481846	3.19581	0.970239	-0.94279	-1.35897	0.953973	0.224555	-0.448011	1.58841	0.390449	0.462944	-1.42879	-1.25396	0.338416	0.366224	0.645787	0.462944	1.13547	-0.97974	-0.553409	1.10708	0.0235147	0.28576	0.0480292	-0.772193	2.74033	0.024889	0.815412	4.79588	-0.0222957	0.608705	1.82938	-0.690874	0.0104984	-1.95529	-1.78409	-1.23266	-1.34843	-1.27086	0.194231
Q8AXX7.txt		1.41404	-1.41734	2.20557	-3.56386	0.420288	0	0.260497	1.0928	-1.27472	3.63118	-0.199481	0.400507	-0.702554	1.84465	-1.21235	1.70507	-1.22083	1.09381	-0.702554	-0.570433	-0.913953	-0.66443	-0.733741	-1.33392	2.1866	-0.494602	-1.72607	0.123512	-0.0935643	0.105807	1.33114	1.07885	-0.00842218	4.1127	0.247942	0.0377963	1.19558	-1.40391	-0.282215	0.260497	-0.121422	1.18317	-1.70367	-0.734156	0.362539	-1.54827	0.63816	1.87751
Q8AYL9.txt		2.20755	0.46405	1.36931	-2.84416	1.50742	0.94374	-1.27346	1.17787	-0.80236	2.93817	-0.688186	0.340946	-1.74142	0.829961	0	-0.805503	1.82535	-0.772159	-1.74142	-0.781847	0	0.187642	-1.38314	-2.2677	0.130415	0.725664	-0.824086	-0.416954	0.0899775	0.0194018	0.233955	1.0104	0.57213	4.34204	-1.3554	-0.0128653	2.38834	-0.739815	-0.0642792	0.598374	1.69958	-1.048	-0.822314	0.255464	-0.77312	-0.325702	-0.742419	0.398742
Q8AYM0.txt		2.20755	0.46405	1.36931	-2.84416	1.50742	0.94374	-1.74142	0.661563	0	2.93817	-0.688186	0.340946	-1.74142	0.829961	0	-0.805503	1.82535	-0.772159	-1.74142	-0.781847	0	0.187642	-1.38314	-2.2677	0.130415	0.725664	-0.824086	-0.80232	-0.332824	0.0232573	0.233955	1.0104	0.57213	4.81	-1.0431	0.18995	2.38834	-0.739815	-0.0642792	0.598374	1.69958	-1.048	-0.822314	0.255464	-0.77312	-0.325702	-0.742419	0.398742
Q8AYM1.txt		2.45256	0.211998	0.185301	-2.34279	-0.391593	0.928712	1.473	-0.281787	-0.789879	2.39932	0.492356	-1.51408	-0.842798	0.671296	0.595998	0.54668	-1.10625	0.982916	0.0835205	-0.609124	2.37619	0.12017	-0.353881	-0.0964763	0.0835205	1.09001	-0.810861	1.0567	-1.73094	-0.532642	-0.127128	0.838057	-0.585272	1.473	0.589191	-0.327961	-0.266199	-1.13702	0.576296	1.00984	1.57359	0.859719	-1.87902	-0.952471	-0.661983	-2.61975	-0.416769	-0.565855
Q8BPF4.txt		3.62356	-0.240443	-0.7606	-2.80868	1.14666	0.459509	-0.780254	-0.531968	0.24557	2.0472	0.439577	-0.701379	-1.72274	0.817256	0	-0.309012	-2.42895	-1.54892	-1.72274	-0.402529	0	0.572434	-2.72814	-2.11036	2.98969	0.728776	-1.24695	-1.93399	-1.97355	-0.838009	0.854615	1.8758	-1.43586	2.98969	-0.530366	0.733489	-0.216676	-1.88699	-0.593039	1.10472	0.0706753	0.00419002	-1.12264	0.638878	-0.65014	-0.554345	0.689427	1.45952
Q8BYM1.txt		1.84244	-0.740119	-1.37472	-2.86176	-1.14683	0.342031	-0.81801	0.62506	1.59163	2.91273	0.22402	0.147725	0.581017	2.5811	-1.85683	-0.81801	-0.541719	0.759931	1.04736	-0.636465	0.818538	-0.505984	1.25567	1.30965	1.04736	0.8025	-1.31973	-2.35458	-1.17066	0	1.87889	0.674179	-0.298136	1.04736	-0.968534	-0.396308	0.407403	-0.791743	3.13833	1.5137	0.753404	-0.303106	-1.17696	-0.14891	-1.04647	-0.630867	0.193759	0.0515408
Q8GV40.txt		1.47883	-0.64178	2.12363	-1.75121	0.789941	-1.88658	-0.260473	-0.0916827	0.32367	0.598384	-2.06586	-0.726171	-1.97819	1.53963	0	4.03381	-0.726223	-0.270091	2.74553	-0.120939	0.265065	-0.683704	-0.892354	-0.87331	0.598384	1.8242	-1.89461	-0.852206	-0.0251843	-0.524226	-2.008	-0.401214	-0.370433	0.168955	1.29279	1.39268	1.92513	0.889846	0.619745	2.74553	-0.574461	-0.692734	0.243095	1.12473	-0.479453	-1.75121	-0.849187	1.59308
Q8GV41.txt		3.29366	-0.231863	1.39358	-1.82947	-0.369251	-0.487613	-1.01981	-0.105598	0.583206	0.74497	-0.168864	0.620542	-1.9022	-0.0534594	0	3.83334	0.822585	1.6926	-0.578617	1.20881	0.362208	-0.832521	1.36825	-1.33644	-1.01981	0.552838	-0.982132	-0.714742	-0.0975555	0.58225	0.0173	-0.376128	-0.734165	3.83334	-0.339764	0.324189	2.6879	0.111203	1.801	1.62736	-1.42948	-1.13797	-1.14992	0.654861	0.100683	-2.0933	-1.94801	0.472669
Q8GV42.txt		1.64911	0.756789	-0.139877	-3.52735	0.242536	-0.835942	-0.903488	0.19207	0.101709	0.462944	0.0473111	-0.0975077	-1.81444	-0.0797672	0	4.10677	0.560692	2.12874	-0.448011	-0.241715	0.989277	-0.972276	-0.426338	0.342599	-0.903488	0.549717	-0.939356	-0.553409	0.397413	0.15508	-0.8037	-0.457789	-0.619232	7.29511	-0.253626	-0.309118	2.87962	0.0835094	2.10511	1.3739	-1.74101	-0.913385	-1.95529	-0.333797	-0.417835	-0.531335	-1.70963	1.27168
Q8HY34.txt		3.28455	-1.1655	-0.598496	-3.37227	0.536667	2.18983	0.162231	-0.359717	0.458767	1.57596	0.672417	-0.569856	-1.72274	0.768464	0	-0.780254	-0.248252	0.54236	-0.780254	-0.56034	-1.29614	-0.444609	-1.75182	-1.04062	1.10472	1.28629	-1.53344	-1.54592	0.375924	-0.291013	1.13641	2.21965	-0.617259	2.98969	-0.0953895	1.21778	0.444185	-1.61009	-0.24326	2.0472	0.121407	-0.447702	-1.46165	-0.21583	-0.297963	-0.272553	-0.0247585	0.967532
Q8QG65.txt		0.936984	1.98753	-0.0629478	-2.22523	0.817135	-0.0840223	-0.2946	0.782342	-1.58741	2.06995	-1.22294	-0.0568388	-1.71333	0.810768	0	2.54286	-1.63848	0.890631	1.12413	-0.522045	1.56178	-1.1043	0.132784	-0.731902	3.01578	-0.891736	-1.42586	-1.53224	-1.07154	-0.480825	0.885456	0.436878	0.0288829	1.59704	-0.169328	1.22398	-0.206571	-1.90042	-0.605469	1.12413	-0.189834	0.0325122	-1.78473	0.136599	-0.0905064	-1.94244	0.664421	-1.05554
Q90485.txt		3.08663	0.879902	-0.0117182	-2.36202	-0.787522	0.512523	1.45288	0.00847986	-1.17251	0.991287	0.221312	0.396646	-0.393488	1.20611	0.407355	0.529695	-1.11809	1.06615	0.529695	1.44865	1.04829	0.0979883	-1.03896	-0.657878	-0.393488	1.24158	-0.564852	0.65431	-1.02301	-0.187823	-0.429869	-0.40984	0.653308	1.45288	0.805586	-0.79856	2.3134	-0.320842	-0.362827	0.529695	1.20559	-0.244517	-1.56237	-1.03478	-1.09641	-2.36202	0.0875024	-0.254649
Q90486.txt		3.08663	0.879902	-0.0117182	-2.08599	-0.456174	0.435256	1.45288	0.00847986	-1.17251	0.991287	0.221312	0.396646	-0.393488	1.20611	0.407355	0.529695	-1.11809	1.06615	0.529695	1.44865	1.04829	0.0979883	-1.03896	-0.657878	-0.393488	1.24158	-0.564852	-0.105936	-1.70275	-0.79059	-0.429869	-0.40984	0.653308	0.991287	0.582638	-0.517616	2.3134	-0.320842	-0.362827	0.529695	1.20559	-0.244517	-1.56237	-1.03478	-1.09641	-2.36202	0.0875024	-0.254649
Q90487.txt		2.91307	-0.651181	0.408384	-3.10727	0.746553	1.0468	-0.323326	2.22814	-1.37233	2.02463	-0.573568	0.716266	-2.20169	0	0	0.615859	0.392679	0.733725	-1.7321	-0.799428	0	-0.465204	-0.746649	-2.28482	0.146266	0.703339	-0.807825	0.760744	-0.490442	-0.40384	-0.0184134	1.08685	0.0612782	3.903	-0.849672	0.426087	1.09038	-0.930434	0.552443	1.08545	2.11446	-1.17663	-0.803031	-0.0374241	-0.202743	-0.860828	-0.674242	0.918523
Q90ZM4.txt		2.45256	0.672336	-0.893093	-2.06584	0.0363837	0.953767	1.00984	0.209206	-1.46876	2.86247	-1.03068	-0.560954	-0.842798	-0.684996	0.192837	-0.379639	-0.761977	1.86911	0.54668	0.391593	2.30656	-0.879427	0.0909592	-0.118361	0.0835205	1.09001	-0.810861	1.0567	-0.246178	0.0274797	-0.127128	0.593899	-0.928494	1.473	-0.384255	0.312531	2.3319	0.215376	0.574063	0.54668	0.215376	0.72045	-2.21222	0.561697	0.184213	-2.34279	0.695077	-0.106688
Q91473.txt		2.75456	0.522131	0.234117	-2.36202	-0.408345	0.923773	0.0681037	-0.0159197	-1.48058	2.37606	-0.320854	0.248966	-1.31667	1.24557	-0.846408	-0.393488	-0.496633	1.40163	0.529695	1.02086	0.975505	-0.234083	-0.886607	0.292245	0.529695	0.66113	-0.614208	0.274187	-1.11086	0.173156	-0.153848	0.412783	-0.191448	0.991287	0.510373	-0.488493	1.01874	-0.945968	-0.313023	0.529695	1.33198	-0.0558258	-1.2303	-0.495847	-0.558837	-1.53395	-0.485427	0.539302
Q941P9.txt		2.51332	2.98988	0.608393	-2.51221	-0.663517	-0.391775	-0.501194	-0.381213	-0.531925	1.29721	-0.92398	1.11425	-1.84999	-0.144341	0	5.34361	1.14031	0.0885342	0.398007	-0.939982	0.878509	-1.69146	-0.025154	0.0278008	-0.501194	1.17728	-0.597767	-0.619103	-0.562146	0.256274	-0.092555	-0.928783	-0.915402	4.89401	0.531567	-0.509277	2.17061	-0.5345	1.80809	1.29721	-2.2738	-1.32196	-1.69146	-1.14199	-1.03478	-1.70566	-0.687875	0.330596
Q941Q1.txt		2.09043	1.33588	0.390363	-2.73049	-2.15362	-0.607817	0.41511	-0.95312	-0.119166	0	0.266439	0.425962	-1.66044	-0.966407	0.376459	4.1511	1.38332	-0.288794	-0.83022	0.276773	0.165814	-1.49316	-1.37511	0.279057	-1.24533	0.868184	-1.0501	-0.683691	0.589334	1.03018	-0.496452	-0.202557	-0.239023	5.81154	0.232582	-0.327026	1.16428	0.179765	1.87261	2.07555	-1.48539	-1.49148	-0.298632	1.76721	0.139131	-1.24113	-1.65143	0.564643
Q946U7.txt		1.07635	1.06067	1.89901	-2.59246	0.304572	-1.74034	2.2338	0.448786	0.480454	2.6583	-1.17491	-0.239935	-1.58663	2.13373	-0.848675	3.08279	0.381224	0.83248	3.50728	-0.83049	0.181206	-1.36671	-0.586302	-0.629107	0.111342	1.4596	-1.66442	-0.561607	-0.609145	-0.788076	-1.32328	-1.22804	0.27055	3.08279	2.30441	0.573925	1.26867	0.197037	0.417504	3.08279	-0.540541	-0.671259	-0.755946	2.18879	-1.22727	-1.57711	-2.23163	-0.915702
Q947C5.txt		2.31352	1.66786	1.55919	-3.16479	0.547029	-0.548395	-0.591261	0.289604	-0.608376	-0.15142	1.61683	-0.82157	-1.47094	1.10043	0.401558	4.68682	-0.301192	1.2426	-0.591261	-0.0965345	1.17458	-1.48356	-0.132201	0.362267	-1.0311	0.493865	-0.98598	-1.09257	0.981647	0.980341	-0.534652	-0.775859	-1.11957	6.88602	-0.738076	-0.145171	2.66953	0.188272	1.45054	2.04778	-1.28628	-1.1547	-2.11641	-0.289604	-0.59788	-1.84972	-0.181647	-0.334172
Q94FG6.txt		1.47883	-0.64178	2.12363	-1.49442	0.84997	-2.06325	0.598384	0.951076	0.646295	0.598384	-2.06586	-0.726171	-1.97819	1.53963	0	3.60438	-0.969038	-0.278978	2.74553	-0.0181409	0.408711	-0.683704	-0.892354	-0.87331	0.598384	1.8242	-1.89461	-1.20584	-0.495087	-0.721402	-2.008	-0.401214	-0.370433	0.598384	1.03683	1.19307	1.92513	0.889846	0.619745	2.74553	-0.574461	-0.692734	-0.0658382	1.34736	-0.444744	-2.008	-1.45267	0.546968
Q94FT7.txt		3.45409	-0.454268	1.9859	-1.92967	-0.659127	-1.36933	0.662497	-0.766652	-0.289345	0.227956	-0.326762	-0.449611	-1.94475	-0.041487	0	2.8352	0.489561	1.39772	-1.51021	-0.941584	0.0406965	-0.922459	0.90673	0.521342	0.227956	0.300965	-0.438033	-0.434109	0.29548	0.569703	-0.630444	0.461973	0.454882	3.26974	0.633155	-0.214817	2.5974	0.287494	1.44817	2.40066	-1.59358	-0.988147	-1.54768	0.963087	0.0173825	-1.40998	-1.27099	0.193621
Q94FT8.txt		4.63586	1.42046	1.96212	-1.96903	-1.32326	-1.32381	0.198278	-1.86904	-0.587692	-0.233684	0.426793	-0.176889	-1.96153	0	0	1.92613	-0.353137	0.436807	-0.665646	-0.134443	0.895913	-0.646983	0.483097	1.54461	0.198278	0.246374	-0.170979	-0.466522	-0.0788968	0.118376	-1.19412	-0.373384	-0.858426	3.65397	0.96388	-0.472266	2.56213	0.370815	1.44908	1.92613	-0.972793	-1.29717	-1.57925	1.05346	-0.0363805	-1.45243	-1.12801	0.144122
Q95190.txt		2.11936	0.677939	2.48427	-3.45063	-1.27079	-0.826697	1.473	-0.666043	-0.92768	0.0835205	0.245787	-1.45772	-1.76912	0.471317	0	1.93616	-1.11501	1.21075	-0.842798	1.06859	0.640314	-0.213029	-0.929173	-1.03193	1.00984	1.35529	0.980351	-0.850365	1.36786	-0.738315	0.426788	0.391836	-0.701777	4.25195	0.620294	-0.669576	1.03285	-1.02391	0.756377	1.93616	-0.218154	-0.299982	-1.54583	0.0427455	-0.507599	-1.78888	-0.700199	-0.754598
Q95238.txt		1.78617	1.40783	0.685383	-3.45063	-1.27079	-0.826697	1.473	-0.42695	-1.35819	0.0835205	0.801478	-0.994752	-1.76912	0.471317	0	1.93616	-1.53516	0.253984	-0.842798	1.06859	0.640314	0.786568	-0.700386	-0.443617	1.00984	1.35529	0.980351	-1.23178	-0.0238118	0.579889	0.14983	0.505539	-0.463133	4.25195	0.620294	-0.669576	1.03285	-0.583388	0.309853	1.93616	-0.218154	-0.299982	-1.54583	0.0427455	-0.507599	-1.78888	-0.999064	-0.230877
Q95NK8.txt		5.45298	-0.0262691	-0.369544	-3.10139	0.295398	-0.8833	1.08072	1.19246	-1.7342	2.88686	0.629902	0.403164	-3.43462	0	0	0.779698	0.658942	-0.884164	1.08072	-0.415853	-0.697523	0.255609	0.10514	-0.626288	-1.92951	-0.552984	0.357312	-0.0284468	0.384388	-0.21436	0.678705	-0.459576	0.605287	1.98379	1.17169	0.369972	-0.29758	0.0649253	0.804337	1.68277	0.700797	-0.979539	-2.77619	-0.1212	0.307146	-1.66135	0.250717	1.61233
Q966U3.txt		5.66954	-0.285708	-0.0632183	-3.10139	0.295398	-0.8833	1.08072	1.19246	-1.7342	2.88686	0.629902	0.403164	-3.43462	0	0	0.779698	0.658942	-0.884164	1.08072	-0.415853	-0.697523	0.255609	0.10514	-0.626288	-1.92951	0.924626	0.363749	-0.0284468	0.384388	-0.21436	0.498701	-0.166811	0.269238	1.68277	0.774956	0.0384915	0.124568	-0.646765	1.42595	1.68277	0.700797	-0.979539	-2.77619	-0.1212	0.307146	-1.30134	-0.379436	2.16155
Q96FH6.txt		0.453369	0.55951	0.497352	-3.17367	-0.0684996	1.56114	0.0835205	-0.341964	-0.423951	1.473	-0.742894	-1.00557	-1.76912	0.471317	0	1.473	-0.759972	1.41143	-0.379639	1.09534	0.0236752	1.11977	-1.16663	-0.0864316	1.00984	0.754962	0.349939	-1.23178	-0.428612	0.0907037	0.703746	0.369482	-1.36007	3.32563	0.0636715	-0.89696	0.383326	-0.424697	1.90681	1.473	-0.213475	0.081242	-1.87902	0.309553	-0.21031	-0.958003	0.86135	0.765433
Q98905.txt		2.11936	1.80369	0.618153	-3.45063	-1.27079	-0.826697	1.93616	0.161595	-0.891301	-1.30596	0.53507	-0.75636	-1.30596	-0.802605	0.965496	2.39932	-1.30013	0.199039	-0.379639	-0.357177	0.830169	-0.879427	-0.263782	0.167121	1.473	1.09299	0.713634	-0.0875376	0	-0.17487	1.25766	0.894972	-0.664702	3.32563	0.219313	-0.918391	-0.915723	-1.72031	0	1.93616	-0.161595	-0.486055	-1.54583	0.694615	-0.219285	-1.51192	-1.36548	-0.706569
Q98TS0.txt		3.08663	0.793918	0.213368	-2.36202	-0.408345	0.923773	0.529695	0.476402	-1.27754	2.37606	-0.320854	0.248966	-1.31667	1.24557	-0.846408	-0.393488	-0.496633	1.40163	0.529695	1.02086	0.975505	-0.234083	-0.886607	0.292245	0.529695	0.66113	-0.614208	-0.105936	-1.66661	-0.678712	-0.153848	0.412783	-0.191448	0.991287	0.510373	-0.488493	1.01874	-0.945968	-0.313023	0.529695	1.33198	-0.0558258	-1.2303	-0.495847	-0.558837	-1.80997	-0.941264	0.169472
Q9AWA9.txt		1.32144	0.598921	0.0940773	-3.52735	0.242536	-0.835942	-0.903488	0.19207	0.101709	0.462944	0.0473111	-0.0975077	-1.81444	-0.0797672	0	4.10677	0.560692	2.12874	0.00746685	0.284076	0.979937	-0.972276	-0.426338	0.342599	-0.903488	0.549717	-0.939356	-0.553409	0.350102	0.196426	-0.8037	-0.457789	-0.619232	7.29511	-0.253626	-0.309118	2.87962	0.0835094	2.10511	1.3739	-1.74101	-0.913385	-2.28297	-1.02658	-1.2297	-0.531335	-1.70963	1.27168
Q9CWS5.txt		3.62356	-0.240443	-0.7606	-3.09047	0.744756	1.03581	-0.780254	-0.531968	0.24557	2.51844	0.0159465	-0.420991	-1.72274	0.817256	0	-0.309012	-2.42895	-1.54892	-1.72274	-0.402529	0	0.572434	-2.72814	-2.11036	2.51844	1.1641	-1.76117	-1.93399	-1.97355	-0.838009	0.854615	1.8758	-1.43586	2.98969	-0.530366	0.733489	-0.216676	-1.88699	-0.593039	1.10472	0.0706753	0.00419002	-1.12264	0.638878	-0.65014	-0.272553	0.951433	1.27502
Q9CY06.txt		3.62356	-0.240443	-0.7606	-3.09047	0.744756	1.03581	-0.780254	-0.531968	0.24557	2.0472	0.439577	-0.701379	-1.72274	0.817256	0	-0.309012	-2.42895	-1.54892	-1.72274	-0.402529	0	0.572434	-2.72814	-2.11036	2.98969	0.728776	-1.24695	-1.54592	-0.787313	2.13106	0.572823	1.54842	-1.48868	2.98969	-0.530366	0.733489	-0.216676	-1.88699	-0.593039	1.10472	0.0706753	0.00419002	-1.12264	0.638878	-0.65014	-0.272553	0.951433	1.27502
Q9CY10.txt		2.94554	0.459872	-1.38218	-2.80868	-0.147957	1.99079	-1.2515	0.415485	-0.639018	1.57596	1.03517	-1.65275	-1.2515	-0.415485	1.2303	-0.780254	-1.86544	-1.29383	-0.309012	-2.47827	-1.16991	1.25046	-3.42728	-2.28147	3.46093	0.256701	-0.671256	-2.32206	-1.30517	0	1.13641	1.48998	-0.854828	2.51844	-0.0717593	0.437475	-0.216676	-1.88699	-0.593039	1.10472	0.0706753	0.00419002	-0.783624	-0.0518286	0.312461	-0.836137	2.01844	-0.673784
Q9CZK5.txt		0.786568	0.382029	1.94854	-2.89671	-1.2144	-1.46417	1.00984	0.900496	-1.13598	0.54668	-0.861504	-0.537675	-1.76912	0.471317	0	1.473	-1.06738	0.656937	-0.842798	1.06859	0.640314	0.453369	-0.360736	-0.603389	1.473	1.39186	0.533056	-0.0875376	-0.836825	0.638895	1.25766	0.583176	-1.38764	3.78879	0.177382	0.242209	1.03285	-0.595294	0.279798	1.473	-0.213475	0.081242	-1.87902	0.309553	-0.21031	-2.06584	0.154631	0.134592
Q9D0B2.txt		1.78617	1.6126	0.25042	-3.17367	-1.23299	-1.14696	2.39932	-0.815465	-0.0972693	-0.379639	0.273835	-1.08176	-1.76912	0.471317	0	1.93616	-0.581743	0.624928	-1.30596	1.87275	-0.846391	0.786568	-1.25928	0.0647807	1.00984	1.69184	-0.341857	-1.23178	-0.476235	-0.0335142	1.25766	0.415729	-0.694553	3.32563	0.431551	-0.435093	0.383326	-0.520597	1.56473	1.473	-0.333021	0.0258909	-2.21222	-0.342498	-0.543057	-1.23496	-0.115396	-0.740821
Q9DF25.txt		0.936984	1.98753	-0.0629478	-2.22523	0.817135	-0.0840223	-0.2946	0.782342	-1.58741	1.59704	-0.712961	-0.303823	-1.71333	0.810768	0	2.54286	-1.74289	1.10072	1.12413	-0.522045	1.56178	-1.1043	-0.326854	-0.0446326	3.01578	-0.891736	-1.42586	-1.92169	-1.3425	-0.334333	0.885456	0.436878	0.0288829	1.59704	-0.169328	1.22398	0.45663	-1.52873	-0.284485	1.12413	-0.189834	0.0325122	-1.78473	0.136599	-0.0905064	-1.65965	0.561457	-1.33014
Q9FUD6.txt		4.9779	1.5597	2.67797	-2.87982	-0.786283	0.219379	-0.339054	-0.690599	-1.28617	2.19347	-0.133676	-0.0303555	-2.44949	0	0	2.19347	1.276	-0.77362	1.3493	0.313836	1.4581	-0.791486	0.106838	-0.44277	-1.18323	1.15917	-0.328249	-0.245023	0.105921	-0.815515	-1.61783	1.03295	-0.849728	3.88182	-0.700534	-0.784276	3.01785	0.0917985	1.42602	0.505121	-0.910736	-1.76673	-0.791486	-1.7695	0.619363	-2.37503	-0.388378	-0.265963
Q9FVL0.txt		1.12043	0.6099	0.605941	-3.64693	0.261086	-0.837066	0.334778	0.188608	0.963434	-0.553111	-0.0546456	1.32941	-1.88495	-0.0541276	0	4.33028	0.237084	0.920933	-0.109167	-0.495243	0.313482	-1.1152	-0.688235	0.972216	-0.997056	0.559793	-0.974219	-1.41442	0.393448	0.916494	0.335099	-1.31507	-1.05345	6.99395	-0.406777	-0.242599	2.72506	0.279465	1.60165	1.66661	-0.929419	-0.911512	-1.43457	0.99693	0.125272	-0.461306	0.664247	0.242329
Q9FY42.txt		4.77421	0.084976	2.0502	-2.41273	0.590176	-0.864837	-1.49067	-0.967924	-0.646919	1.13233	-0.62968	1.5169	-1.92783	-0.0209949	0	4.1925	-0.130369	1.24232	-0.616333	-0.254276	0.756655	-0.886786	-0.440017	0.0111327	-1.0535	0.597605	-0.993464	-1.84136	1.01227	0.598664	0.462834	-0.344973	-0.221774	4.1925	0.606498	0.107559	3.24627	0.0986246	1.25319	1.5695	-1.30594	-1.20456	-1.83029	0.579858	0.212827	-2.41273	-0.218284	-0.00743519
Q9GJS7.txt		1.45297	0.184769	2.9763	-2.89671	0.309553	1.02449	0.54668	-0.714657	0.0859794	1.00984	-0.791345	-0.678037	-1.76912	0.471317	0	1.473	-0.179319	0.601147	-0.379639	1.09534	0.0236752	0.786568	-0.205164	-0.869806	-0.379639	1.26202	-0.578659	-1.23178	-0.428612	0.0907037	0.980704	0.620466	-1.369	2.39932	-0.107703	-0.460493	0.383326	-0.424697	1.90681	1.00984	-0.636715	-0.108475	-1.54583	0.0427455	-0.507599	-0.681045	-0.35373	0.795025
Q9GLX4.txt		0.786568	0.113194	2.39159	-2.61975	0.886969	0.978045	0.54668	-0.714657	0.0859794	1.473	-0.631887	-0.910987	-1.76912	0.471317	0	1.473	-0.179319	0.601147	-0.379639	1.09534	0.0236752	1.11977	-0.204671	0.223306	0.0835205	1.61364	-0.940124	-1.23178	-0.428612	0.0907037	0.980704	0.620466	-1.369	2.39932	-0.107703	-0.460493	0.383326	-0.424697	1.90681	1.00984	-0.636715	-0.108475	-1.54583	0.0427455	-0.507599	-0.681045	-0.35373	0.795025
Q9I9I3.txt		3.35258	0.342773	0.703455	-2.67433	0.413552	0.220377	-0.879426	-0.449705	-0.690958	2.78861	0.587565	-0.823514	-1.79643	1.55888	0	0.496086	-0.469939	0.0390828	-0.420922	0.443281	-0.714674	-1.26533	0.153449	1.08031	-1.33793	0.475176	-0.619461	0.235214	0.200736	1.67498	-1.30345	1.28082	0.534953	3.70561	0.00333995	-0.940003	2.27684	1.04537	0.840381	1.41309	0.0334559	-0.663057	-1.26533	-1.90853	-0.306263	-0.480929	-0.524372	0.836214
Q9M3U9.txt		2.25821	0.428603	1.22328	-3.71981	0.416952	-0.58085	-1.92783	-0.545868	0	0.258	0.243736	0.645674	-1.92783	-0.230944	0	8.56416	0.945292	2.90105	0.695166	-0.0646769	1.03201	-0.572287	1.0548	-2.00418	-1.0535	0.207332	-1.00829	-0.0413125	-0.508296	0.50869	-0.844243	-1.32461	-1.20171	5.06683	0.123285	-0.889216	2.02013	0.226327	2.28995	0.695166	-2.05349	-1.31423	-2.14479	-1.68458	-1.48203	-1.62849	-1.09267	-0.0546745
Q9M593.txt		4.77421	0.084976	2.0502	-2.41273	0.590176	-0.864837	-1.49067	-0.967924	-0.646919	1.13233	-0.62968	1.5169	-1.92783	-0.0209949	0	3.75533	0.0526292	1.4544	-0.616333	-0.254276	0.756655	-0.886786	-0.440017	0.0111327	-1.0535	0.597605	-0.993464	-1.84136	1.01227	0.598664	0.462834	-0.344973	-0.221774	4.62966	0.412995	-0.00305796	3.24627	0.0986246	1.25319	1.5695	-1.30594	-1.20456	-1.83029	0.579858	0.212827	-2.41273	-0.218284	-0.00743519
Q9M630.txt		4.27478	0.463884	2.18064	-2.92958	-0.804864	0.267817	0.459724	-1.6389	-1.1775	0.878279	1.38826	-0.87873	-2.47016	0	0	3.80816	0.287248	0.2748	1.71539	-0.0249797	0.824308	-1.14521	0.708015	-1.31284	-1.2145	1.1565	-0.360265	-0.63851	-0.0776906	-0.645707	-1.67815	1.04807	-0.933978	4.22672	-1.05055	-0.633906	2.37676	0.647422	0.866435	0.459724	-0.869395	-1.7914	-1.44632	-0.66222	0.131415	-1.42786	-0.516117	2.48348
Q9PRL9.txt		1.2772	-0.954937	-0.7956	-2.22523	-0.87842	1.37723	1.12413	-0.161359	-1.11816	3.01578	0.461243	0.784982	-1.71333	0.810768	0	0.178311	-1.25971	0.560309	-1.71333	0.442237	0	-0.423874	0.196064	0.249462	0.651221	0.153213	-0.916085	-1.1428	0.943778	-0.774026	1.45103	1.64232	-0.488761	3.48869	0.916184	0.706095	-0.869771	-0.95818	0	0.178311	-0.0780351	0.0439833	-1.1043	-0.663922	-0.223117	-1.37686	0.514479	0.879039
Q9PVM1.txt		2.75456	0.897596	0.905238	-2.36202	-0.243062	1.03836	0.991287	-0.221312	-2.00998	1.45288	-0.652949	0.737769	-1.31667	1.24557	-0.846408	0.529695	-0.0875024	0.63658	0.991287	1.25109	0.824061	0.0979883	-0.817413	-0.212259	0.0681037	0.769454	-0.254449	-0.105936	-1.66661	-0.678712	-0.70589	-0.0421491	-0.0832886	2.37606	0.886168	-1.19136	0.371417	-0.836812	0.284528	0.529695	1.20559	-0.244517	-1.89444	-0.886845	-0.672833	-2.08599	1.05236	0.380701
Q9PVM2.txt		1.75835	0.0603601	0.885775	-2.63804	-0.440446	1.49366	0.991287	-0.221312	-2.00998	1.45288	-0.652949	0.737769	-1.31667	1.24557	-0.846408	0.529695	-0.0875024	0.63658	1.45288	1.31438	0.378115	0.0979883	-0.817413	-0.212259	0.0681037	0.769454	-0.254449	-0.105936	-1.66661	-0.678712	-0.70589	-0.0421491	-0.0832886	2.37606	0.886168	-1.19136	0.371417	-0.836812	0.284528	0.529695	1.20559	-0.244517	-1.89444	-0.886845	-0.672833	-1.80997	0.466392	1.11714
Q9PVM3.txt		2.54421	1.08038	0.331851	-2.2845	1.92952	0.27145	-0.337544	0.534891	-1.06744	1.53429	-0.0610506	0.413991	-2.20938	0	0	0.598374	-0.11997	1.56092	-0.805503	0.118893	0.606893	0.187642	-1.76036	-2.29664	0.598374	0.47988	-0.985426	-0.0315874	0.0325136	-1.40621	-0.0458735	1.05195	-0.0332438	4.34204	-2.07693	-0.34679	1.73208	-0.998471	0.0122588	1.06633	1.0265	0.198241	-1.15897	0.489878	-0.570691	-1.72484	-1.39544	0.332956
Q9PVM4.txt		2.91307	0.389492	-0.351091	-2.54566	1.65944	0.37841	-0.792918	1.71848	-1.05844	2.49423	-0.237468	-0.295647	-2.20169	0	0	0.146266	0.450577	1.27477	-0.792918	0.154945	0.559221	-0.127377	-1.42145	-1.75415	0.146266	0.703339	-0.807825	-0.0126791	0.935601	-0.845432	-0.0184134	1.60311	0.142931	2.96382	-2.08333	-0.276788	1.74893	-1.42866	0.280003	1.08545	1.01981	0.17838	-1.14086	0.120824	0.16432	-1.14163	-2.13721	0.0742264
Q9PVU6.txt		3.55416	0.600778	1.61996	-3.12398	0.762312	1.01432	0.130415	1.36949	-1.69182	2.00225	-0.895464	0.75226	-2.20938	0	0	-0.337544	1.61683	-0.691302	-1.27346	-0.716963	-0.721001	-0.485662	-0.994253	-2.17509	0.130415	0.725664	-0.824086	-0.416954	0.109973	0.060128	0.793611	1.68093	-0.454749	3.87408	-1.49529	0.698286	1.73208	-0.201877	1.2874	1.06633	1.04508	0.140795	-1.15897	0.509873	-0.605649	-1.72484	-2.02339	-0.485465
Q9TS34.txt		3.62356	-0.111425	-0.133881	-3.09047	0.744756	1.03581	-0.309012	-0.369891	-0.248664	2.0472	-0.339102	-0.632208	-1.72274	0.817256	0	-0.780254	-0.546154	0.664054	-1.2515	-0.121183	-0.680474	-0.783624	-2.32286	-1.97529	2.98969	0.728776	-1.24695	-2.71013	0	0	0.572823	1.43229	-0.511196	2.98969	-0.530366	0.733489	0.444185	-1.46823	-0.181899	1.10472	0.0706753	0.00419002	-0.783624	-0.0329818	0.245421	-1.11793	1.1641	1.15263
Q9TS35.txt		3.96258	-0.445371	0.0944589	-3.09047	0.744756	1.03581	-0.309012	-0.369891	-0.248664	2.0472	-0.339102	-0.632208	-1.72274	0.817256	0	-0.780254	-0.546154	0.664054	-1.72274	-0.402529	0	-0.783624	-2.32286	-1.97529	2.98969	0.728776	-1.24695	-2.71013	0	0	0.854615	1.45477	-0.780277	2.98969	-0.530366	0.733489	0.444185	-1.46823	-0.181899	1.10472	0.0706753	0.00419002	-0.783624	-0.0329818	0.245421	-0.836137	1.19428	0.762532
Q9TSN7.txt		3.62356	-1.49544	-0.0219535	-3.09047	0.744756	1.03581	-0.780254	0.134765	1.17471	2.0472	0.0962883	-0.142309	-2.19398	0	0	-0.780254	-1.02847	-0.56675	-1.2515	-1.3157	-0.385756	-0.105595	-2.02205	-1.94289	2.51844	0.422583	-1.20931	-2.71013	0	0	1.69999	1.65378	-1.36813	2.51844	-0.0159465	0.443791	-0.216676	-1.88699	-0.593039	1.10472	0.0706753	0.00419002	-1.12264	0.638878	-0.65014	0.00923908	1.14964	1.01559
Q9TSN8.txt		3.28455	-1.48909	0.243114	-3.09047	0.744756	1.03581	-0.309012	0.0369891	0.470714	2.0472	0.0962883	-0.142309	-2.19398	0	0	-0.780254	-1.02847	-0.56675	-1.2515	-1.3157	-0.385756	-0.105595	-2.02205	-1.94289	2.51844	0.422583	-1.20931	-2.32206	-1.47594	0	1.69999	1.65378	-1.36813	2.51844	-0.0159465	0.443791	-0.216676	-1.88699	-0.593039	1.10472	0.0706753	0.00419002	-1.12264	0.638878	-0.65014	0.00923908	1.14964	1.01559
Q9TSN9.txt		3.62356	-1.49544	-0.0219535	-3.09047	0.744756	1.03581	-0.309012	0.86308	1.26013	2.0472	0.0962883	-0.142309	-2.19398	0	0	-0.780254	-1.02847	-0.56675	-1.2515	-1.3157	-0.385756	-0.105595	-2.02205	-1.94289	2.51844	0.422583	-1.20931	-2.71013	0	0	1.4182	1.33928	-1.45893	2.51844	-0.0159465	0.443791	-0.216676	-1.88699	-0.593039	1.57596	0.583941	0.285105	-1.12264	0.638878	-0.65014	-0.272553	0.760439	0.889968
Q9TVA3.txt		2.26751	-1.6452	-0.0177322	-3.09047	0.744756	1.03581	0.162231	-0.326512	0.649423	2.0472	0.439577	-0.701379	-1.72274	0.817256	0	-0.780254	-1.86544	-1.29383	-1.72274	-0.402529	0	0.572434	-2.43816	-2.32374	2.0472	0.866594	-1.66308	-2.71013	0	0	1.98178	1.60621	-1.56192	2.98969	-0.530366	0.733489	-0.216676	-1.88699	-0.593039	1.57596	-0.345056	0.0717767	-1.12264	0.638878	-0.65014	-0.836137	1.73609	0.247752
Q9U6L2.txt		0.0759569	0.629674	-0.927183	-2.93132	0.622453	1.73541	0.0527915	-0.316228	-1.41739	0.972872	-0.170453	0.584311	-1.32733	0.841282	0.574171	4.19315	-0.3253	0.324149	2.35299	-1.6766	-1.41855	-2.24073	0.0405442	0.972599	-0.867289	0.364898	-0.992184	1.01232	0.128969	1.49186	-0.455482	0.32961	0.958666	4.65319	0.0441616	-0.571315	0.359592	-0.229751	1.22394	1.89295	0.270918	-0.343796	-0.916909	-2.39532	-0.505532	-0.180389	1.21662	0.489763
Q9U6L6.txt		1.39978	1.21012	-0.437799	-3.48151	0.247436	2.60248	0.0527915	-0.432178	-0.732549	1.43291	-0.117901	0.746777	-2.24741	0	0	2.35299	-0.42484	-0.201027	0.972872	-1.45334	-0.996471	-1.57882	-0.137032	1.69905	-0.407249	-0.540243	-0.0887268	0.254634	-0.303175	1.16793	-0.180389	0.48795	0.0618635	6.03331	-0.273761	-1.37217	1.64989	0.484883	0.586424	1.89295	0.270918	-0.343796	-0.585954	-2.3075	-0.716854	-0.730575	0.502258	0.521448
Q9XSE9.txt		2.26751	-1.6452	-0.0177322	-3.09047	0.744756	1.03581	-0.309012	0.258924	0.464782	2.0472	0.439577	-0.701379	-1.72274	0.817256	0	-0.780254	-1.86544	-1.29383	-1.72274	-0.402529	0	0.23342	-2.10494	-2.22951	2.51844	0.422583	-1.20931	-2.71013	0	0	1.98178	1.60621	-1.56192	2.98969	-0.530366	0.733489	-0.216676	-1.88699	-0.593039	1.57596	-0.345056	0.0717767	-1.12264	0.638878	-0.65014	-0.272553	1.64467	0.968434
Q9XSK1.txt		3.28455	-1.48909	0.243114	-3.09047	0.744756	1.03581	-0.309012	0.0369891	0.470714	2.0472	0.0962883	-0.142309	-2.19398	0	0	-0.780254	-1.02847	-0.56675	-1.72274	-0.402529	0	-0.105595	-2.02205	-1.94289	2.51844	0.422583	-1.20931	-2.71013	0	0	1.69999	1.65378	-1.36813	2.98969	-0.469316	0.731711	-0.216676	-1.88699	-0.593039	1.10472	0.0706753	0.00419002	-1.12264	0.638878	-0.65014	0.00923908	1.14964	1.01559
Q9XSN2.txt		2.60652	-1.39193	0.085185	-3.09047	0.744756	1.03581	0.162231	-0.326512	0.649423	2.0472	0.439577	-0.701379	-2.19398	0	0	-0.780254	-1.86544	-1.29383	-1.72274	-0.402529	0	0.911449	-1.44486	-1.54538	1.57596	0.628179	-1.47396	-2.71013	0	0	1.13641	1.13435	-1.0221	2.98969	-0.530366	0.733489	-0.216676	-1.88699	-0.593039	1.57596	-0.345056	0.0717767	-0.783624	0.890509	-0.933802	-0.554345	1.25417	0.942802
Q9XSN3.txt		1.92849	-1.25772	-0.183187	-3.09047	0.744756	1.03581	0.162231	-0.326512	0.649423	2.51844	-0.103652	-0.0544264	-1.72274	0.817256	0	-0.780254	-1.86544	-1.29383	-1.72274	-0.402529	0	0.572434	-2.43816	-2.32374	2.0472	0.866594	-1.66308	-2.71013	0	0	1.98178	1.60621	-1.56192	2.98969	-0.530366	0.733489	-0.216676	-1.88699	-0.593039	1.57596	-0.345056	0.0717767	-1.12264	0.638878	-0.65014	-0.554345	1.21016	1.14977
Q9XTL1.txt		3.50397	-1.31162	-0.39384	-3.28139	1.29499	-0.00026683	1.68277	1.25204	-1.53138	1.98379	2.43	0.582302	-3.43462	0	0	2.28481	-0.226324	-1.65042	1.98379	-0.866138	-2.00961	0.255609	0.35958	0.578415	-1.92951	-0.423134	-0.0346642	-0.524234	-0.0511617	-0.469029	0.318696	0.804836	-0.600372	2.58583	0.423543	-0.501172	0.546716	-0.0132837	0.656149	1.98379	-0.832455	0.29218	-2.34308	0.204416	0.257407	-1.66135	-0.236272	1.38842
Q9XTM2.txt		2.63774	-1.78137	-0.0861636	-3.6414	1.02502	-0.827201	0.177653	-0.0204416	-1.05439	2.58583	2.32376	0.13216	-3.1336	-1.5479	0	2.28481	-0.479619	-1.76473	1.98379	-1.02252	-1.94723	0.0390513	0.758162	0.41518	-1.02644	0.728865	-1.43468	-0.276341	-0.508837	0.15149	0.678705	0.765391	-0.0350258	2.88686	1.08191	-0.121747	-0.29758	-0.548507	1.78246	1.38174	0.155195	-0.0884428	-2.77619	-0.615569	-0.371712	-1.12134	0.389832	1.24933
Q9Y0D5.txt		1.54299	-3.45363	-2.75746	-2.24336	-1.27123	0.0343073	-0.0515935	0.397433	-1.04346	1.74681	-0.262229	-1.35136	-1.84999	1.56554	0	3.09561	0.133014	-0.215473	-0.0515935	0.528234	-0.808175	-0.721123	0.771323	2.44731	0.847607	-0.295337	0.312677	1.23214	0.944916	-0.21933	-1.16796	0.626483	-0.455094	4.44441	1.39167	0.502145	2.17061	0.18431	2.30576	1.29721	-0.409765	-1.44741	-2.33835	-0.406485	-0.373244	-1.43681	0.75972	0.869851
Q9Y0E6.txt		0.406912	0.863885	-1.16981	-2.93132	0.786875	1.09861	0.512832	-0.830424	-1.81161	0.512832	-0.154497	1.44437	-1.32733	0.841282	0.574171	3.27307	0.251129	0.273385	2.81303	-1.77859	-1.7022	-1.24786	-1.2746	0.304866	-1.32733	0.593846	-0.739622	1.01232	0.462772	1.20497	0.0947042	0.328058	0.739696	4.19315	0.592046	-0.871235	0.359592	-0.594649	0.550358	1.43291	0.530556	-0.223269	-0.916909	-2.39532	-0.505532	-0.455482	1.52697	0.299628
Q9YGW1.txt		-0.684633	0.459439	-0.639653	-2.14461	-1.34632	-0.663834	-1.67524	-0.733297	0	5.04146	0.544569	-0.829925	-1.19548	1.32801	-0.811643	0.243815	-1.02157	2.37978	1.20334	-0.713597	1.52011	-1.37492	0	-0.133603	1.68311	0.844499	0.142208	0.893808	1.755	0.263506	-1.28394	1.01651	-1.84417	3.60217	0.258872	-0.24729	1.18018	-1.95608	-0.808083	2.16287	0.451781	0.251349	-2.06521	0.529469	0.0169646	-2.14461	0.0841453	0.189522
Q9YGW2.txt		2.63806	-1.70319	-0.165755	-2.79081	1.15489	1.30812	-1.71333	0.663355	0	0.651221	1.16442	-1.07679	0.178311	0.457063	1.99682	2.06995	-0.22772	0.640115	0.178311	-0.468211	1.39934	-0.764088	-1.4902	-1.5596	1.59704	0.730785	-1.53691	-0.363907	0.0817135	1.30939	0.319877	1.65832	-0.883908	3.01578	-1.21461	-0.683437	-0.206571	-0.697403	1.69791	0.178311	-0.646577	0.679829	-1.44452	0.222957	0.151193	-1.09407	1.1887	0.681604
[truncated: 12 more columns]
