# Supplementary material for: A Rapid Method for Characterization of Protein Relatedness Using Feature Vectors
Source: PLoS One. 2010 Mar 5;5(3):e9550. doi: 10.1371/journal.pone.0009550 (PMC2832692; doi:10.1371/journal.pone.0009550)
Supplement: Table S3 — Myoglobin Feature Vectors. This file provides the set of all feature vectors for the Myoglobins in our dataset. (0.17 MB XLS) [file pone.0009550.s007.xls]

## Sheet: Table S3 - Myoglobin feature ve
O77003.txt	3.64865	-0.424829	1.40756	-3.7854	-0.73413	0	4.13532	0.0769885	-0.860409	2.30739	-1.75844	-0.302576	-2.26244	0	0	0.0224746	2.00708	-0.954868	1.39342	0.398747	-1.85138	0.689849	0.873725	-0.00110968	-1.34848	1.07425	-0.778015	-0.160402	1.06199	-0.560109	0.860114	0.218218	-0.00950001	4.59231	-0.82116	1.62003	0.336191	-1.97351	-0.957757	1.39342	0.614734	-0.438814	-1.9402	0.79952	-0.274816	-1.32601	-0.621065	1.02782	-2.59771
P02144.txt	0.619056	1.49638	-1.01732	-3.5576	0.271292	1.64193	-0.927275	0.777844	2.21766	1.33528	-0.341942	0.972804	-1.8323	0.75357	0	4.05034	-0.691336	-0.169115	0.882766	0.854384	1.14443	1.59567	-0.453971	1.80996	1.78779	-0.342752	-1.55621	0.158832	0.236103	-0.961199	0.501258	-0.700513	0.438811	6.7654	0.21499	-1.63893	0.936282	0.249903	2.0968	0.882766	0.906428	0.599112	-1.65971	-0.158008	-0.22461	-2.20465	0.325273	0.35926	-1.98525
P02145.txt	0.619056	1.49638	-1.01732	-3.5576	0.271292	1.64193	-0.927275	0.777844	2.21766	1.33528	-0.341942	0.972804	-1.8323	0.75357	0	4.05034	-0.691336	-0.169115	0.430256	0.550897	1.51431	1.59567	-0.453971	1.80996	2.2403	-0.0366618	-1.52103	0.158832	0.236103	-0.961199	0.501258	-0.700513	0.438811	6.7654	0.21499	-1.63893	0.936282	0.249903	2.0968	0.882766	0.906428	0.599112	-1.65971	-0.158008	-0.22461	-2.20465	0.325273	0.35926	-1.98525
P02147.txt	0.619056	1.49638	-1.01732	-3.5576	0.271292	1.64193	-0.927275	0.777844	2.21766	1.33528	-0.341942	0.972804	-1.8323	0.75357	0	4.05034	-0.691336	-0.169115	0.882766	0.854384	1.14443	1.59567	-0.453971	1.80996	1.78779	-0.342752	-1.55621	0.158832	0.236103	-0.961199	0.501258	-0.700513	0.438811	6.7654	0.21499	-1.63893	0.936282	0.249903	2.0968	0.882766	0.906428	0.599112	-1.98525	0.44301	-0.619181	-1.93406	-0.138405	0.566589	-1.98525
P02148.txt	0.619056	1.49638	-1.01732	-3.5576	0.271292	1.64193	-0.927275	0.777844	2.21766	1.33528	-0.341942	0.972804	-2.28481	0	0	4.05034	-0.691336	-0.169115	0.882766	0.854384	1.14443	1.27013	-0.131982	1.78259	1.78779	-0.342752	-1.55621	0.158832	0.236103	-0.961199	0.501258	-0.700513	0.438811	6.7654	0.21499	-1.63893	0.936282	0.249903	2.0968	0.882766	0.906428	0.599112	-1.65971	-0.158008	-0.22461	-1.66347	0.13479	0.352341	-1.98525
P02150.txt	0.619056	2.02214	-0.842363	-3.5576	0.271292	1.64193	-0.927275	0.712479	2.0638	1.33528	-0.341942	0.972804	-2.28481	0	0	4.05034	-0.691336	-0.169115	0.882766	0.854384	1.14443	1.27013	-0.131982	1.78259	1.78779	-0.342752	-1.55621	0.158832	0.236103	-0.961199	0.771848	-0.517377	0.32793	6.7654	0.241863	-1.55389	0.936282	0.249903	2.0968	0.430256	0.700293	1.04355	-1.65971	-0.158008	-0.22461	-1.93406	-0.407074	-0.19688	-1.98525
P02151.txt	0.944595	2.1674	-1.12105	-3.82819	1.40592	0	-1.37979	-0.0159583	2.65029	1.33528	0.0569904	1.17243	-2.28481	0	0	4.05034	-0.999295	-0.436841	0.430256	0.578909	1.55267	1.27013	-0.131982	1.78259	2.2403	-0.0586588	-1.56287	-0.959102	0.402665	-0.87031	0.771848	-0.62985	0.187839	7.67042	0.728024	-1.50165	0.936282	0.249903	2.0968	0.882766	0.906428	0.599112	-1.65971	-0.158008	-0.22461	-2.20465	-1.47024	-0.740626	-1.98525
P02152.txt	0.944595	2.1674	-1.12105	-3.82819	1.40592	0	-1.37979	-0.0159583	2.65029	1.33528	0.0569904	1.17243	-2.28481	0	0	4.05034	-0.999295	-0.436841	0.430256	0.578909	1.55267	1.27013	-0.131982	1.78259	2.2403	-0.0586588	-1.56287	-0.586457	-0.149396	-0.48488	0.771848	-0.62985	0.187839	7.67042	0.728024	-1.50165	0.936282	0.249903	2.0968	0.882766	0.906428	0.599112	-1.65971	-0.158008	-0.22461	-2.20465	-1.47024	-0.740626	-1.98525
P02153.txt	1.27013	2.03002	-1.20523	-3.82819	1.40592	0	-1.37979	-0.0159583	2.65029	1.33528	0.0569904	1.17243	-2.28481	0	0	4.05034	-0.999295	-0.436841	0.882766	0.576818	1.02572	1.27013	-0.131982	1.78259	1.78779	-0.0962785	-1.26942	-0.586457	-0.149396	-0.48488	0.771848	-0.62985	0.187839	7.67042	0.728024	-1.50165	0.936282	0.249903	2.0968	0.882766	0.906428	0.599112	-1.65971	-0.158008	-0.22461	-2.20465	-1.47024	-0.740626	-1.98525
P02154.txt	1.27013	2.33169	-1.37333	-3.82819	1.40592	0	-1.37979	-0.0159583	2.65029	1.33528	0.0569904	1.17243	-2.28481	0	0	4.05034	-0.999295	-0.436841	0.882766	0.576818	1.02572	1.27013	-0.131982	1.78259	1.78779	-0.0962785	-1.26942	0.158832	-0.358225	-0.200379	0.771848	-0.62985	0.187839	7.67042	0.728024	-1.50165	0.936282	0.249903	2.0968	0.882766	0.906428	0.599112	-1.65971	-0.158008	-0.22461	-2.20465	-1.47024	-0.740626	-1.98525
P02155.txt	0.944595	2.1674	-1.12105	-3.82819	1.40592	0	-1.37979	-0.0159583	2.65029	1.33528	0.0569904	1.17243	-2.28481	0	0	4.05034	-0.999295	-0.436841	0.882766	0.576818	1.02572	1.27013	-0.131982	1.78259	1.78779	-0.0962785	-1.26942	-0.213812	-0.689579	-0.198832	1.04244	-0.453247	0.0774652	7.67042	0.728024	-1.50165	0.936282	0.249903	2.0968	0.430256	0.700293	1.04355	-1.65971	-0.158008	-0.22461	-2.20465	-1.47024	-0.740626	-1.65971
P02156.txt	1.27013	2.55794	-1.65022	-3.5576	0.271292	1.64193	-0.927275	0.228778	1.45818	1.78779	-0.643141	0.765733	-2.28481	0	0	3.59783	-0.770126	0.0979717	1.33528	0.586187	0.531423	1.27013	-0.207401	1.95229	1.33528	-0.398933	-1.26572	0.158832	0.692026	-0.280983	0.771848	-0.62985	0.187839	6.7654	0.397731	-1.38383	0.301691	-0.568676	1.53064	0.882766	0.906428	0.599112	-1.98525	-0.670195	-0.454495	-1.93406	0.0488489	-0.240069	-1.98525
P02157.txt	1.59567	2.3247	-0.904933	-3.5576	0.271292	1.64193	-0.474765	0.386214	1.15294	0.882766	-0.906428	0.436494	-2.28481	0	0	4.05034	-0.584494	0.085422	1.33528	0.846714	0.69018	1.59567	-0.86224	1.38231	1.33528	-0.407074	-1.27019	-0.586457	0.98041	-0.618831	1.04244	-0.920229	0.225938	7.21791	0.529121	-1.42995	0.301691	-0.568676	1.53064	0.882766	0.906428	0.599112	-1.98525	0.44301	-0.619181	-2.47524	-0.280117	-0.189722	-1.98525
P02159.txt	0.619056	2.41309	-1.2691	-3.5576	0.271292	1.64193	-0.0222546	-0.127426	0.920331	2.2403	-0.329956	0.581223	-2.28481	0	0	3.59783	-0.360692	0.298577	0.430256	0.43885	1.31275	0.944595	-0.991091	1.31921	2.2403	0.0219971	-1.39517	0.531477	0.0731717	0.569324	0.771848	-0.562366	0.00210291	7.21791	0.529121	-1.42995	0.301691	-0.568676	1.53064	0.882766	0.906428	0.599112	-2.31079	-0.0588286	-0.569719	-2.74583	-0.0152911	0.228281	-1.00863
P02160.txt	0.619056	2.41309	-1.2691	-3.5576	0.271292	1.64193	-0.474765	-0.60204	0.939729	2.2403	-0.329956	0.581223	-2.28481	0	0	3.59783	-0.360692	0.298577	0.430256	0.43885	1.31275	0.944595	-0.991091	1.31921	2.2403	0.0219971	-1.39517	0.158832	0.626894	-0.0582426	1.04244	-0.920229	0.225938	7.21791	0.529121	-1.42995	0.301691	-0.568676	1.53064	0.882766	0.906428	0.599112	-2.31079	-0.0588286	-0.569719	-2.47524	0.364152	0.071041	-1.00863
P02161.txt	0.619056	2.39287	-1.18365	-3.01642	0.772428	1.1773	-1.37979	-0.0159583	2.65029	1.78779	-0.273431	0.567809	-2.28481	0	0	3.59783	-0.757128	0.108578	-0.0222546	0.107037	1.68546	1.27013	-0.798179	1.62517	2.69281	0.305176	-1.41077	0.531477	0.781782	-0.394542	1.04244	-0.920229	0.225938	7.21791	0.102665	-2.00359	0.301691	-0.568676	1.53064	0.882766	0.906428	0.599112	-1.98525	0.44301	-0.619181	-2.47524	-0.280117	-0.189722	-1.65971
P02163.txt	0.944595	1.88145	-0.945234	-3.5576	0.271292	1.64193	-1.37979	-0.0159583	2.65029	1.33528	-0.341942	0.972804	-2.28481	0	0	3.59783	-0.770126	0.0979717	1.78779	0.858805	0.283168	1.92121	-0.112507	1.97046	1.33528	-0.398933	-1.26572	0.158832	0.692026	-0.280983	0.771848	-0.62985	0.187839	6.7654	0.241863	-1.55389	0.301691	-0.568676	1.53064	0.882766	0.906428	0.599112	-1.65971	-0.158008	-0.22461	-2.47524	-0.280117	-0.189722	-1.98525
P02164.txt	1.27013	1.64664	-0.0336398	-3.28701	-0.189559	0.956007	-1.37979	-0.0159583	2.65029	1.78779	-0.704759	0.874119	-2.28481	0	0	3.59783	-0.393187	-0.155245	1.78779	0.874209	0.280896	1.27013	-0.0188546	1.43827	1.33528	-0.398933	-1.26572	0.904121	0.975203	-0.843806	0.230667	-0.947426	0.417529	5.86038	0.371162	-1.24375	0.301691	-0.568676	1.53064	0.882766	0.906428	0.599112	-1.98525	-0.670195	-0.454495	-2.20465	0.819689	0.0806701	-1.33417
P02165.txt	1.59567	2.02002	-0.604362	-3.5576	0.271292	1.64193	-0.927275	-0.15034	1.40122	1.33528	-0.341942	0.972804	-2.28481	0	0	4.05034	-0.691336	-0.169115	1.33528	0.838572	0.693355	1.27013	-0.798179	1.62517	1.33528	-0.398933	-1.26572	0.158832	1.22122	-1.26059	0.501258	-0.700513	0.438811	6.7654	0.241863	-1.55389	0.301691	-0.568676	1.53064	0.882766	0.906428	0.599112	-1.98525	0.44301	-0.619181	-2.20465	0.385991	-0.101773	-1.98525
P02166.txt	1.59567	1.44722	-0.223245	-3.5576	0.271292	1.64193	-0.474765	0.29534	1.66604	1.33528	-0.341942	0.972804	-2.28481	0	0	3.59783	-0.555661	0.0963437	0.430256	0.578909	1.55267	1.27013	-0.207401	1.95229	1.78779	0.157897	-1.42493	0.531477	0.781782	-0.809197	0.501258	-0.631327	0.251586	6.31289	0.480717	-1.6038	0.301691	-0.568676	1.53064	0.882766	0.906428	0.599112	-1.65971	0.147814	-0.816252	-2.47524	-0.672281	0.541377	-1.33417
P02167.txt	1.59567	1.44722	-0.223245	-3.5576	0.271292	1.64193	-0.927275	-0.385654	1.5505	1.33528	-0.341942	0.972804	-2.28481	0	0	3.14532	-0.795375	0.155491	0.882766	0.576818	1.02572	1.59567	-0.00304678	1.7654	1.33528	0.130264	-1.10813	0.531477	0.781782	-0.809197	0.501258	-0.631327	0.251586	6.31289	0.480717	-1.6038	0.301691	-0.568676	1.53064	0.882766	0.906428	0.599112	-1.65971	0.147814	-0.816252	-2.20465	-0.14312	0.910967	-1.33417
P02168.txt	1.27013	0.716476	-0.149565	-3.5576	0.271292	1.64193	-0.927275	0.987012	0.198491	1.78779	-0.704759	0.874119	-2.28481	0	0	3.14532	-0.242657	0.098722	0.882766	0.576818	1.02572	1.27013	-0.207401	1.95229	1.33528	0.130264	-1.10813	0.531477	0.666248	-0.431779	0.771848	-0.995388	0.458704	6.7654	0.123619	-1.23056	0.301691	-0.568676	1.53064	0.882766	0.906428	0.599112	-2.31079	-0.0588286	-0.569719	-2.47524	0.504211	0.347608	-1.00863
P02169.txt	1.92121	2.40409	-1.37148	-3.5576	0.271292	1.64193	-1.37979	-0.0159583	2.65029	1.33528	-0.447781	0.738542	-2.28481	0	0	3.59783	-0.471174	0.284246	0.430256	0.252105	1.31886	1.27013	-1.42038	1.39147	2.2403	0.197974	-1.29702	-0.213812	1.12328	-0.989539	0.771848	-0.62985	0.187839	6.7654	0.768588	-1.50693	0.301691	-0.568676	1.53064	0.882766	0.906428	0.599112	-1.98525	0.44301	-0.619181	-2.74583	-0.0458732	0.164312	-1.00863
P02170.txt	2.24675	1.48463	0.0786034	-3.5576	0.271292	1.64193	-0.927275	-0.15034	1.40122	1.33528	-0.341942	0.972804	-2.28481	0	0	4.05034	-0.691336	-0.169115	0.430256	0.849688	2.10065	0.293518	-0.0806786	1.85588	3.14532	-0.0741451	-1.54154	0.158832	1.22122	-1.26059	0.771848	-0.995388	0.458704	5.86038	0.10685	-1.96378	0.301691	-0.568676	1.53064	0.882766	0.906428	0.599112	-1.98525	0.44301	-0.619181	-2.20465	0.221186	0.0680815	-1.65971
P02171.txt	0.944595	1.93994	-0.433004	-3.5576	0.271292	1.64193	-0.0222546	-0.830815	0.388455	1.78779	-0.458286	0.569829	-2.28481	0	0	3.59783	-0.601153	0.128113	1.33528	0.838572	0.693355	1.59567	-0.319912	1.63598	0.882766	-0.177816	-1.04579	-0.586457	0.700293	-1.10669	1.04244	-0.920229	0.225938	6.7654	0.241863	-1.55389	0.936282	0.249903	2.0968	0.882766	0.906428	0.599112	-1.98525	0.44301	-0.619181	-1.93406	0.154688	-0.315773	-2.31079
P02173.txt	2.24675	1.71525	-0.86853	-3.28701	0.764771	0.844486	-0.927275	-0.254924	1.06251	1.78779	-0.997446	0.304753	-2.28481	0	0	3.14532	0.00674047	0.469227	-0.474765	-0.60204	0.962135	0.944595	-0.757128	2.13895	3.14532	0.72123	-1.0514	0.531477	0.897316	-0.781427	1.04244	-0.920229	0.225938	6.7654	0.360108	-1.26277	0.301691	-0.568676	1.53064	0.882766	0.906428	0.599112	-1.98525	0.44301	-0.619181	-2.74583	-0.0458732	0.164312	-1.65971
P02174.txt	2.24675	1.71525	-0.86853	-3.28701	0.764771	0.844486	-0.927275	-0.254924	1.06251	1.33528	-1.10724	0.621399	-2.28481	0	0	3.59783	0.0487422	0.139952	-0.474765	-0.60204	0.962135	0.944595	-0.757128	2.13895	3.14532	0.72123	-1.0514	0.531477	0.897316	-0.781427	1.04244	-0.920229	0.225938	6.7654	0.360108	-1.26277	0.301691	-0.568676	1.53064	0.882766	0.906428	0.599112	-1.98525	0.44301	-0.619181	-2.74583	-0.0458732	0.164312	-1.65971
P02177.txt	2.57229	0.984141	0.708239	-3.28701	0.764771	0.844486	-0.927275	-0.254924	1.06251	1.78779	-0.273431	1.11917	-2.28481	0	0	3.14532	-0.626863	-0.078853	-0.0222546	0.229366	1.93894	0.293518	0.571766	0.413858	2.69281	0.220989	-1.58531	0.904121	0.388615	-0.154602	0.771848	-0.62985	0.187839	6.7654	0.360108	-1.26277	0.301691	-0.568676	1.53064	0.882766	0.906428	0.599112	-1.98525	0.44301	-0.619181	-2.74583	-0.0458732	0.164312	-1.65971
P02178.txt	2.89782	1.20591	0.57752	-3.28701	0.764771	0.844486	-0.927275	-0.254924	1.06251	1.78779	-0.273431	1.11917	-2.28481	0	0	3.14532	-0.626863	-0.078853	-0.0222546	0.229366	1.93894	-0.0320202	0.271297	0.518004	2.69281	0.220989	-1.58531	0.904121	0.388615	-0.154602	0.771848	-0.62985	0.187839	6.7654	0.360108	-1.26277	0.301691	-0.568676	1.53064	0.882766	0.906428	0.599112	-1.98525	0.44301	-0.619181	-2.74583	-0.0458732	0.164312	-1.65971
P02179.txt	2.89782	1.20591	0.57752	-3.28701	0.764771	0.844486	-0.927275	-0.254924	1.06251	1.33528	-0.65946	1.02966	-2.28481	0	0	3.59783	-0.3087	0.0246409	-0.474765	1.03369	0.861307	-0.0320202	0.271297	0.518004	3.14532	-0.249397	-1.07931	0.904121	0.388615	-0.154602	0.771848	-0.62985	0.187839	6.7654	0.360108	-1.26277	0.301691	-0.568676	1.53064	0.882766	0.906428	0.599112	-1.98525	0.44301	-0.619181	-2.74583	-0.0458732	0.164312	-1.65971
P02180.txt	2.89782	1.20591	0.57752	-3.5576	1.65967	-0.7557	-0.927275	-0.254924	1.06251	1.78779	-0.273431	1.11917	-2.28481	0	0	3.14532	-0.626863	-0.078853	-0.474765	1.03369	0.861307	-0.0320202	0.271297	0.518004	3.14532	-0.249397	-1.07931	0.904121	0.388615	-0.154602	0.771848	-0.62985	0.187839	6.7654	0.360108	-1.26277	0.301691	-0.568676	1.53064	0.882766	0.906428	0.599112	-1.98525	0.44301	-0.619181	-2.74583	0.23956	-0.696222	-1.33417
P02181.txt	1.92121	1.82379	-0.593469	-3.28701	0.764771	0.844486	-0.927275	-0.254924	1.06251	1.33528	-0.553621	1.28082	-2.28481	0	0	3.59783	-0.393187	-0.155245	-0.474765	-0.60204	0.962135	1.27013	-0.798179	1.62517	3.14532	0.72123	-1.0514	0.531477	0.781782	-0.394542	1.04244	-0.920229	0.225938	6.7654	0.360108	-1.26277	0.301691	-0.568676	1.53064	0.882766	0.906428	0.599112	-1.98525	0.44301	-0.619181	-2.74583	-0.0458732	0.164312	-1.65971
P02182.txt	2.24675	1.32319	0.386636	-3.28701	0.764771	0.844486	-2.28481	0	0	0.882766	0.750297	0.266883	-2.28481	0	0	4.05034	-1.35125	0.104351	-0.474765	-0.60204	0.962135	0.293518	-0.270098	1.13766	4.05034	0.201116	-0.799811	0.531477	0.897316	-0.781427	1.04244	-0.920229	0.225938	6.7654	0.360108	-1.26277	0.301691	-0.568676	1.53064	0.882766	0.906428	0.599112	-1.98525	0.44301	-0.619181	-1.93406	-0.325659	0.0187616	-1.65971
P02183.txt	1.92121	1.04809	0.451478	-3.5576	0.271292	1.64193	-2.28481	0	0	0.882766	0.750297	0.266883	-2.28481	0	0	4.05034	-1.35125	0.104351	-0.474765	-0.60204	0.962135	0.619056	0.0943665	1.24113	4.05034	0.201116	-0.799811	0.531477	0.897316	-0.781427	1.04244	-0.920229	0.225938	7.21791	0.571241	-1.31614	0.301691	-0.568676	1.53064	0.882766	0.906428	0.599112	-1.98525	0.44301	-0.619181	-1.93406	-0.325659	0.0187616	-1.65971
P02184.txt	2.57229	1.32718	-0.304148	-3.01642	0.306699	0.711746	-2.28481	0	0	0.882766	0.0390328	0.790494	-2.28481	0	0	4.05034	-0.835889	0.204318	-0.0222546	0.229366	1.93894	-0.0320202	0.454606	1.58113	3.59783	-0.484172	-1.21971	0.904121	0.447274	-0.342816	0.771848	-0.62985	0.187839	6.31289	0.54115	-1.19353	0.301691	-0.568676	1.53064	0.430256	0.280117	0.152007	-1.98525	0.44301	-0.619181	-2.20465	0.221186	0.0680815	-1.98525
P02185.txt	2.24675	1.1041	-0.176768	-3.01642	0.306699	0.711746	-1.8323	1.24845	0	0.882766	0.0390328	0.790494	-2.28481	0	0	4.05034	-0.835889	0.204318	-0.0222546	0.229366	1.93894	0.293518	0.747154	1.40092	3.14532	-0.222435	-1.16383	0.531477	0.897316	-0.781427	0.771848	-0.62985	0.187839	6.31289	0.54115	-1.19353	0.301691	-0.568676	1.53064	0.430256	0.280117	0.152007	-1.98525	0.44301	-0.619181	-2.47524	-0.429513	0.00939069	-1.65971
P02186.txt	1.27013	2.37568	-1.34238	-3.5576	0.271292	1.64193	-1.8323	1.42841	0	0.882766	-0.27323	1.14237	-2.28481	0	0	4.50285	-1.01458	0.262425	0.430256	1.67137	-1.1215	1.59567	-0.868334	1.4469	1.78779	0.0346603	-1.29231	0.531477	1.27473	-1.3266	0.230667	-0.438184	0.488336	6.7654	0.365482	-0.862434	0.301691	-0.568676	1.53064	1.33528	0.464064	0.846913	-1.65971	-0.158008	-0.22461	-2.74583	-0.0458732	0.164312	-0.683097
P02187.txt	1.59567	2.62328	-1.51047	-3.5576	0.271292	1.64193	-1.8323	1.42841	0	0.882766	-0.27323	1.14237	-2.28481	0	0	4.50285	-1.01458	0.262425	0.430256	1.67137	-1.1215	1.27013	-1.22555	1.16093	1.78779	0.0346603	-1.29231	0.531477	1.27473	-1.3266	0.501258	-0.700513	0.438811	6.7654	0.365482	-0.862434	0.301691	-0.568676	1.53064	1.33528	0.447781	0.891301	-1.65971	-0.158008	-0.22461	-2.74583	-0.0458732	0.164312	-1.00863
P02189.txt	1.27013	1.75348	-0.467917	-3.5576	0.271292	1.64193	-0.927275	-0.15034	1.40122	1.33528	-0.341942	0.972804	-2.28481	0	0	4.05034	-0.691336	-0.169115	0.882766	0.854384	1.14443	1.59567	-0.453971	1.80996	1.78779	-0.342752	-1.55621	-0.586457	0.700293	-1.10669	0.771848	-0.62985	0.187839	6.31289	0.18954	-1.32683	0.936282	0.249903	2.0968	0.882766	0.906428	0.599112	-1.98525	0.44301	-0.619181	-2.20465	0.221186	0.0680815	-1.65971
P02190.txt	2.24675	1.34049	-0.0539308	-3.5576	0.271292	1.64193	-0.474765	0.0795147	0.746476	1.33528	0.113981	1.11277	-2.28481	0	0	3.59783	-1.29654	-1.16338	-0.0222546	0.779845	2.79306	1.27013	-0.7479	1.76738	3.14532	0.28984	-1.84361	-0.586457	0.700293	-1.10669	0.501258	-0.700513	0.438811	5.86038	0.10685	-1.96378	0.936282	0.249903	2.0968	0.882766	0.906428	0.599112	-2.31079	0.359508	-0.0738748	-2.47524	0.513548	0.363603	-1.65971
P02191.txt	2.24675	1.34049	-0.0539308	-3.5576	0.271292	1.64193	-0.0222546	0.535187	0.552432	0.882766	-0.27323	1.14237	-2.28481	0	0	3.59783	-1.29654	-1.16338	-0.0222546	0.779845	2.79306	1.27013	-0.7479	1.76738	3.14532	0.28984	-1.84361	-0.586457	0.700293	-1.10669	0.501258	-0.700513	0.438811	5.86038	0.10685	-1.96378	0.936282	0.249903	2.0968	0.882766	0.906428	0.599112	-2.31079	0.359508	-0.0738748	-2.47524	0.513548	0.363603	-1.65971
P02192.txt	2.57229	1.60274	-0.131347	-3.5576	0.271292	1.64193	-0.474765	0.0795147	0.746476	1.33528	0.113981	1.11277	-2.28481	0	0	3.59783	-1.29654	-1.16338	-0.474765	0.0113592	2.41406	0.944595	-1.11457	1.5027	3.59783	0.770126	-1.33246	-0.586457	0.700293	-1.10669	0.501258	-0.700513	0.438811	5.86038	0.10685	-1.96378	0.936282	0.249903	2.0968	0.882766	0.906428	0.599112	-2.31079	0.359508	-0.0738748	-2.47524	0.513548	0.363603	-1.65971
P02193.txt	1.59567	1.60566	-0.375949	-3.5576	0.271292	1.64193	-0.474765	0.0113592	0.630524	1.33528	-0.341942	0.972804	-2.28481	0	0	4.05034	-0.691336	-0.169115	1.33528	1.00954	0.700178	1.59567	-0.124918	2.26337	1.33528	-0.398933	-1.26572	0.158832	0.472206	-0.745932	0.501258	-0.867714	0.174145	6.31289	0.107131	-1.39448	0.936282	0.249903	2.0968	1.33528	1.06653	0.188491	-1.98525	-0.44301	0.058046	-2.20465	-0.0563807	-0.451515	-1.98525
P02194.txt	1.27013	3.06073	-2.4863	-3.5576	0.271292	1.64193	-0.927275	-0.28107	0.688879	1.78779	-0.804889	0.628524	-2.28481	0	0	3.59783	-0.965095	-0.0575694	0.882766	1.5136	0.109131	1.27013	-1.12499	1.90871	2.2403	0.139315	-1.08109	0.531477	0.30424	-0.835073	0.230667	-1.32047	-0.559373	7.21791	0.12899	-1.12306	0.936282	0.249903	2.0968	1.78779	1.56741	0.332018	-2.31079	-0.0588286	-0.569719	-2.47524	-0.280117	-0.189722	-1.65971
P02196.txt	1.59567	2.86702	-2.32377	-3.5576	0.271292	1.64193	-1.37979	0.973459	0.080683	1.33528	-0.341942	0.972804	-2.28481	0	0	3.59783	-0.601153	0.128113	0.882766	0.576818	1.02572	1.59567	-1.02677	1.70777	1.33528	0.130264	-1.10813	-0.213812	0.863058	-1.42558	0.771848	-1.34968	-0.46332	7.21791	-0.102665	-1.22867	0.936282	0.249903	2.0968	1.33528	1.41662	0.737668	-2.31079	-1.07852	-0.518651	-2.20465	0.542122	-0.304649	-1.33417
P02197.txt	0.944595	2.04392	-0.556529	-3.28701	-0.228778	1.01035	-1.37979	1.08517	-0.106248	2.2403	-0.87255	0.482425	-2.28481	0	0	3.14532	0.0876261	0.500464	1.78779	-0.712461	1.24931	0.619056	-0.701009	1.1755	1.78779	-0.874209	-1.11833	0.158832	0.333801	-0.329969	-0.0399232	-0.94755	-0.736513	6.7654	1.1287	-1.64492	1.57087	-0.249754	1.91721	1.33528	1.44104	0.744941	-1.98525	-0.329418	-0.933427	-2.47524	0.60692	0.744269	-1.00863
P02199.txt	0.642493	2.10374	-0.719749	-2.72808	-0.677265	-0.116439	-0.915416	0.460566	2.31753	1.35452	-0.991714	0.46118	-2.27738	0	0	3.17046	0.346099	0.303022	1.35452	-0.237684	2.09389	0.642493	-0.698984	1.15811	1.8085	-0.51952	-1.30417	-1.3177	1.14342	-1.3866	-0.284824	-1.00613	-0.273322	6.34837	1.20603	-1.41776	4.13308	-0.798666	1.01724	1.35452	1.44249	0.721134	-1.97031	-0.331593	-0.951663	-2.18514	0.340541	0.174842	-0.990509
P02200.txt	0.619056	2.49397	-2.1414	-3.01642	0.431651	1.09748	-0.474765	0.624758	-0.715527	0.430256	-0.00933724	1.99346	-2.28481	0	0	5.86038	-1.32718	0.198508	0.882766	-0.307925	0.994587	-1.00863	1.16665	0.383221	1.78779	-1.61363	-1.43818	0.531477	0.00385114	-0.42206	-0.581104	-0.659644	0.0927919	6.7654	0.128994	-0.727125	2.20546	-0.196082	1.04263	0.882766	1.20134	-0.105482	-1.65971	-0.158008	-0.22461	-1.93406	-0.0325659	0.768559	-1.65971
P02201.txt	0.619056	1.32113	0.0659347	-2.47524	0.140059	0.158077	-0.474765	0.488447	-0.43489	0.882766	-0.55947	2.18478	-1.8323	0.708581	0	4.95536	-0.278306	-0.412707	-0.0222546	-0.0254851	1.52248	-0.683097	-0.0732733	2.44608	1.78779	-1.20541	-0.436323	0.904121	-0.175977	-0.663152	-0.0399232	-0.801304	-0.710139	5.40787	1.02338	-1.36094	0.301691	0.568676	2.78378	1.33528	1.44104	0.744941	-1.33417	-0.10271	-0.56493	-1.93406	0.0976978	0.895725	-1.33417
P02202.txt	0.944595	1.12757	-0.0321146	-3.01642	-0.227185	0.309625	-0.0222546	-0.259948	0.371036	0.882766	-0.55947	2.18478	-1.8323	0.708581	0	4.50285	-0.149292	-0.186454	0.430256	-0.644269	-0.535918	-0.683097	-0.0732733	2.44608	1.33528	-0.71645	-0.650658	0.904121	-0.175977	-0.663152	0.230667	-0.58622	0.183542	5.86038	1.34405	-1.39924	0.301691	0.568676	2.78378	1.33528	1.44104	0.744941	-1.65971	-0.18859	-0.145625	-2.20465	0.576818	0.614072	-0.683097
P02203.txt	0.619056	2.16369	-2.03413	-2.47524	0.971072	0.732245	-0.0222546	-0.0764554	-0.169851	1.78779	-0.8434	1.1604	-1.8323	0.708581	0	4.50285	-0.173667	0.809774	0.882766	0.117098	0.488004	-0.0320202	0.2493	1.64478	1.33528	-0.130264	-1.37046	0.904121	0.00733236	-0.838971	-0.581104	0.139728	-0.0561635	4.95536	-0.675041	-0.491776	1.57087	-0.229366	1.87637	0.882766	0.906428	0.599112	-1.65971	-1.18761	-0.53805	-2.47524	0.149396	1.74461	-1.00863
P02204.txt	3.11896	0.381085	-1.28064	-2.61975	0.929715	-0.111786	0.0835205	0.224414	-1.32593	1.00984	0.900496	2.05328	-1.76912	-1.50822	0	2.39932	-1.24628	0.801907	-0.842798	-0.424697	0.535631	2.11936	-0.049757	1.60788	0.54668	-0.871294	-0.684691	-0.0875376	1.99201	-0.824919	0.703746	-0.654165	-1.17119	3.78879	-0.252428	-0.934692	0.383326	0.260298	2.14756	0.54668	-0.665708	0.772264	-2.21222	-0.863095	-0.776139	-3.45063	0.384582	0.46868	-0.213029
P02205.txt	3.78536	-0.370885	-0.739409	-3.45063	0.100326	1.40159	0.54668	1.56637	-1.13882	0.54668	-1.13562	2.00624	-1.76912	-1.50822	0	1.473	0.486723	1.04549	-0.842798	-0.205499	0.232842	1.45297	0.679684	0.982182	0.54668	0.205586	-1.31183	1.0567	1.43091	-1.23333	0.703746	0.24834	-0.228128	4.71511	0.159981	-1.33566	1.03285	-0.4048	2.09203	0.54668	-0.802765	1.12792	-1.54583	-1.09001	-0.642687	-2.61975	1.1007	-0.777336	-0.879427
P02206.txt	-0.916909	-0.574158	0.897217	-3.20641	-0.986577	-1.02203	1.89295	0.254982	-0.559844	0.512832	0.0289683	0.3958	-1.78737	1.39497	0	3.27307	-0.732459	1.76074	0.0527915	0.737865	0.160994	-0.916909	0.224281	-0.0230422	0.512832	-0.878704	-0.835577	0.633479	0.103586	-0.498309	0.0947042	-0.574101	-0.692238	5.57327	-0.274657	-1.2597	1.00474	0.669431	1.44753	0.972872	0.834324	0.799068	-0.585954	-0.38739	0.0149612	-2.65623	2.22414	-1.45568	0.0759569
P02210.txt	6.45095	0.131427	2.05727	-2.89671	0.166682	-1.22681	1.00984	-0.855017	-1.10446	2.39932	-1.0001	0.174276	-2.23227	0	0	0.0835205	-0.555692	-0.0694678	-1.30596	0.802605	-0.804189	0.453369	1.31779	0.239319	-1.76912	0.518449	0	-1.23178	1.23821	0.176795	-1.23496	-0.223099	1.77327	3.32563	-0.0141492	0.688356	1.03285	-0.119059	0.499947	4.71511	-0.33276	-0.984902	-1.21263	0.303484	0.514577	-0.404087	-1.04382	-0.555581	-2.54542
P02211.txt	5.53282	0.515411	1.85823	-2.86176	0.217294	-1.21469	2.44639	-0.756866	-0.833636	1.98004	-0.827646	0.0950113	-2.21704	0	0	0.114674	-0.509288	-0.0162322	-1.28435	0.84762	-0.802983	-0.170494	0.745701	0.541027	-1.75069	0.549491	0	-1.20247	0.229366	-0.197128	-0.630867	-0.143525	1.70293	2.91273	-0.126945	0.938673	1.06139	-0.0724312	0.560175	3.84541	0.311435	-1.06243	-1.17696	0.36731	0.592098	0.205718	-0.51289	-0.283603	-2.85441
P02214.txt	3.11896	1.35112	0.464165	-3.17367	1.36999	-1.13019	-1.30596	-0.401303	0.298699	4.71511	0.454345	-0.250531	-1.30596	0.284256	-0.838654	-0.842798	0.315098	1.32758	-0.842798	0.534297	2.24218	1.45297	-1.7487	-0.583566	0.0835205	0.352651	-0.0353934	-1.61319	1.09599	-0.335368	0.703746	0.10297	1.46334	5.17827	-0.485131	0.864528	1.68237	-0.491573	0.553104	1.93616	-0.298951	-1.01043	-2.54542	-1.438	-0.774179	-2.06584	-0.4457	-0.956171	0.12017
P02215.txt	3.64865	0.0967966	2.08111	-2.69233	0.821551	-1.17888	1.39342	-0.107994	0.0347878	2.76437	0.98807	-0.49667	-1.80546	0.229416	0	-0.891492	0.786737	-0.478311	1.39342	0.913794	2.34616	1.34736	1.44353	-1.58156	-0.891492	-0.213352	-0.865818	-0.913059	-0.0207988	-0.958513	0.0403178	0.47901	2.23145	2.30739	-0.650996	0.891881	2.89965	0.0088499	-2.016	1.85041	-0.550176	-0.980767	-2.26896	-0.906747	0.923932	-0.506213	-2.05646	-0.115203	-0.953932
P04247.txt	0.944595	1.76447	-0.416355	-3.5576	1.65967	-0.7557	-0.927275	-0.385654	1.5505	1.78779	-0.589225	0.69311	-1.8323	-0.236194	0	3.59783	-0.295702	0.269348	0.882766	0.325273	0.808799	1.59567	-0.581936	1.88281	0.882766	-0.177816	-1.04579	0.531477	1.41337	-1.53374	0.771848	-0.995388	0.458704	6.7654	0.392356	-1.39377	0.301691	-0.568676	1.53064	0.882766	0.906428	0.599112	-2.31079	-0.0588286	-0.569719	-2.20465	0.247208	0.116794	-1.33417
P04248.txt	0.944595	2.35587	-1.47804	-3.82819	1.40592	0	-0.474765	-0.60204	0.939729	1.33528	-0.341942	0.972804	-2.28481	0	0	3.59783	-0.757128	0.108578	1.78779	0.874209	0.280896	1.92121	-0.651355	1.69972	1.33528	-0.398933	-1.26572	0.531477	1.34405	-1.56479	0.771848	-0.995388	0.458704	6.7654	-0.0591221	-1.28029	0.301691	-0.568676	1.53064	0.882766	0.906428	0.599112	-1.98525	0.44301	-0.619181	-2.20465	0.221186	0.0680815	-1.98525
P04249.txt	1.59567	2.33079	-2.20872	-3.28701	-0.0457555	0.790362	-1.37979	-0.0159583	2.65029	0.882766	-0.221186	1.42819	-2.28481	0	0	4.05034	-0.835889	-0.19537	1.33528	0.838572	0.693355	1.92121	-0.781626	1.84744	1.33528	-0.398933	-1.26572	-0.213812	1.21869	-0.939367	1.04244	-0.920229	0.225938	5.86038	0.309301	-1.15385	0.301691	-0.568676	1.53064	0.882766	0.906428	0.599112	-1.98525	0.44301	-0.619181	-2.20465	-0.0303588	0.581293	-1.65971
P04250.txt	2.24675	2.17649	-1.59956	-3.01642	-0.0113592	0.121904	-1.37979	-0.0159583	2.65029	1.33528	-0.341942	0.972804	-2.28481	0	0	3.59783	-0.757128	0.108578	1.33528	0.838572	0.693355	1.59567	-1.10598	1.56727	1.33528	-0.398933	-1.26572	-0.213812	1.21869	-0.939367	1.04244	-0.920229	0.225938	5.40787	0.302691	-0.898744	0.301691	-0.568676	1.53064	0.882766	0.906428	0.599112	-1.98525	0.44301	-0.619181	-2.47524	0.476199	0.301915	-1.65971
P09965.txt	6.16059	-0.0298238	1.89494	-2.87928	-0.503509	-1.6332	1.02853	-1.47927	-1.10673	1.95801	-0.345811	0.0690902	-2.22467	0	0	0.0990435	-1.64099	-0.27246	-0.365699	1.30673	-1.62299	0.811181	1.67439	0.124723	-1.75993	0.510137	0	-0.0690147	0.746506	0.332747	-1.76766	-0.318163	0.883971	2.8875	0.878592	1.45599	1.04707	1.54649	-1.01952	3.81698	-0.113375	-0.580891	-0.86051	-0.0503777	0.385976	-0.100228	-0.6314	-1.49732	-3.20088
P0C227.txt	2.80658	0.333686	2.43134	-3.33453	1.69245	-0.786237	1.72654	1.16287	-0.205845	5.31187	-0.915142	0.0657301	-1.85879	0.375101	0	-0.962455	1.15394	0.0717051	2.17471	0.395336	-0.191893	0.227275	-0.735823	-0.461801	-1.41062	0.219134	-0.639336	-0.63528	0.503571	1.35078	-0.654605	0.503195	0.466586	4.41554	-0.567278	0.335295	2.15338	1.5748	-1.53706	0.830209	-1.32676	-1.39863	-1.7072	0.259913	-0.897508	-0.922598	-1.55258	-0.527508	-2.02962
P11343.txt	0.944595	1.93994	-0.433004	-3.28701	0.960866	1.10965	-0.927275	-0.15034	1.40122	1.33528	-0.341942	0.972804	-2.28481	0	0	4.05034	-0.691336	-0.169115	0.882766	0.854384	1.14443	1.92121	-0.556613	1.49772	1.33528	-0.398933	-1.26572	0.158832	1.34334	-1.27671	1.04244	-0.920229	0.225938	7.21791	0.255347	-1.79563	0.301691	-0.568676	1.53064	0.882766	0.906428	0.599112	-1.98525	0.44301	-0.619181	-2.47524	-0.280117	-0.189722	-1.98525
P14393.txt	6.24738	-0.625922	2.0991	-2.84416	0.194506	-1.20844	1.53429	-0.57562	-0.322537	1.06633	-1.06366	-0.312228	-2.20938	0	0	-0.805503	-0.174842	-0.703756	1.53429	0.444798	0.0267635	0.524294	1.03416	0.121198	-1.74142	0.541279	0	-1.18769	1.23997	0.157023	-0.325702	-0.470547	1.81296	0.130415	0.212789	-0.122817	0.419573	0.902186	-1.13914	4.81	-0.304102	-0.894778	-1.49562	-0.180052	0.498026	1.07344	0.326196	0.687906	-2.50557
P14396.txt	1.27013	1.75348	-0.467917	-3.5576	0.271292	1.64193	-1.37979	0.367042	0.80448	0.430256	-0.513548	1.2445	-2.28481	0	0	4.05034	-0.691336	-0.169115	-0.0222546	0.107037	1.68546	1.59567	-0.453971	1.80996	2.69281	-0.508626	-1.20305	0.531477	1.14379	-1.24535	0.501258	-0.861948	0.706564	7.21791	0.571241	-1.31614	0.301691	-0.568676	1.53064	0.882766	0.906428	0.599112	-1.98525	0.44301	-0.619181	-2.47524	-0.280117	-0.189722	-1.98525
P14397.txt	2.7236	0.559171	0.818858	-3.7566	-1.09273	0	1.43291	-0.783201	0.925536	0.512832	-1.29392	0.645429	-1.78737	1.39497	0	1.89295	0.733074	1.24802	1.43291	0.218959	0.654872	-0.916909	0.699756	0.23338	-0.407249	0.681175	-1.60711	1.01232	0.66002	-0.310656	-1.28076	-1.49453	-1.91911	5.11323	0.183942	-0.968842	1.00474	-0.610709	1.91234	0.512832	1.20701	0.729998	-1.24786	0.144841	-0.947521	-1.00567	0.15971	1.1775	-0.254998
P14398.txt	2.7236	1.19406	0.401241	-3.48151	-0.92376	-0.520543	1.43291	-0.311596	1.83817	0.972872	-0.870209	-0.315799	-1.78737	1.39497	0	1.89295	0.0318728	1.22427	1.43291	0.0421076	1.10763	-0.916909	0.699756	0.23338	-0.407249	0.681175	-1.60711	1.39117	0.239565	0.0186612	-1.28076	-1.49453	-1.91911	4.65319	0.246043	-0.716611	0.359592	0.121633	1.81195	0.512832	1.20701	0.729998	-1.24786	0.144841	-0.947521	-1.55585	0.00796819	1.09486	-0.254998
P14399.txt	2.06169	1.41022	-0.342343	-3.7566	-1.09273	0	0.972872	-0.663871	1.02208	0.972872	-0.789468	0.518856	-1.78737	1.39497	0	1.89295	-0.223109	1.90656	1.43291	0.218959	0.654872	-1.24786	0.424868	0.557799	0.0527915	0.2319	-1.38872	1.39117	1.07441	-0.309715	-1.28076	-1.68419	-1.69196	4.65319	0.246043	-0.716611	0.359592	0.121633	1.81195	0.972872	0.834324	0.799068	-1.24786	0.144841	-0.947521	-0.730575	-0.453427	0.53938	-0.254998
P15160.txt	5.3512	-0.306923	-0.0705617	-2.6413	1.44849	-0.652162	2.16172	-0.647952	-1.96027	-0.434046	0.0172439	1.1804	-1.47235	-0.23687	0	0.0851072	0.674983	1.54938	2.16172	-1.90066	0.196776	1.2429	0.298848	0.00299554	-0.9532	0.756987	-0.756714	-1.17745	-0.56905	-0.215117	-1.08909	-0.194386	0.410633	-0.9532	-0.147192	-0.688258	0.787726	-1.12086	0.126951	1.12341	-1.66819	-0.973304	-2.11844	-0.441576	-0.744503	-2.6413	-0.206927	1.13348	1.61638
P17724.txt	1.12585	0.640142	0.630865	-3.02265	0.528562	1.47515	2.56924	-0.108661	-0.13266	1.54824	0.488497	-0.263739	-2.02526	0	0	2.05874	0.417241	1.17972	0.527238	-0.989715	-0.863984	0.0240824	0.156465	0.37178	1.03774	0.549217	-0.867255	-0.399724	1.17203	0.823126	0.0300263	0.511633	-0.407817	5.63224	-0.487645	1.07471	3.59131	-0.521804	0.597877	0.527238	-0.91158	-1.16993	-1.8122	-1.60022	-0.404515	-3.63318	0	0	0.391339
P20856.txt	1.27013	2.12429	-1.20247	-3.5576	0.271292	1.64193	-0.927275	-0.0457555	1.38027	1.33528	-0.341942	0.972804	-2.28481	0	0	4.50285	-0.429597	-0.148419	0.882766	0.550796	0.989052	1.59567	-0.770836	2.15125	1.33528	-0.398933	-1.26572	0.158832	0.692026	-0.280983	0.771848	-0.62985	0.187839	6.31289	0.18954	-1.32683	0.301691	-0.568676	1.53064	0.882766	0.906428	0.599112	-1.98525	0.44301	-0.619181	-2.20465	0.221186	0.0680815	-1.33417
P29287.txt	4.4889	-0.222927	1.844	-2.60137	-0.069944	-1.48633	1.49327	-1.29845	-1.26529	2.8875	-0.804449	0.0330329	-2.22467	0	0	-0.365699	-0.647368	0.467096	-0.830442	1.05527	-1.25855	1.8142	1.35031	-0.0965929	-1.75993	0.510137	0	-0.451733	0.354891	0.473034	-0.933943	-0.722892	2.05261	2.8875	0.878592	1.45599	0.395321	0.848357	-1.14344	4.28173	-0.358901	-0.660843	-1.19485	0.276026	0.552935	-0.100228	-0.903899	-0.348849	-3.20088
P30562.txt	1.27013	2.84705	-1.71659	-2.74583	-0.382277	-0.313006	-0.927275	-0.15034	1.40122	1.33528	-0.895563	0.401758	-2.28481	0	0	3.59783	-0.159224	0.476983	-0.927275	0.202632	0.443358	0.619056	-0.876261	1.74357	3.59783	0.25021	-0.446472	0.531477	1.80619	-1.18358	1.04244	-0.920229	0.225938	6.31289	0.744424	-1.10154	0.301691	-0.568676	1.53064	1.33528	0.708309	0.349048	-1.98525	0.44301	-0.619181	-2.20465	-0.620188	-0.356645	-1.65971
P31331.txt	2.78576	-0.567283	0.538656	-3.17367	1.19189	-1.25476	0.0835205	0.267159	1.19315	1.93616	0.137356	-0.280658	-1.76912	0.28279	0	1.00984	0.191014	1.8207	-1.30596	0.0836047	3.81111	2.11936	0.255005	-0.689378	0.0835205	0.406082	-0.11948	-1.61319	0.698696	1.87998	0.14983	0.377554	1.18602	5.17827	-0.982701	-0.0134057	2.98142	-0.309261	-0.375722	1.93616	-0.298951	-1.01043	-2.87862	-0.801239	0	-0.958003	0.00736197	0.269082	-0.213029
P32428.txt	0.944595	1.34203	0.00722701	-3.28701	0.960866	1.10965	-1.8323	1.42841	0	1.33528	-1.11538	0.623773	-2.28481	0	0	3.59783	-0.393187	-0.155245	-0.474765	-0.329418	1.95361	1.27013	-0.609633	1.61182	2.69281	-0.508626	-1.20305	0.904121	1.07786	-1.49296	0.501258	-0.861948	0.706564	6.7654	0.236489	-1.56821	0.301691	-0.568676	1.53064	0.882766	0.906428	0.599112	-1.98525	0.44301	-0.619181	-2.20465	0.125772	-0.152674	-1.98525
P49672.txt	0.969093	-0.706673	0.178516	-2.99956	-0.228685	-1.11248	0.446544	0.0751945	0.639994	2.71648	1.06651	-0.438204	-0.0074424	-1.40584	1.37414	2.26249	-0.236218	0.277902	-0.461429	-0.205816	1.13348	-0.990509	-0.506446	1.09955	1.8085	0.604815	-0.313103	-1.69157	-0.105272	0.192916	1.34402	1.0933	-0.3358	4.53242	0.208605	0.376804	-0.323549	-0.899528	1.14473	0.900531	-0.427859	-0.273678	-1.31711	1.06212	-0.590062	-1.64219	0.372194	0.481549	-0.990509
P51535.txt	1.59567	-0.594123	1.03985	-2.47524	0.0560234	-1.67574	0.430256	-0.70963	0.0895551	3.59783	-0.0942349	-0.444252	-0.927275	0.0849746	1.67948	0.430256	0.718967	-0.904369	0.882766	-0.0390328	1.90625	0.293518	1.42064	-0.706815	0.430256	1.74606	0.335202	-1.70439	-0.634041	-0.278149	0.230667	0.527006	0.951927	4.05034	-0.967871	1.11316	-0.967491	-1.72084	0	3.59783	-0.711636	-1.28952	-1.98525	-0.0113592	1.5615	-1.66347	-0.820293	0.0966896	-1.65971
P51537.txt	1.291	0.2908	-0.957558	-4.5217	-0.177834	0.978987	1.33051	0.0738204	-2.0465	2.77467	0.227203	2.19132	-2.13545	-0.496499	-0.662084	1.61934	-0.636614	0.401228	1.90817	0.31348	1.30683	1.08321	-0.400543	-2.99366	-1.55779	-0.329964	1.04288	-1.09179	0.319056	0.528967	0.832424	-2.43705	-0.465146	4.79648	0.619937	1.73151	1.94557	0.203039	-0.691599	0.464023	0.00498524	0.0697065	-0.786862	-0.112001	0.349259	-2.27642	0.69497	1.04796	-1.41022
P56208.txt	0.944595	1.12757	-0.0321146	-3.01642	-0.227185	0.309625	-0.0222546	-0.259948	0.371036	0.882766	-0.55947	2.18478	-1.8323	0.708581	0	4.50285	-0.149292	-0.186454	0.882766	0.0563807	0.459482	-0.683097	-0.0732733	2.44608	1.33528	-0.71645	-0.650658	0.904121	-0.175977	-0.663152	-0.0399232	-1.06333	-0.583267	5.86038	1.34405	-1.39924	0.301691	0.568676	2.78378	1.33528	1.44104	0.744941	-1.65971	-0.18859	-0.145625	-1.93406	0.0976978	0.895725	-1.00863
P62734.txt	0.619056	1.49638	-1.01732	-3.5576	0.271292	1.64193	-0.927275	0.777844	2.21766	1.33528	-0.341942	0.972804	-1.8323	0.75357	0	4.05034	-0.691336	-0.169115	0.882766	0.854384	1.14443	1.27013	-0.131982	1.78259	1.78779	-0.342752	-1.55621	0.158832	0.236103	-0.961199	0.501258	-0.700513	0.438811	6.7654	0.21499	-1.63893	0.936282	0.249903	2.0968	0.882766	0.906428	0.599112	-1.65971	-0.158008	-0.22461	-1.93406	-0.130264	0.545819	-1.98525
P62735.txt	0.619056	1.49638	-1.01732	-3.5576	0.271292	1.64193	-0.927275	0.777844	2.21766	1.33528	-0.341942	0.972804	-1.8323	0.75357	0	4.05034	-0.691336	-0.169115	0.882766	0.854384	1.14443	1.27013	-0.131982	1.78259	1.78779	-0.342752	-1.55621	0.158832	0.236103	-0.961199	0.501258	-0.700513	0.438811	6.7654	0.21499	-1.63893	0.936282	0.249903	2.0968	0.882766	0.906428	0.599112	-1.65971	-0.158008	-0.22461	-1.93406	-0.130264	0.545819	-1.98525
P63113.txt	0.619056	2.41309	-1.2691	-3.5576	0.271292	1.64193	-0.474765	-0.60204	0.939729	2.2403	-0.329956	0.581223	-2.28481	0	0	3.59783	-0.360692	0.298577	0.430256	0.43885	1.31275	0.944595	-0.991091	1.31921	2.2403	0.0219971	-1.39517	0.531477	0.0731717	0.569324	0.771848	-0.562366	0.00210291	7.21791	0.529121	-1.42995	0.301691	-0.568676	1.53064	0.882766	0.906428	0.599112	-2.31079	-0.0588286	-0.569719	-2.47524	0.364152	0.071041	-1.00863
P63114.txt	0.619056	2.41309	-1.2691	-3.5576	0.271292	1.64193	-0.474765	-0.60204	0.939729	2.2403	-0.329956	0.581223	-2.28481	0	0	3.59783	-0.360692	0.298577	0.430256	0.43885	1.31275	0.944595	-0.991091	1.31921	2.2403	0.0219971	-1.39517	0.531477	0.0731717	0.569324	0.771848	-0.562366	0.00210291	7.21791	0.529121	-1.42995	0.301691	-0.568676	1.53064	0.882766	0.906428	0.599112	-2.31079	-0.0588286	-0.569719	-2.47524	0.364152	0.071041	-1.00863
P68080.txt	1.27013	2.84705	-1.71659	-2.74583	-0.382277	-0.313006	-0.927275	-0.15034	1.40122	1.33528	-0.895563	0.401758	-2.28481	0	0	4.05034	-0.263965	0.188104	-0.927275	0.202632	0.443358	0.619056	-0.876261	1.74357	3.59783	0.25021	-0.446472	0.158832	1.34334	-1.27671	1.04244	-0.920229	0.225938	6.31289	0.744424	-1.10154	0.301691	-0.568676	1.53064	0.882766	0.906428	0.599112	-1.98525	0.44301	-0.619181	-2.20465	-0.620188	-0.356645	-1.65971
P68081.txt	1.27013	2.84705	-1.71659	-2.74583	-0.382277	-0.313006	-0.927275	-0.15034	1.40122	1.33528	-0.895563	0.401758	-2.28481	0	0	4.05034	-0.263965	0.188104	-0.927275	0.202632	0.443358	0.619056	-0.876261	1.74357	3.59783	0.25021	-0.446472	0.158832	1.34334	-1.27671	1.04244	-0.920229	0.225938	6.31289	0.744424	-1.10154	0.301691	-0.568676	1.53064	0.882766	0.906428	0.599112	-1.98525	0.44301	-0.619181	-2.20465	-0.620188	-0.356645	-1.65971
P68082.txt	1.59567	1.55691	-0.488429	-3.5576	0.271292	1.64193	-1.37979	-0.0159583	2.65029	1.33528	0.113981	1.11277	-2.28481	0	0	3.59783	-0.926101	-0.137042	0.430256	-0.420176	2.30832	1.59567	-0.453971	1.80996	2.69281	0.220989	-1.58531	0.531477	0.8434	-0.610306	0.501258	-0.256567	-0.0908223	6.31289	0.480717	-1.6038	0.301691	-0.568676	1.53064	0.882766	0.906428	0.599112	-1.98525	0.44301	-0.619181	-2.74583	-0.0458732	0.164312	-1.00863
P68083.txt	1.59567	1.55691	-0.488429	-3.5576	0.271292	1.64193	-1.37979	-0.0159583	2.65029	1.33528	0.113981	1.11277	-2.28481	0	0	3.59783	-0.926101	-0.137042	0.430256	-0.420176	2.30832	1.59567	-0.453971	1.80996	2.69281	0.220989	-1.58531	0.531477	0.8434	-0.610306	0.501258	-0.256567	-0.0908223	6.31289	0.480717	-1.6038	0.301691	-0.568676	1.53064	0.882766	0.906428	0.599112	-1.98525	0.44301	-0.619181	-2.74583	-0.0458732	0.164312	-1.00863
P68084.txt	0.944595	1.88145	-0.945234	-3.5576	0.271292	1.64193	-0.927275	0.712479	2.0638	1.33528	-0.341942	0.972804	-2.28481	0	0	4.05034	-0.691336	-0.169115	0.882766	0.854384	1.14443	1.27013	-0.131982	1.78259	1.78779	-0.342752	-1.55621	0.158832	0.236103	-0.961199	0.771848	-0.517377	0.32793	6.7654	0.241863	-1.55389	0.936282	0.249903	2.0968	0.430256	0.700293	1.04355	-1.65971	-0.158008	-0.22461	-1.93406	-0.407074	-0.19688	-1.98525
P68085.txt	0.944595	1.88145	-0.945234	-3.5576	0.271292	1.64193	-0.927275	0.712479	2.0638	1.33528	-0.341942	0.972804	-2.28481	0	0	4.05034	-0.691336	-0.169115	0.882766	0.854384	1.14443	1.27013	-0.131982	1.78259	1.78779	-0.342752	-1.55621	0.158832	0.236103	-0.961199	0.771848	-0.517377	0.32793	6.7654	0.241863	-1.55389	0.936282	0.249903	2.0968	0.430256	0.700293	1.04355	-1.65971	-0.158008	-0.22461	-1.93406	-0.407074	-0.19688	-1.98525
P68086.txt	0.944595	1.88145	-0.945234	-3.5576	0.271292	1.64193	-0.927275	0.712479	2.0638	1.33528	-0.341942	0.972804	-2.28481	0	0	4.05034	-0.691336	-0.169115	0.882766	0.854384	1.14443	1.27013	-0.131982	1.78259	1.78779	-0.342752	-1.55621	0.158832	0.236103	-0.961199	0.771848	-0.517377	0.32793	6.7654	0.241863	-1.55389	0.936282	0.249903	2.0968	0.430256	0.700293	1.04355	-1.65971	-0.158008	-0.22461	-1.93406	-0.407074	-0.19688	-1.98525
P68189.txt	3.78536	-0.370885	-0.739409	-3.45063	0.100326	1.40159	0.54668	1.56637	-1.13882	0.54668	-1.13562	2.00624	-1.76912	-1.50822	0	1.473	0.486723	1.04549	-0.842798	-0.205499	0.232842	1.45297	0.679684	0.982182	0.54668	0.205586	-1.31183	1.0567	1.15396	-0.493881	0.703746	0.24834	-0.228128	4.71511	0.159981	-1.33566	0.383326	0.260298	2.14756	0.54668	-0.802765	1.12792	-1.54583	-1.09001	-0.642687	-2.61975	1.1007	-0.777336	-0.879427
P68190.txt	3.78536	-0.370885	-0.739409	-3.45063	0.100326	1.40159	0.54668	1.56637	-1.13882	0.54668	-1.13562	2.00624	-1.76912	-1.50822	0	1.473	0.486723	1.04549	-0.842798	-0.205499	0.232842	1.45297	0.679684	0.982182	0.54668	0.205586	-1.31183	1.0567	1.15396	-0.493881	0.703746	0.24834	-0.228128	4.71511	0.159981	-1.33566	0.383326	0.260298	2.14756	0.54668	-0.802765	1.12792	-1.54583	-1.09001	-0.642687	-2.61975	1.1007	-0.777336	-0.879427
P68276.txt	2.24675	1.71525	-0.86853	-3.28701	0.764771	0.844486	-0.927275	-0.254924	1.06251	1.78779	-0.997446	0.304753	-2.28481	0	0	3.14532	0.00674047	0.469227	-0.474765	-0.60204	0.962135	0.944595	-0.757128	2.13895	3.14532	0.72123	-1.0514	0.158832	1.34334	-1.27671	1.04244	-0.920229	0.225938	6.7654	0.360108	-1.26277	0.301691	-0.568676	1.53064	0.882766	0.906428	0.599112	-1.98525	0.44301	-0.619181	-2.74583	-0.0458732	0.164312	-1.65971
P68277.txt	1.59567	1.41675	-0.763569	-3.28701	0.764771	0.844486	-0.927275	-0.254924	1.06251	0.882766	-0.299251	0.323258	-2.28481	0	0	4.05034	-0.590778	0.617094	-0.474765	-0.60204	0.962135	1.27013	-0.7479	1.76738	3.14532	0.72123	-1.0514	0.158832	1.34334	-1.27671	1.04244	-0.920229	0.225938	6.7654	0.360108	-1.26277	0.301691	-0.568676	1.53064	0.882766	0.906428	0.599112	-1.98525	0.44301	-0.619181	-2.74583	-0.0458732	0.164312	-1.33417
P68278.txt	1.59567	1.41675	-0.763569	-3.28701	0.764771	0.844486	-0.927275	-0.254924	1.06251	0.882766	-0.299251	0.323258	-2.28481	0	0	4.05034	-0.590778	0.617094	-0.474765	-0.60204	0.962135	1.27013	-0.7479	1.76738	3.14532	0.72123	-1.0514	0.158832	1.34334	-1.27671	1.04244	-0.920229	0.225938	6.7654	0.360108	-1.26277	0.301691	-0.568676	1.53064	0.882766	0.906428	0.599112	-1.98525	0.44301	-0.619181	-2.74583	-0.0458732	0.164312	-1.33417
P68279.txt	2.24675	1.71525	-0.86853	-3.28701	0.764771	0.844486	-0.927275	-0.254924	1.06251	1.78779	-0.997446	0.304753	-2.28481	0	0	3.14532	0.00674047	0.469227	-0.474765	-0.60204	0.962135	0.944595	-0.757128	2.13895	3.14532	0.72123	-1.0514	0.158832	1.34334	-1.27671	1.04244	-0.920229	0.225938	6.7654	0.360108	-1.26277	0.301691	-0.568676	1.53064	0.882766	0.906428	0.599112	-1.98525	0.44301	-0.619181	-2.74583	-0.0458732	0.164312	-1.65971
P80721.txt	1.42627	1.17938	0.20792	-3.19008	-0.0476235	-0.794976	-0.85508	0.537465	-0.546841	0.529695	-0.019445	0.606021	-2.23985	0	0	4.22243	0.294845	0.328686	0.0681037	-0.504125	0.116382	-0.566155	-0.57663	-0.12559	2.83765	-1.59001	-0.617838	1.41456	-0.478831	-0.467139	-0.981911	-1.84587	0.519233	4.22243	1.64458	-0.282753	2.3134	0.855579	1.47839	0.991287	1.66661	-0.124331	-1.56237	-0.38738	1.54083	-2.63804	0.334314	-1.23552	0.43006
P80722.txt	2.39264	0.579169	-1.698	-2.93132	-0.340588	-0.441913	0.0527915	0.822192	-1.14375	1.43291	-1.93695	-0.68394	-2.24741	0	0	3.73311	-1.56733	-0.131201	0.0527915	1.3387	-0.0381892	-0.916909	0.977864	0.850093	0.0527915	-0.790569	0.541282	-0.124212	0.690784	0.0589218	0.64489	-0.895622	1.23681	3.27307	0.153468	0.108424	1.00474	-0.939552	1.32462	1.43291	0.968475	1.06532	-1.24786	0.0772487	0.179868	-2.65623	-0.0737865	0.190732	1.73073
P83682.txt	1.59567	1.97127	-0.668591	-3.28701	0.764771	0.844486	-1.37979	0.718126	0.080683	0.430256	-0.382827	0.768548	-2.28481	0	0	3.14532	-0.465092	1.04899	-0.474765	-0.60204	0.962135	0.944595	-0.37369	1.66017	3.14532	0.72123	-1.0514	-0.213812	1.16665	-0.959436	1.04244	-0.920229	0.225938	6.7654	0.360108	-1.26277	0.301691	-0.568676	1.53064	0.430256	0.700293	1.04355	-1.98525	0.44301	-0.619181	-3.01642	-0.408933	0.373483	-1.65971
P84997.txt	1.92121	1.78827	-0.453719	-3.5576	0.271292	1.64193	-0.474765	0.0795147	0.746476	1.33528	-0.0814148	0.611302	-2.28481	0	0	4.05034	-0.848458	-0.515971	-0.474765	0.0113592	2.41406	0.944595	-1.11457	1.5027	3.59783	0.770126	-1.33246	-0.586457	0.700293	-1.10669	0.501258	-0.700513	0.438811	5.86038	0.10685	-1.96378	0.936282	0.249903	2.0968	0.882766	0.906428	0.599112	-2.31079	0.359508	-0.0738748	-2.47524	0.513548	0.363603	-1.33417
P85077.txt	0.944595	1.80346	-0.674702	-3.28701	-0.228778	1.01035	-1.8323	1.42841	0	0.882766	-0.403339	1.67467	-2.28481	0	0	4.05034	-0.0628488	-0.237207	2.2403	-0.989868	1.00016	0.293518	-0.592812	1.54399	1.33528	-0.578045	-0.984193	0.531477	-0.0577671	-0.205118	-0.0399232	-0.94755	-0.736513	6.7654	1.29531	-1.82877	1.57087	-0.249754	1.91721	1.33528	1.44104	0.744941	-1.98525	-0.329418	-0.933427	-2.20465	0.377317	1.45513	-0.683097
P87497.txt	3.78536	0.287851	-0.746017	-3.17367	0.0958994	0.423522	-0.842798	0.958994	-0.632888	1.93616	-0.605983	1.82985	-1.76912	-1.50822	0	1.93616	1.38972	1.41938	-1.76912	1.13116	0	1.11977	-0.204671	-0.496975	1.473	-1.29793	-1.42309	0.67529	2.23002	-1.79199	0.980704	-0.632284	-1.03995	3.32563	0.530595	-0.907554	2.3319	-0.460121	3.1083	0.54668	-0.802765	1.12792	-1.54583	-1.09001	-0.642687	-2.61975	-0.299219	-1.11094	-0.213029
Q01966.txt	1.70657	0.611193	-0.397009	-4.69442	-0.671711	1.08831	0.464023	-0.264218	-2.04585	3.64116	0.163844	1.94663	-2.13545	-0.496499	-0.662084	0.464023	-0.25674	0.380603	1.33051	0.194204	0.745565	1.291	-0.728288	-3.17606	-1.55779	-0.329964	1.04288	-1.09179	0.987078	0.622015	1.86871	-1.87048	-0.581208	5.08531	1.16157	2.02723	1.94557	0.441085	-0.0518856	-0.980129	-0.498665	0.590586	-0.994648	-0.315432	0.396278	-2.10371	0.81543	1.15157	-0.994648
Q03459.txt	1.86037	-0.175771	0.239126	-2.71738	-0.550076	2.3123	1.54824	0.344168	-1.82341	1.03774	0.608915	0.187139	-1.51476	1.63191	0	2.05874	0.92836	0.0559142	1.54824	-0.921483	-0.142729	0.391339	0.582817	0.459576	1.54824	0.0333066	-0.470733	-0.399724	2.4222	-1.79874	-0.275241	0.351627	-0.146475	5.12174	-0.15396	1.00773	2.8754	-1.24171	-0.662494	0.527238	-1.28923	-0.660776	-1.8122	-1.58355	-0.430693	-3.02265	1.19943	-0.726331	-1.07769
Q0KIY0.txt	1.92121	1.04809	0.451478	-3.5576	0.271292	1.64193	-2.28481	0	0	0.882766	0.750297	0.266883	-2.28481	0	0	4.05034	-1.35125	0.104351	-0.474765	-0.60204	0.962135	0.619056	0.0943665	1.24113	4.05034	0.201116	-0.799811	0.531477	0.897316	-0.781427	1.04244	-0.920229	0.225938	7.21791	0.571241	-1.31614	0.301691	-0.568676	1.53064	0.882766	0.906428	0.599112	-1.98525	0.44301	-0.619181	-1.93406	-0.325659	0.0187616	-1.65971
Q0KIY1.txt	2.57229	0.984141	0.708239	-3.28701	0.764771	0.844486	-0.927275	-0.254924	1.06251	1.78779	-0.273431	1.11917	-2.28481	0	0	3.14532	-0.626863	-0.078853	-0.0222546	0.229366	1.93894	0.293518	0.571766	0.413858	2.69281	0.220989	-1.58531	0.904121	0.388615	-0.154602	0.771848	-0.62985	0.187839	6.7654	0.360108	-1.26277	0.301691	-0.568676	1.53064	0.882766	0.906428	0.599112	-1.98525	0.44301	-0.619181	-2.74583	-0.0458732	0.164312	-1.65971
Q0KIY2.txt	2.57229	0.984141	0.708239	-3.28701	0.764771	0.844486	-0.927275	-0.254924	1.06251	1.78779	-0.273431	1.11917	-2.28481	0	0	3.14532	-0.626863	-0.078853	-0.0222546	0.229366	1.93894	0.293518	0.571766	0.413858	2.69281	0.220989	-1.58531	0.904121	0.388615	-0.154602	0.771848	-0.62985	0.187839	6.7654	0.360108	-1.26277	0.301691	-0.568676	1.53064	0.882766	0.906428	0.599112	-1.98525	0.44301	-0.619181	-2.74583	-0.0458732	0.164312	-1.65971
Q0KIY3.txt	2.24675	1.71525	-0.86853	-3.28701	0.764771	0.844486	-1.37979	-0.143625	2.22644	1.78779	-0.997446	0.304753	-2.28481	0	0	3.14532	0.00674047	0.469227	-0.474765	-0.60204	0.962135	0.944595	-0.757128	2.13895	3.14532	0.72123	-1.0514	0.904121	0.77723	-1.01425	1.04244	-0.920229	0.225938	6.7654	0.360108	-1.26277	0.301691	-0.568676	1.53064	0.882766	0.906428	0.599112	-1.98525	0.44301	-0.619181	-2.74583	-0.0458732	0.164312	-1.65971
Q0KIY5.txt	2.57229	1.32718	-0.304148	-3.01642	0.306699	0.711746	-2.28481	0	0	0.882766	0.0390328	0.790494	-2.28481	0	0	4.05034	-0.835889	0.204318	-0.0222546	0.229366	1.93894	-0.0320202	0.454606	1.58113	3.59783	-0.484172	-1.21971	0.904121	0.447274	-0.342816	0.771848	-0.62985	0.187839	6.31289	0.54115	-1.19353	0.301691	-0.568676	1.53064	0.430256	0.280117	0.152007	-1.98525	0.44301	-0.619181	-2.20465	0.221186	0.0680815	-1.98525
Q0KIY7.txt	2.24675	1.71525	-0.86853	-3.28701	0.764771	0.844486	-0.927275	-0.254924	1.06251	1.78779	-0.997446	0.304753	-2.28481	0	0	3.14532	0.00674047	0.469227	-0.474765	-0.60204	0.962135	0.944595	-0.757128	2.13895	3.14532	0.72123	-1.0514	0.158832	1.34334	-1.27671	1.04244	-0.920229	0.225938	6.7654	0.360108	-1.26277	0.301691	-0.568676	1.53064	0.882766	0.906428	0.599112	-1.98525	0.44301	-0.619181	-2.74583	-0.0458732	0.164312	-1.65971
Q0KIY9.txt	2.24675	1.32319	0.386636	-3.5576	0.271292	1.64193	-2.28481	0	0	0.882766	0.750297	0.266883	-2.28481	0	0	4.05034	-1.35125	0.104351	-0.474765	-0.60204	0.962135	0.293518	-0.270098	1.13766	4.05034	0.201116	-0.799811	0.531477	0.897316	-0.781427	1.04244	-0.920229	0.225938	7.21791	0.571241	-1.31614	0.301691	-0.568676	1.53064	0.882766	0.906428	0.599112	-1.98525	0.44301	-0.619181	-1.93406	-0.325659	0.0187616	-1.65971
Q2MJN4.txt	2.57229	1.60274	-0.131347	-3.5576	0.271292	1.64193	-0.474765	0.0795147	0.746476	1.33528	0.113981	1.11277	-2.28481	0	0	3.59783	-1.29654	-1.16338	-0.474765	0.0113592	2.41406	0.944595	-1.11457	1.5027	3.59783	0.770126	-1.33246	-0.586457	0.700293	-1.10669	0.501258	-0.700513	0.438811	5.86038	0.10685	-1.96378	0.936282	0.249903	2.0968	0.882766	0.906428	0.599112	-2.31079	0.359508	-0.0738748	-2.47524	0.513548	0.363603	-1.65971
Q6I7B0.txt	4.78496	-0.214875	-0.671268	-3.45063	0.100326	1.40159	1.473	0.922213	-0.507605	1.473	-1.68218	1.10414	-1.76912	-1.50822	0	0.54668	1.35099	0.586807	-0.842798	0.671296	0.248173	1.78617	0.127984	0.550933	0.54668	0.176217	-1.362	0.293876	1.50287	-1.56499	0.426788	0.373177	-0.290175	4.25195	-0.0659888	-1.27019	1.03285	-0.369082	2.01201	1.00984	-1.25524	0.983624	-1.54583	-1.09001	-0.642687	-3.72758	0.329922	0	-0.879427
Q6PL31.txt	0.944595	1.93994	-0.433004	-3.5576	0.271292	1.64193	-0.474765	-0.193107	0.178479	1.78779	-0.458286	0.569829	-2.28481	0	0	3.59783	-0.601153	0.128113	0.882766	0.238534	0.207468	1.59567	-0.319912	1.63598	1.33528	0.447781	-0.303976	-0.586457	0.700293	-1.10669	1.04244	-0.920229	0.225938	6.7654	0.241863	-1.55389	0.936282	0.249903	2.0968	0.882766	0.906428	0.599112	-1.98525	0.44301	-0.619181	-1.93406	0.154688	-0.315773	-1.98525
Q6VN46.txt	4.45176	0.143962	-0.156579	-2.89671	1.02391	0.328993	0.54668	-0.205586	-0.619127	2.39932	-0.253871	2.27869	-1.76912	-1.50822	0	1.00984	-0.154631	0.922908	-1.30596	0.367861	0.433746	2.11936	0.926724	1.12245	0.0835205	-0.491573	-0.543322	-0.468952	2.04607	-0.581063	1.25766	-0.796814	-1.49551	3.78879	-0.136448	-0.966504	0.383326	0.260298	2.14756	0.0835205	-0.128237	0.684016	-1.87902	-0.976283	-1.22066	-3.17367	-1.05489	-1.28398	-1.87902
Q701N9.txt	3.82022	1.16829	-1.3369	-3.43509	0.117851	1.43249	0.563786	0.354891	-0.874922	0.563786	-0.25631	3.46662	-2.22467	0	0	1.49327	-0.223574	0.407982	0.563786	0.0985808	-0.210039	1.14552	-0.711172	0.616559	0.0990435	-0.285156	-1.03501	1.07914	2.50245	-1.78332	0.177677	-0.125686	-0.728493	3.81698	0.862339	-1.40219	1.69881	-1.0384	2.15427	1.02853	-1.30524	1.18271	-1.52919	-1.07068	-0.624262	-2.60137	-0.0807047	0.58838	-0.526172
Q76G09.txt	3.78536	-0.370885	-0.739409	-3.45063	0.100326	1.40159	0.54668	1.56637	-1.13882	0.54668	-1.13562	2.00624	-1.76912	-1.50822	0	1.473	0.486723	1.04549	-0.842798	-0.205499	0.232842	1.45297	0.679684	0.982182	0.54668	0.205586	-1.31183	1.0567	1.15396	-0.493881	0.703746	0.24834	-0.228128	4.71511	0.159981	-1.33566	0.383326	0.260298	2.14756	0.54668	-0.802765	1.12792	-1.54583	-1.09001	-0.642687	-2.61975	1.1007	-0.777336	-0.879427
Q7LZM1.txt	0.293518	2.60627	-1.50416	-3.28701	-0.228778	1.01035	-1.37979	1.08517	-0.106248	1.33528	-1.07468	0.552618	-2.28481	0	0	3.14532	0.202214	0.258726	2.2403	-0.857886	0.702032	0.619056	-0.701009	1.1755	1.78779	-1.06677	-0.730179	-0.213812	0.837037	-0.821935	0.230667	-1.24942	-0.727775	6.7654	1.1287	-1.64492	1.57087	-0.249754	1.91721	1.33528	1.44104	0.744941	-1.98525	-0.329418	-0.933427	-1.66347	0.750973	0.811637	-1.00863
Q7LZM2.txt	0.944595	1.5565	0.0367024	-3.28701	-0.228778	1.01035	-1.37979	1.08517	-0.106248	1.78779	-0.666248	0.793629	-2.28481	0	0	3.14532	0.202214	0.258726	2.2403	-0.989868	1.00016	0.619056	-0.701009	1.1755	1.33528	-0.578045	-0.984193	-0.213812	0.837037	-0.821935	0.230667	-1.24942	-0.727775	6.7654	1.1287	-1.64492	1.57087	-0.249754	1.91721	1.33528	1.44104	0.744941	-1.98525	-0.329418	-0.933427	-2.47524	0.943061	0.936664	-1.00863
Q7LZM3.txt	-0.0320202	2.7423	-2.12564	-2.74583	-0.932755	0.083624	-1.37979	1.08517	-0.106248	1.78779	-0.666248	0.793629	-2.28481	0	0	3.59783	-0.12673	0.330913	1.78779	-0.712461	1.24931	0.293518	-0.592812	1.54399	1.33528	-0.578045	-0.984193	-0.213812	0.837037	-0.821935	0.230667	-1.24942	-0.727775	6.31289	1.32678	-1.66265	1.57087	-0.249754	1.91721	1.33528	1.44104	0.744941	-1.65971	-0.851203	-0.884926	-1.93406	0.415215	0.96948	-1.00863
Q7LZM4.txt	0.293518	2.57821	-1.52201	-3.28701	-0.228778	1.01035	-1.37979	1.08517	-0.106248	1.78779	-0.666248	0.793629	-2.28481	0	0	3.14532	0.202214	0.258726	2.69281	-1.29437	0.8177	0.944595	-0.360692	1.29901	1.33528	-0.578045	-0.984193	-0.586457	0.569571	-0.554852	0.230667	-1.24942	-0.727775	6.7654	1.1287	-1.64492	2.20546	0.10271	1.6105	1.33528	1.44104	0.744941	-1.98525	-0.329418	-0.933427	-1.93406	-0.464064	1.40676	-1.33417
Q7LZM5.txt	0.293518	2.57821	-1.52201	-3.28701	-0.228778	1.01035	-1.37979	1.08517	-0.106248	2.2403	-0.87255	0.482425	-2.28481	0	0	2.69281	0.438471	0.381846	2.69281	-1.29437	0.8177	0.944595	-0.360692	1.29901	1.33528	-0.578045	-0.984193	-0.586457	0.569571	-0.554852	0.230667	-1.24942	-0.727775	6.7654	1.1287	-1.64492	2.20546	0.10271	1.6105	1.33528	1.44104	0.744941	-1.98525	-0.329418	-0.933427	-1.93406	-0.464064	1.40676	-1.33417
Q7M416.txt	3.51989	0.521778	2.17919	-3.69835	0.5256	0	2.44639	-0.873907	-1.8742	1.04736	-1.23603	0.900251	-1.75069	-1.17066	0	0.581017	-0.36731	-1.15472	0.114674	-0.227554	1.15757	2.17793	0.732011	0.598976	-1.28435	0.152572	-0.647559	2.25385	-0.290673	-0.650005	-2.02518	-0.285948	0.0309342	4.7781	-0.805042	0.0832043	1.71538	0.921052	1.09803	0.114674	-0.487616	-0.165147	-1.51245	-0.18421	0.914768	-2.02518	-0.516552	-1.07981	-1.51245
Q7M424.txt	3.15155	0.834652	0.750445	-3.43509	0.808122	-0.844235	-0.830442	1.24839	-0.964705	3.81698	-0.0858904	-0.778427	-1.75993	0.272864	0	-0.830442	0.448319	2.23795	-1.29518	-0.505076	1.77023	1.14552	-0.663074	-1.33512	1.02853	0.499197	0.101074	-1.59989	1.42772	-0.583194	0.733487	-0.405727	1.82204	6.1407	-0.470238	1.04898	1.69881	-0.586454	0.499008	2.42276	-0.263416	-1.3416	-2.5322	-1.71726	-0.559021	-2.04556	-0.361803	0.439882	1.47986
Q7T044.txt	3.45216	0.276846	-0.495421	-3.17367	0.0958994	0.423522	-1.30596	1.30423	-0.666328	1.93616	-0.605983	1.82985	-1.76912	-1.50822	0	1.93616	1.38972	1.41938	-1.76912	1.13116	0	1.45297	-0.17817	-0.785933	1.473	-1.29793	-1.42309	0.67529	2.23002	-1.79199	0.980704	-0.632284	-1.03995	3.78879	0.457099	-1.16245	1.68237	0.138923	2.99668	0.54668	-0.802765	1.12792	-1.54583	-1.09001	-0.642687	-2.61975	-0.299219	-1.11094	-0.213029
Q9DEN8.txt	4.11856	0.608151	-0.542357	-3.17367	0.0958994	0.423522	-0.842798	0.958994	-0.632888	1.93616	-0.605983	1.82985	-1.76912	-1.50822	0	1.93616	1.38972	1.41938	-1.76912	1.13116	0	1.45297	-0.534509	-0.41474	1.00984	-0.873209	-1.4566	0.293876	1.87004	-1.66517	0.980704	-0.632284	-1.03995	3.32563	0.530595	-0.907554	2.3319	-0.460121	3.1083	0.54668	-0.802765	1.12792	-1.54583	-1.09001	-0.642687	-2.89671	0.273835	-1.47778	-0.546228
Q9DEN9.txt	3.78536	0.924446	-0.835705	-3.17367	0.0958994	0.423522	-0.842798	0.958994	-0.632888	1.93616	-0.605983	1.82985	-1.76912	-1.50822	0	1.93616	1.38972	1.41938	-1.76912	1.13116	0	1.11977	-0.204671	-0.496975	1.00984	-0.873209	-1.4566	0.293876	1.87004	-1.66517	0.980704	-0.632284	-1.03995	3.32563	0.530595	-0.907554	1.68237	0.138923	2.99668	0.54668	-0.802765	1.12792	-1.54583	-1.09001	-0.642687	-2.61975	-0.299219	-1.11094	-0.213029
Q9DEP0.txt	3.45216	0.276846	-0.495421	-3.17367	0.0958994	0.423522	-1.30596	1.30423	-0.666328	1.93616	-0.605983	1.82985	-1.76912	-1.50822	0	1.93616	1.38972	1.41938	-1.76912	1.13116	0	1.45297	-0.17817	-0.785933	1.473	-1.29793	-1.42309	0.67529	2.23002	-1.79199	0.980704	-0.632284	-1.03995	3.32563	0.282984	-0.967753	1.68237	0.138923	2.99668	0.54668	-0.802765	1.12792	-1.54583	-1.09001	-0.642687	-2.61975	-0.299219	-1.11094	0.12017
Q9DEP1.txt	3.78536	0.603381	-0.292898	-3.17367	0.0958994	0.423522	-0.842798	0.958994	-0.632888	1.93616	-0.605983	1.82985	-1.76912	-1.50822	0	1.93616	1.38972	1.41938	-1.76912	1.13116	0	1.45297	-0.17817	-0.785933	0.54668	-0.420962	-1.56402	0.293876	1.87004	-1.66517	1.25766	-0.970035	-0.858147	3.32563	0.530595	-0.907554	1.68237	0.138923	2.99668	0.54668	-0.802765	1.12792	-1.87902	-0.488141	-0.795195	-2.61975	-0.299219	-1.11094	-0.546228
Q9DGI8.txt	5.15758	-0.174026	-0.428519	-3.43509	0.101015	1.38614	1.49327	0.902894	-0.506777	1.02853	-1.44263	1.52999	-1.75993	-1.50668	0	1.02853	0.893059	0.879527	-0.830442	0.393141	0.0171206	1.47986	0.192743	0.841768	1.02853	0.490038	-1.45251	0.696421	1.21644	-1.48305	1.01139	-0.0178571	0.439502	4.28173	-0.0930484	-1.29857	-0.256424	-0.303046	2.98335	0.563786	-0.660491	0.753497	-1.86352	-0.491521	-0.815665	-3.71299	0.320318	0	-0.86051
Q9DGI9.txt	3.45216	-0.0225997	-0.586553	-3.45063	0.100326	1.40159	1.473	0.956369	-0.624896	1.93616	-1.18773	2.2663	-2.23227	0	0	0.54668	0.323064	0.784882	-0.842798	0.671296	0.248173	1.78617	0.723112	0.432777	0.0835205	-0.181668	-1.32747	1.43812	0.839264	-1.50245	-0.404087	-0.238783	-0.181081	4.71511	0.0895891	-1.15426	2.3319	0.0783185	1.89155	1.473	-0.751433	1.86063	-1.87902	-1.47633	-0.852615	-3.17367	0.958994	0.135345	-0.879427
Q9DGJ0.txt	4.11856	0.412674	-0.214782	-3.45063	0.100326	1.40159	1.00984	1.48264	-1.3701	0.54668	-1.13562	2.00624	-2.23227	0	0	1.473	0.486723	1.04549	0.0835205	0.769419	-0.0260504	1.11977	0.320652	0.885117	0.54668	-0.685287	-1.15542	0.67529	1.28468	-1.82777	-0.127128	-0.303548	0.149106	4.71511	0.159981	-1.33566	2.3319	0.489491	0.689261	1.00984	-1.328	1.13218	-1.54583	-1.09001	-0.642687	-2.61975	0.491573	0.488253	-1.21263
Q9DGJ1.txt	4.11856	-0.0434394	-0.878545	-3.72758	-1.08403	0	0.54668	0.832134	0.140812	0.0835205	-0.50226	1.87662	-2.23227	0	0	2.39932	0.115396	1.38935	-1.30596	0.18393	0.843812	0.786568	0.608416	0.516297	1.473	-0.819745	-0.662236	1.43812	1.8773	-1.75976	-0.404087	-0.498033	0.065061	5.64143	0.847992	-1.4161	2.3319	-0.597179	1.33606	0.54668	-0.802765	1.12792	-1.54583	-1.09001	-0.642687	-2.89671	0.369082	-1.32773	-0.213029
Q9DGJ2.txt	3.45216	-0.412445	-0.501636	-3.45063	0.100326	1.40159	0.54668	1.56637	-1.13882	1.00984	-1.40987	1.51839	-1.76912	-1.50822	0	1.00984	0.873209	0.968195	-0.379639	0.273835	0.0681815	1.45297	0.679684	0.982182	0.0835205	-0.181668	-1.32747	1.0567	1.20012	-0.577866	0.703746	0.0423996	-0.149046	4.71511	0.159981	-1.33566	1.03285	0.357177	1.28523	0.54668	-0.802765	1.12792	-1.54583	-1.09001	-0.642687	-2.61975	0.395396	-1.68415	-0.546228
Q9QZ76.txt	0.944595	1.86845	-0.780616	-3.5576	1.65967	-0.7557	-0.927275	-0.385654	1.5505	0.882766	-0.160468	1.37796	-1.8323	-0.236194	0	4.05034	-0.879883	-0.173105	1.33528	0.60247	0.531723	1.27013	-0.553069	2.39055	0.430256	-0.588246	-1.22121	0.531477	0.666248	-0.431779	0.501258	-0.631327	0.251586	6.7654	0.392356	-1.39377	0.936282	-1.26088	1.34248	0.882766	0.906428	0.599112	-2.31079	-0.0588286	-0.569719	-1.66347	-0.281133	-0.191444	-1.65971
[truncated: 11 more columns]
