# Supplementary material for: A Rapid Method for Characterization of Protein Relatedness Using Feature Vectors
Source: PLoS One. 2010 Mar 5;5(3):e9550. doi: 10.1371/journal.pone.0009550 (PMC2832692; doi:10.1371/journal.pone.0009550)
Supplement: Data Set S1 — Protein datasets. Accession numbers and taxonomic information for Protein Kinase C (PKC), Hemoglobin and Myoglobin dataset. Each protein dataset is provided as a separate worksheet. (0.16 MB XLS) [file pone.0009550.s008.xls]

## Sheet: PKCs
Species	Type‡	Sequence ID*	Length	Category†	Architecture†
Anopheles gambiae	Insect	Q7QCP8	753	unknown	nPKC
Apis mellifera	Insect	XM_391874	694	pred. unknown	cPKC
Aplysia californica	Mollusc	Q16974	649	Ca	cPKC
Aplysia californica	Mollusc	Q16975	743	noCa	nPKC
Aspergillus niger	Fungi	Q00078	1096	like	PKC1
Aspergillus oryzae	Fungi	Q2U6A7	1092	unknown	PKC1
Blumeria graminis	Fungi	Q9HF10	1157	unknown	PKC1
Bombyx mori	Insect	Q4AED5	586	aPKC	aPKC
Bombyx mori	Insect	Q4AED6	669	conventional	cPKC
Bos taurus	Mammal	P04409	671	alpha	cPKC
Bos taurus	Mammal	P05126	673	beta	cPKC
Bos taurus	Mammal	XP_602125	697	gamma?	cPKC
Bos taurus	Mammal	XP_001250401	674	delta?	nPKC
Bos taurus	Mammal	XP_583587	737	epsilon?	nPKC
Botryotinia fuckeliana	Fungi	Q9UVJ5	1170	unknown	PKC1
Caenorhabditis elegans	Nematode	Q19266	597	like	aPKC
Caenorhabditis elegans	Nematode	P90980	682	like	cPKC
Caenorhabditis elegans	Nematode	P34885	707	like	nPKC
Caenorhabditis elegans	Nematode	O17874	1012	PRK	PRK
Calliphora vicina	Insect	O76850	685	normal	cPKC
Candida albicans	Fungi	P43057	1097	like	PKC1
Candida glabrata CBS138	Fungi	Q6FJ43	1144	unknown	PKC1
Canis familiaris	Mammal	XP_541432	673	gamma?	cPKC
Canis familiaris	Mammal	NP_001008716	674	delta?	nPKC
Canis familiaris	Mammal	XP_851861	737	epsilon?	nPKC
Canis familiaris	Mammal	XP_849292	706	theta?	nPKC
Canis familiaris	Mammal	XP_540151	890	nu?	PKCμ
Canis familiaris	Mammal	XP_851386	884	mu?	PKCμ
Cochliobolus heterostrophus	Fungi	O42632	1174	like	PKC1
Cryptococcus neoformans var. grubii	Fungi	Q6UB97	1086	unknown	PKC1
Cryptococcus neoformans var. neoformans	Fungi	Q6UB96	1086	unknown	PKC1
Danio rerio	Fish	Q90XF2	588	iota	aPKC
Danio rerio	Fish	Q7SY24	670	beta?	cPKC
Danio rerio	Fish	Q7T2C5	668	unknown	cPKC
Danio rerio	Fish	Q5TZD4	676	nPKC	nPKC
Danio rerio	Fish	XP_683138	714	theta?	nPKC
Debaryomyces hansenii CBS767	Fungi	Q6BI27	1090	unknown	PKC1
Drosophila melanogaster	Insect	Q9GSZ3	606	aPKC	aPKC
Drosophila melanogaster	Insect	P05130	679	unknown	cPKC
Drosophila melanogaster	Insect	P13677	700	unknown	cPKC
Emericella nidulans	Fungi	Q76G54	1085	unknown	PKC1
Eremothecium gossypii	Fungi	Q75BT0	1149	unknown	PKC1
Gallus gallus	Bird	NP_001006133	699	delta?	nPKC
Gallus gallus	Bird	XP_421417	682	eta?	nPKC
Geodia cydonium	Porifera	O96997	677	unknown	cPKC
Homo sapiens	Mammal	P41743	587	iota	aPKC
Homo sapiens	Mammal	Q05513	592	zeta	aPKC
Homo sapiens	Mammal	P05129	697	gamma	cPKC
Homo sapiens	Mammal	P05771	671	beta	cPKC
Homo sapiens	Mammal	P17252	671	alpha	cPKC
Homo sapiens	Mammal	P24723	682	eta	nPKC
Homo sapiens	Mammal	Q02156	737	epsilon	nPKC
Homo sapiens	Mammal	Q05655	676	delta	nPKC
Homo sapiens	Mammal	Q86XJ6	676	delta	nPKC
Homo sapiens	Mammal	Q8NE03	683	eta	nPKC
Homo sapiens	Mammal	Q04759	706	theta	nPKC
Homo sapiens	Mammal	O94806	890	nu	PKCμ
Homo sapiens	Mammal	Q15139	912	mu	PKCμ
Homo sapiens	Mammal	Q9BZL6	878	D2	PKCμ
Homo sapiens	Mammal	Q6P5Z2	889	PRK	PRK
Homo sapiens	Mammal	Q8IUV5	942	like	PRK
Hydra vulgaris	Cnidaria	O01715	670	unknown	cPKC
Hypocrea jecorina	Fungi	Q99014	1139	like	PKC1
Kluyveromyces lactis	Fungi	Q8J213	1161	unknown	PKC1
Leptosphaeria maculans	Fungi	Q873Y9	1185	unknown	PKC1
Limulus polyphemus	Arthropod	Q8MXB6	754	hyp	nPKC
Lytechinus pictus	Echinodermata	Q25378	658	unknown	cPKC
Macaca fascicularis	Mammal	Q4R4U2	697	unknown	cPKC
Macaca mulatta	Mammal	XP_001116804	688	gamma?	cPKC
Magnaporthe grisea	Fungi	Q9Y7C1	1182	unknown	PKC1
Mus musculus	Mammal	Q02956	592	zeta	aPKC
Mus musculus	Mammal	Q62074	586	iota	aPKC
Mus musculus	Mammal	P20444	671	alpha	cPKC
Mus musculus	Mammal	P63318	697	gamma	cPKC
Mus musculus	Mammal	P68404	673	beta	cPKC
Mus musculus	Mammal	Q2NKI4	646	unknown	cPKC
Mus musculus	Mammal	P16054	737	epsilon	nPKC
Mus musculus	Mammal	P23298	683	eta	nPKC
Mus musculus	Mammal	P28867	674	delta	nPKC
Mus musculus	Mammal	Q8K2K8	683	eta	nPKC
Mus musculus	Mammal	Q02111	707	theta	nPKC
Mus musculus	Mammal	Q62101	918	mu	PKCμ
Mus musculus	Mammal	Q8K1Y2	889	nu	PKCμ
Mus musculus	Mammal	Q3UEA6	951	PRK	PRK
Neurospora crassa	Fungi	P87253	1142	unknown	PKC1
Oryctolagus cuniculus	Mammal	O19111	591	zeta	aPKC
Oryctolagus cuniculus	Mammal	P05772	671	beta	cPKC
Oryctolagus cuniculus	Mammal	P10102	671	alpha	cPKC
Oryctolagus cuniculus	Mammal	P10829	697	gamma	cPKC
Oryctolagus cuniculus	Mammal	P10830	736	epsilon	nPKC
Pan troglodytes	Mammal	XP_001147999	706	theta?	nPKC
Pichia pastoris	Fungi	Q86ZV2	1035	unknown	PKC1
Pongo pygmaeus	Mammal	Q5R4K9	587	iota	aPKC
Rattus norvegicus	Mammal	P09217	592	zeta	aPKC
Rattus norvegicus	Mammal	P05696	671	alpha	cPKC
Rattus norvegicus	Mammal	P68403	671	beta	cPKC
Rattus norvegicus	Mammal	P09215	673	delta	nPKC
Rattus norvegicus	Mammal	P09216	737	epsilon	nPKC
Rattus norvegicus	Mammal	Q64617	683	eta	nPKC
Rattus norvegicus	Mammal	Q6DUV1	737	epsilon	nPKC
Rattus norvegicus	Mammal	XP_001066028	682	theta?	nPKC
Rattus norvegicus	Mammal	XP_234108	918	mu?	PKCμ
Rattus norvegicus	Mammal	Q6P748	946	PRK	PRK
Rhabdocalyptus dawsoni	Porifera	O96942	697	unknown	cPKC
Saccharomyces cerevisiae	Fungi	P24583	1151	like	PKC1
Schistosoma mansoni	Platyhelminthes	Q69G16	618	unknown	cPKC
Schizosaccharomyces pombe	Fungi	P36582	988	like	PKC1
Schizosaccharomyces pombe	Fungi	P36583	1016	like	PKC1
Sporothrix schenckii	Fungi	Q9Y792	1194	unknown	PKC1
Suberites domuncula	Porifera	O62567	673	unknown	cPKC
Suberites domuncula	Porifera	O62569	763	unknown	nPKC
Sycon raphanus	Porifera	O61224	756	unknown	cPKC
Sycon raphanus	Porifera	O61225	724	unknown	nPKC
Takifugu rubripes	Fish	Q8JFZ9	670	alpha	cPKC
Tuber borchii	Fungi	Q9HGK8	1136	hyp	PKC1
Xenopus laevis	Fish	Q91569	588	lambda/iota	aPKC
Xenopus laevis	Fish	Q6AZF7	677	unknown	cPKC
Xenopus laevis	Fish	Q7LZQ8	671	unknown	cPKC
Xenopus laevis	Fish	Q7LZQ9	676	unknown	cPKC
Xenopus laevis	Fish	Q498G7	683	unknown	nPKC
Xenopus laevis	Fish	Q6DCJ8	683	delta1	nPKC
Xenopus laevis	Fish	Q6GNZ7	687	unknown	nPKC
Xenopus laevis	Fish	Q7SZH7	683	delta2	nPKC
Xenopus laevis	Fish	Q7SZH8	683	delta1	nPKC
Xenopus sp.	Fish	Q91948	901	PRK	PRK
Xenopus tropicalis	Fish	NP_001012707	588	lambda?	aPKC
Xenopus tropicalis	Fish	Q28EN9	588	iota	aPKC
Yarrowia lipolytica	Fungi	Q6C292	1252	unknown	PKC1
* Sequence ID refers to NCBI or SwissProt/UniProt Accession numbers
† Categories reflect established PKC type from the literature, architecture refers to the six architectural types described in our paper and displayed in Fig 2A
‡ Type refers to type of organisim and is included to help readers identify unfamiliar organisms

## Sheet: Hemoglobins
Species	Type‡	Sequence ID*	Length	Category†
Accipiter gentilis (Goshawk)	Bird	P08849	141	Alpha
Accipiter gentilis (Goshawk)	Bird	P08850	142	Alpha
Accipiter gentilis (Goshawk)	Bird	P08851	146	Beta
Aegypius monachus (Black vulture)	Bird	P07417	142	Alpha
Aegypius monachus (Black vulture)	Bird	P68059	141	Alpha
Aegypius monachus (Black vulture)	Bird	P68061	146	Beta
Ailuropoda melanoleuca (Giant panda)	Mammal	P18970	142	Alpha
Ailuropoda melanoleuca (Giant panda)	Mammal	P18983	147	Beta
Ailuropoda melanoleuca (Giant panda)	Mammal	Q5XLE5	147	Beta
Ailurus fulgens (Lesser panda) (Red panda)	Mammal	P18969	142	Alpha
Ailurus fulgens (Lesser panda) (Red panda)	Mammal	P18982	146	Beta
Alces alces alces (European moose) (Elk)	Mammal	P01971	142	Alpha
Alces alces alces (European moose) (Elk)	Mammal	P02073	145	Beta
Aldabrachelys elephantina (Aldabra giant tortoise) (Geochelone gigantea)	Reptile	P83131	142	Alpha
Aldabrachelys elephantina (Aldabra giant tortoise) (Geochelone gigantea)	Reptile	P83132	142	Alpha
Aldabrachelys elephantina (Aldabra giant tortoise) (Geochelone gigantea)	Reptile	P83134	141	Alpha
Aldabrachelys elephantina (Aldabra giant tortoise) (Geochelone gigantea)	Reptile	P83133	146	Beta
Alligator mississippiensis (American alligator)	Reptile	P01999	142	Alpha
Alligator mississippiensis (American alligator)	Reptile	P02130	146	Beta
Alnus firma	Plant	Q2MHE0	160	Leghaemoglobin
Alouatta belzebul (Black-and-red howler monkey)	Mammal	P68017	147	Beta
Alouatta belzebul (Black-and-red howler monkey)	Mammal	P68030	147	Beta
Alouatta belzebul (Black-and-red howler monkey)	Mammal	Q6WN29	147	Beta
Alouatta caraya (Black howler monkey)	Mammal	P68031	147	Beta
Alouatta seniculus (Red howler monkey)	Mammal	P56285	147	Beta
Alouatta seniculus (Red howler monkey)	Mammal	P68018	147	Beta
Ambystoma mexicanum (Axolotl)	Amphibian	P02015	143	Alpha
Ammotragus lervia (Barbary sheep) (Aoudad)	Mammal	P68239	142	Alpha
Ammotragus lervia (Barbary sheep) (Aoudad)	Mammal	P02080	141	Beta
Ammotragus lervia (Barbary sheep) (Aoudad)	Mammal	P68058	141	Beta
Anarhichas minor (Arctic spotted wolffish)	Fish	P83270	143	Alpha
Anarhichas minor (Arctic spotted wolffish)	Fish	P83271	143	Alpha
Anarhichas minor (Arctic spotted wolffish)	Fish	P83272	146	Beta
Anarhichas minor (Arctic spotted wolffish)	Fish	P83273	146	Beta
Anas penelope (European widgeon)	Bird	P22740	142	Alpha
Anas platyrhynchos (Domestic duck)	Bird	P01986	142	Alpha
Anas platyrhynchos (Domestic duck)	Bird	P04442	141	Alpha
Anas platyrhynchos (Domestic duck)	Bird	P02114	147	Beta
Anas platyrhynchos platyrhynchos (Northern mallard)	Bird	P01988	142	Alpha
Anas platyrhynchos platyrhynchos (Northern mallard)	Bird	P02115	146	Beta
Anguilla anguilla (European freshwater eel)	Fish	P80726	143	Alpha
Anguilla anguilla (European freshwater eel)	Fish	P80945	143	Alpha
Anguilla anguilla (European freshwater eel)	Fish	P80727	146	Beta
Anguilla anguilla (European freshwater eel)	Fish	P80946	147	Beta
Anser anser anser (Western graylag goose)	Bird	P01989	142	Alpha
Anser anser anser (Western graylag goose)	Bird	P04238	141	Alpha
Anser anser anser (Western graylag goose)	Bird	P02117	146	Beta
Anser indicus (Bar-headed goose)	Bird	P01990	142	Alpha
Anser indicus (Bar-headed goose)	Bird	P04239	141	Alpha
Anser indicus (Bar-headed goose)	Bird	P02118	146	Beta
Anseranas semipalmata (Magpie goose)	Bird	P01985	142	Alpha
Anseranas semipalmata (Magpie goose)	Bird	P02120	146	Beta
Antrozous pallidus (Pallid bat)	Mammal	P14387	142	Alpha
Antrozous pallidus (Pallid bat)	Mammal	P14388	146	Beta
Aotus azarai (Southern owl monkey) (Aotus azarae)	Mammal	P68016	147	Beta
Aotus azarai (Southern owl monkey) (Aotus azarae)	Mammal	Q27940	147	Beta
Aotus azarai (Southern owl monkey) (Aotus azarae)	Mammal	Q6WN26	147	Beta
Aotus trivirgatus (Night monkey) (Douroucouli)	Mammal	P02035	146	Beta
Aotus trivirgatus (Night monkey) (Douroucouli)	Mammal	P02046	146	Beta
Aptenodytes forsteri (Emperor penguin)	Bird	P01980	142	Alpha
Aptenodytes forsteri (Emperor penguin)	Bird	P80216	146	Beta
Apus apus (Swift)	Bird	P15162	142	Alpha
Apus apus (Swift)	Bird	P15164	141	Alpha
Apus apus (Swift)	Bird	P15165	146	Beta
Aquila chrysaetos (Golden eagle)	Bird	P01993	142	Alpha
Aquila chrysaetos (Golden eagle)	Bird	P02122	146	Beta
Ara ararauna (Blue-and-yellow macaw)	Bird	P01996	142	Alpha
Ara ararauna (Blue-and-yellow macaw)	Bird	P02116	146	Beta
Arabidopsis thaliana (Mouse-ear cress)	Plant	O24520	160	Leghaemoglobin
Arabidopsis thaliana (Mouse-ear cress)	Plant	O24521	158	Leghaemoglobin
Arabidopsis thaliana (Mouse-ear cress)	Plant	Q0WSU5	160	Leghaemoglobin
Arabidopsis thaliana (Mouse-ear cress)	Truncated - Plant	Q67XG0	175	Other
Arabidopsis thaliana (Mouse-ear cress)	Truncated - Plant	Q946U7	175	Other
Arctocephalus galapagoensis (Galapagoes fur seal)	Mammal	P41329	142	Alpha
Arctocephalus galapagoensis (Galapagoes fur seal)	Mammal	P41330	142	Alpha
Arctocephalus galapagoensis (Galapagoes fur seal)	Mammal	P68047	146	Beta
Arctogadus glacialis (Arctic cod)	Fish	Q1AGS4	143	Alpha
Arctogadus glacialis (Arctic cod)	Fish	Q1AGS5	143	Alpha
Arctogadus glacialis (Arctic cod)	Fish	P84604	147	Beta
Arenicola marina (Lugworm) (Rock worm)	Worm - Annelid	Q2PAD4	165	Other
Arenicola marina (Lugworm) (Rock worm)	Worm - Annelid	Q53I65	157	Other
Artedidraco orianae	Fish	P0C237	143	Alpha
Artedidraco orianae	Fish	P0C239	146	Beta
Ateles belzebuth (Long-haired spider monkey)	Mammal	P51438	147	Beta
Ateles belzebuth (Long-haired spider monkey)	Mammal	P68234	147	Beta
Ateles fusciceps (Brown-headed spider monkey)	Mammal	P33499	146	Beta
Ateles geoffroyi (Black-handed spider monkey)	Mammal	P67817	142	Alpha
Ateles geoffroyi (Black-handed spider monkey)	Mammal	P02044	147	Beta
Ateles geoffroyi (Black-handed spider monkey)	Mammal	P68019	147	Beta
Ateles geoffroyi (Black-handed spider monkey)	Mammal	P68068	147	Beta
Ateles geoffroyi (Black-handed spider monkey)	Mammal	P68232	147	Beta
Ateles paniscus (Black spider monkey)	Mammal	P68069	147	Beta
Ateles paniscus (Black spider monkey)	Mammal	Q6WN22	147	Beta
Aythya fuligula (Tufted duck)	Bird	P84790	142	Alpha
Aythya fuligula (Tufted duck)	Bird	P84791	141	Alpha
Aythya fuligula (Tufted duck)	Bird	P84792	147	Beta
Balaenoptera acutorostrata (Minke whale) (Lesser rorqual)	Mammal	P18971	142	Alpha
Balaenoptera acutorostrata (Minke whale) (Lesser rorqual)	Mammal	P18984	146	Beta
Barbatia lima	Mollusc	Q17153	309	Other
Barbatia lima	Mollusc	Q17155	163	Other
Barbatia lima	Mollusc	Q17156	155	Other
Barbatia lima	Mollusc	Q17157	152	Other
Barbatia virescens	Mollusc	Q17286	158	Other
Bathydraco marri (deepwater dragon)	Fish	Q7LZM8	143	Alpha
Bathydraco marri (deepwater dragon)	Fish	Q7LZL6	146	Beta
Bathyraja eatonii (Eaton's skate)	Fish	P84216	142	Alpha
Bathyraja eatonii (Eaton's skate)	Fish	P84217	141	Beta
Bison bonasus (European bison)	Mammal	P09423	142	Alpha
Bison bonasus (European bison)	Mammal	P09422	145	Beta
Boreogadus saida (Polar cod)	Fish	Q1AGS8	143	Alpha
Boreogadus saida (Polar cod)	Fish	Q1AGS9	143	Alpha
Boreogadus saida (Polar cod)	Fish	Q1AGS6	147	Beta
Boreogadus saida (Polar cod)	Fish	Q1AGS7	147	Beta
Bos gaurus frontalis (Domestic gayal) (Bos frontalis)	Mammal	P01969	142	Alpha
Bos gaurus frontalis (Domestic gayal) (Bos frontalis)	Mammal	P67819	145	Beta
Bos javanicus (Wild banteng)	Mammal	P04346	145	Beta
Bos mutus grunniens (Wild yak) (Bos grunniens)	Mammal	P01967	141	Alpha
Bos mutus grunniens (Wild yak) (Bos grunniens)	Mammal	P01968	141	Alpha
Bos mutus grunniens (Wild yak) (Bos grunniens)	Mammal	P02072	145	Beta
Bos taurus (Bovine)	Mammal	A1A4Q3	141	Alpha
Bos taurus (Bovine)	Mammal	A1A4Q7	142	Alpha
Bos taurus (Bovine)	Mammal	P01966	142	Alpha
Bos taurus (Bovine)	Mammal	P02070	145	Beta
Bos taurus (Bovine)	Mammal	P02081	145	Beta
Bos taurus (Bovine)	Mammal	P06642	147	Beta
Bos taurus (Bovine)	Mammal	P06643	147	Beta
Brachyteles arachnoides (Woolly spider monkey) (Southern muriqui)	Mammal	P68020	147	Beta
Brachyteles arachnoides (Woolly spider monkey) (Southern muriqui)	Mammal	P68071	147	Beta
Bradypus tridactylus (Pale-throated three-toed sloth)	Mammal	P14525	141	Alpha
Bradypus tridactylus (Pale-throated three-toed sloth)	Mammal	P14526	147	Beta
Bradypus tridactylus (Pale-throated three-toed sloth)	Mammal	Q45XH3	147	Beta
Branta canadensis (Canada goose)	Bird	P01991	141	Alpha
Branta canadensis (Canada goose)	Bird	P04240	141	Alpha
Branta canadensis (Canada goose)	Bird	P68944	146	Beta
Brycon cephalus	Fish	A1YZP4	143	Alpha
Bubalus bubalis (Domestic water buffalo)	Mammal	Q9TSN7	142	Alpha
Bubalus bubalis (Domestic water buffalo)	Mammal	Q9TSN8	142	Alpha
Bubalus bubalis (Domestic water buffalo)	Mammal	Q9TSN9	142	Alpha
Bubalus bubalis (Domestic water buffalo)	Mammal	Q9XSK1	142	Alpha
Bubalus bubalis (Domestic water buffalo)	Mammal	P67820	145	Beta
Bufo bufo gargarizans (Asian toad)	Amphibian	Q8AXX7	136	Alpha
Cacajao calvus (Red uakari)	Mammal	P68021	147	Beta
Caiman crocodilus (Spectacled caiman) (Caiman sclerops)	Reptile	P02000	141	Alpha
Caiman crocodilus (Spectacled caiman) (Caiman sclerops)	Reptile	P02131	146	Beta
Cairina moschata (Muscovy duck)	Bird	P01987	142	Alpha
Cairina moschata (Muscovy duck)	Bird	P02003	141	Alpha
Cairina moschata (Muscovy duck)	Bird	P14260	147	Beta
Cairina moschata (Muscovy duck)	Bird	P14261	147	Beta
Callicebus moloch (Dusky titi monkey)	Mammal	P68022	147	Beta
Callicebus moloch (Dusky titi monkey)	Mammal	Q9GLX4	147	Beta
Callicebus torquatus (Collared titi)	Mammal	P68023	147	Beta
Callicebus torquatus (Collared titi)	Mammal	Q6WN20	147	Beta
Callimico goeldii (Goeldi's marmoset)	Mammal	P68024	147	Beta
Callimico goeldii (Goeldi's marmoset)	Mammal	Q6WN21	147	Beta
Callithrix argentata (Black-tailed marmoset) (Silvery marmoset)	Mammal	P18972	141	Alpha
Callithrix argentata (Black-tailed marmoset) (Silvery marmoset)	Mammal	P18985	146	Beta
Callithrix jacchus (Common marmoset)	Mammal	P68026	147	Beta
Callithrix jacchus (Common marmoset)	Mammal	Q6WN28	147	Beta
Callithrix jacchus (Common marmoset)	Mammal	Q9GJS7	147	Beta
Calyptogena kaikoi	Mollusc	Q6BBK1	145	Other
Calyptogena nautilei	Mollusc	Q6BBJ0	134	Other
Calyptogena nautilei	Mollusc	Q6BBJ2	141	Other
Calyptogena tsubasa	Mollusc	Q6AW44	137	Other
Calyptogena tsubasa	Mollusc	Q6AW45	145	Other
Camelus bactrianus (Bactrian camel)	Mammal	P63105	141	Alpha
Camelus bactrianus (Bactrian camel)	Mammal	P68230	147	Beta
Camelus dromedarius (Dromedary) (Arabian camel)	Mammal	P63106	141	Alpha
Camelus dromedarius (Dromedary) (Arabian camel)	Mammal	P68231	147	Beta
Campylobacter jejuni	Bacteria	Q0PB48	127	Other
Canis familiaris (Dog)	Mammal	P60529	141	Alpha
Canis familiaris (Dog)	Mammal	P60524	146	Beta
Canis latrans (Coyote)	Mammal	P60530	142	Alpha
Canis latrans (Coyote)	Mammal	P60525	146	Beta
Capra hircus (Goat)	Mammal	P68238	142	Alpha
Capra hircus (Goat)	Mammal	P02077	145	Beta
Capra hircus (Goat)	Mammal	P02078	142	Beta
Capra hircus (Goat)	Mammal	P02082	145	Beta
Capra hircus (Goat)	Mammal	P02102	147	Beta
Capra hircus (Goat)	Mammal	P02105	147	Beta
Carassius auratus (Goldfish)	Fish	B0BL34	143	Alpha
Carassius auratus (Goldfish)	Fish	P02018	142	Alpha
Carassius auratus (Goldfish)	Fish	B0BL35	148	Beta
Carassius auratus (Goldfish)	Fish	P02140	147	Beta
Caretta caretta (Loggerhead)	Reptile	Q10732	141	Alpha
Caretta caretta (Loggerhead)	Reptile	Q10733	146	Beta
Casuarina glauca (Swamp oak)	Plant	P08054	152	Leghaemoglobin
Casuarina glauca (Swamp oak)	Plant	Q42665	152	Leghaemoglobin
Casuarina glauca (Swamp oak)	Plant	Q43306	152	Leghaemoglobin
Catharacta maccormicki (South polar skua)	Bird	P82111	141	Alpha
Catharacta maccormicki (South polar skua)	Bird	P82112	141	Alpha
Catharacta maccormicki (South polar skua)	Bird	P82113	146	Beta
Catostomus clarki (Desert sucker)	Fish	P02017	142	Alpha
Cavia porcellus (Guinea pig)	Mammal	P01947	142	Alpha
Cavia porcellus (Guinea pig)	Mammal	P02095	146	Beta
Cebuella pygmaea (Pygmy marmoset) (Callithrix pygmaea)	Mammal	P68027	147	Beta
Cebus albifrons (White-fronted capuchin)	Mammal	P02040	146	Beta
Cebus albifrons (White-fronted capuchin)	Mammal	P68258	147	Beta
Cebus albifrons (White-fronted capuchin)	Mammal	Q28220	147	Beta
Cebus albifrons (White-fronted capuchin)	Mammal	Q28221	147	Beta
Cebus apella (Brown-capped capuchin)	Mammal	P01928	142	Alpha
Cebus apella (Brown-capped capuchin)	Mammal	P67821	147	Beta
Cebus apella (Brown-capped capuchin)	Mammal	P68256	147	Beta
Cebus apella (Brown-capped capuchin)	Mammal	P68257	147	Beta
Cebus capucinus (White-faced sapajou)	Mammal	P07421	141	Alpha
Cebus capucinus (White-faced sapajou)	Mammal	P67822	146	Beta
Cebus kaapori (Ka'apor capuchin)	Mammal	Q7JFR7	147	Beta
Cebus olivaceus (Weeper capuchin)	Mammal	Q29415	147	Beta
Ceratodon purpureus (Moss)	Plant	Q9FUD6	177	Leghaemoglobin
Ceratotherium simum (White rhinoceros) (Square-lipped rhinoceros)	Mammal	P01963	142	Alpha
Ceratotherium simum (White rhinoceros) (Square-lipped rhinoceros)	Mammal	P02066	146	Beta
Cercocebus torquatus atys (Red-crowned mangabey) (Sooty mangabey)	Mammal	P01933	141	Alpha
Cercocebus torquatus atys (Red-crowned mangabey) (Sooty mangabey)	Mammal	P02031	146	Beta
Cercopithecus aethiops (Green monkey) (Grivet)	Mammal	P01926	142	Alpha
Cercopithecus aethiops (Green monkey) (Grivet)	Mammal	P02028	146	Beta
Cerebratulus lacteus (Milky ribbon worm)	Worm - non-Annelid	O76242	110	Other
Cerebratulus lacteus (Milky ribbon worm)	Worm - non-Annelid	O76243	110	Other
Chalinolobus morio (Chocolate-wattled bat) (Lobe-lipped bat)	Mammal	Q7M2Y4	141	Alpha
Chalinolobus morio (Chocolate-wattled bat) (Lobe-lipped bat)	Mammal	P68087	147	Beta
Chalinolobus morio (Chocolate-wattled bat) (Lobe-lipped bat)	Mammal	Q7M2Y5	147	Beta
Chamaecrista fasciculata (Partridge pea) (Cassia fasciculata)	Plant	A6YH87	150	Leghaemoglobin
Cheirogaleus medius (Fat-tailed dwarf lemur)	Mammal	P08224	147	Beta
Cheirogaleus medius (Fat-tailed dwarf lemur)	Mammal	Q28338	147	Beta
Chelidonichthys kumu (Red gurnard)	Fish	P80270	142	Alpha
Chelidonichthys kumu (Red gurnard)	Fish	P80271	146	Beta
Chironomus tentans (Midge)	Insect	Q45V69	151	Other
Chironomus tentans (Midge)	Insect	Q45V70	160	Other
Chiropotes satanas (Black-bearded saki)	Mammal	P68025	147	Beta
Chloephaga melanoptera (Andean goose)	Bird	P07034	141	Alpha
Chloephaga melanoptera (Andean goose)	Bird	P07035	141	Alpha
Chloephaga melanoptera (Andean goose)	Bird	P07036	146	Beta
Chrysemys picta bellii (Western painted turtle)	Reptile	P02005	141	Alpha
Chrysemys picta bellii (Western painted turtle)	Reptile	P13273	141	Alpha
Chrysemys picta bellii (Western painted turtle)	Reptile	P13274	146	Beta
Chrysocyon brachyurus (Brazilian maned wolf)	Mammal	P60523	141	Alpha
Chrysocyon brachyurus (Brazilian maned wolf)	Mammal	P60526	146	Beta
Cichorium intybus x Cichorium endivia	Plant	O81941	161	Leghaemoglobin
Cichorium intybus x Cichorium endivia	Plant	Q9M3U9	165	Leghaemoglobin
Ciconia ciconia (White stork)	Bird	P01983	142	Alpha
Ciconia ciconia (White stork)	Bird	P02125	146	Beta
Citrus unshiu (Satsuma orange)	Plant	Q941Q1	183	Leghaemoglobin
Colobus badius (Red colobus) (Procolobus badius)	Mammal	P01930	142	Alpha
Colobus badius (Red colobus) (Procolobus badius)	Mammal	P02033	146	Beta
Colobus polykomos (Western black-and-white colobus monkey)	Mammal	P19885	147	Beta
Colobus polykomos (Western black-and-white colobus monkey)	Mammal	P19886	147	Beta
Columba livia (Domestic pigeon)	Bird	O12985	140	Alpha
Columba livia (Domestic pigeon)	Bird	P21871	142	Alpha
Columba livia (Domestic pigeon)	Bird	P11342	146	Beta
Conger conger (Conger eel)	Fish	P83479	143	Alpha
Conger conger (Conger eel)	Fish	P83478	146	Beta
Cottoperca gobio (Frogmouth)	Fish	P84653	143	Alpha
Cottoperca gobio (Frogmouth)	Fish	P84652	147	Beta
Coturnix coturnix japonica (Japanese quail)	Bird	P24589	142	Alpha
Coturnix coturnix japonica (Japanese quail)	Bird	P30892	141	Alpha
Coturnix coturnix japonica (Japanese quail)	Bird	P30893	146	Beta
Cricetomys gambianus (Gambia rat)	Mammal	P19014	142	Alpha
Crocodylus niloticus (Nile crocodile) (African crocodile)	Reptile	P01998	141	Alpha
Crocodylus niloticus (Nile crocodile) (African crocodile)	Reptile	P02129	146	Beta
Crocuta crocuta (Spotted hyena)	Mammal	P18973	141	Alpha
Crocuta crocuta (Spotted hyena)	Mammal	P18986	146	Beta
Ctenodactylus gundi (Northern gundi)	Mammal	P20854	141	Alpha
Ctenodactylus gundi (Northern gundi)	Mammal	P20855	146	Beta
Cygnodraco mawsoni (Antarctic dragonfish)	Fish	P23016	142	Alpha
Cygnodraco mawsoni (Antarctic dragonfish)	Fish	P23017	147	Beta
Cygnodraco mawsoni (Antarctic dragonfish)	Fish	P23018	146	Beta
Cygnus olor (Mute swan)	Bird	P01992	141	Alpha
Cygnus olor (Mute swan)	Bird	P68945	146	Beta
Cynopterus sphinx (Indian short-nosed fruit bat)	Mammal	P11753	141	Alpha
Cynopterus sphinx (Indian short-nosed fruit bat)	Mammal	P11754	146	Beta
Cyprinus carpio (Common carp)	Fish	P02016	143	Alpha
Cyprinus carpio (Common carp)	Fish	P02139	147	Beta
Danio rerio (Zebrafish) (Brachydanio rerio)	Fish	Q7ZT21	143	Alpha
Danio rerio (Zebrafish) (Brachydanio rerio)	Fish	Q803Z5	143	Alpha
Danio rerio (Zebrafish) (Brachydanio rerio)	Fish	Q90487	143	Alpha
Danio rerio (Zebrafish) (Brachydanio rerio)	Fish	Q5BLF6	147	Beta
Danio rerio (Zebrafish) (Brachydanio rerio)	Fish	Q7T1B0	147	Beta
Danio rerio (Zebrafish) (Brachydanio rerio)	Fish	Q90485	148	Beta
Danio rerio (Zebrafish) (Brachydanio rerio)	Fish	Q90486	148	Beta
Daphnia magna	Crustacean	O02004	348	Other
Daphnia magna	Crustacean	Q9XTL1	348	Other
Daphnia magna	Crustacean	Q9XTM2	348	Other
Dasyatis akajei (Red stingray) (Akaei)	Fish	P56691	142	Alpha
Dasyatis akajei (Red stingray) (Akaei)	Fish	P56692	142	Beta
Dasypus novemcinctus (Nine-banded armadillo)	Mammal	P01964	141	Alpha
Dasypus novemcinctus (Nine-banded armadillo)	Mammal	P02087	147	Beta
Dasyurus viverrinus (Southeastern quoll)	Mammal	P07419	142	Alpha
Datisca glomerata (Durango root)	Truncated - Plant	Q7Y079	169	Other
Daubentonia madagascariensis (Aye-aye)	Mammal	Q28356	147	Beta
Decapterus maruadsi (Japanese scad)	Fish	O13164	148	Beta
Dendrohyrax dorsalis (Beecroft's tree hyrax)	Mammal	Q45XI4	147	Beta
Didelphis marsupialis virginiana (North American opossum)	Mammal	P01976	141	Alpha
Didelphis marsupialis virginiana (North American opossum)	Mammal	P02109	147	Beta
Didelphis marsupialis virginiana (North American opossum)	Mammal	P11025	147	Beta
Drymarchon corais erebennus (Texas indigo snake)	Reptile	P0C0U6	141	Alpha
Drymarchon corais erebennus (Texas indigo snake)	Reptile	P0C0U7	141	Alpha
Drymarchon corais erebennus (Texas indigo snake)	Reptile	P0C0U8	146	Beta
Dugong dugon (Dugong)	Mammal	Q45XH5	147	Beta
Dugong dugon (Dugong)	Mammal	Q45XI7	147	Beta
Echinops telfairi (Lesser hedgehog tenrec)	Mammal	P24291	141	Alpha
Echinops telfairi (Lesser hedgehog tenrec)	Mammal	P24292	146	Beta
Electrophorus electricus (Electric eel)	Fish	P14520	142	Alpha
Electrophorus electricus (Electric eel)	Fish	P14521	147	Beta
Elephas maximus (Indian elephant)	Mammal	P01954	141	Alpha
Elephas maximus (Indian elephant)	Mammal	P02084	146	Beta
Elephas maximus (Indian elephant)	Mammal	Q45XH7	147	Beta
Elephas maximus (Indian elephant)	Mammal	Q45XI9	147	Beta
Epinephelus coioides (Orange-spotted grouper)	Fish	Q90ZM4	147	Beta
Equus asinus (Donkey)	Mammal	P01959	142	Alpha
Equus burchelli (Plains zebra) (Equus quagga)	Mammal	Q9TVA3	142	Alpha
Equus burchelli (Plains zebra) (Equus quagga)	Mammal	Q9XSN3	142	Alpha
Equus caballus (Horse)	Mammal	P01958	142	Alpha
Equus caballus (Horse)	Mammal	P02062	146	Beta
Equus caballus przewalskii (Przewalski's horse)	Mammal	Q9XSE9	142	Alpha
Equus grevyi (Grevy's zebra)	Mammal	Q7JFN6	142	Alpha
Equus grevyi (Grevy's zebra)	Mammal	Q9XSN2	142	Alpha
Equus hemionus kulan (Kulan) (Asiatic wild ass)	Mammal	P01961	142	Alpha
Equus hemionus kulan (Kulan) (Asiatic wild ass)	Mammal	P67823	146	Beta
Equus zebra (Mountain zebra)	Mammal	P01960	142	Alpha
Equus zebra (Mountain zebra)	Mammal	P67824	146	Beta
Erinaceus europaeus (Western European hedgehog)	Mammal	P01949	141	Alpha
Erinaceus europaeus (Western European hedgehog)	Mammal	P02059	146	Beta
Eudynamys scolopacea (Common koel)	Bird	P19789	141	Alpha
Eudyptes crestatus (Rockhopper penguin)	Bird	P10057	141	Alpha
Eudyptes crestatus (Rockhopper penguin)	Bird	P10058	146	Beta
Eulemur fulvus fulvus (Brown lemur)	Mammal	P01936	141	Alpha
Eulemur fulvus fulvus (Brown lemur)	Mammal	P02053	147	Beta
Eulemur fulvus fulvus (Brown lemur)	Mammal	P08223	147	Beta
Eulemur fulvus fulvus (Brown lemur)	Mammal	P08225	147	Beta
Felis silvestris catus (Cat)	Mammal	P07405	141	Alpha
Felis silvestris catus (Cat)	Mammal	P07412	146	Beta
Francolinus pondicerianus (Gray francolin) (Gray partridge)	Bird	P22741	141	Alpha
Francolinus pondicerianus (Gray francolin) (Gray partridge)	Bird	P22742	146	Beta
Gadus morhua (Atlantic cod)	Fish	O42425	143	Alpha
Gadus morhua (Atlantic cod)	Fish	P84609	143	Alpha
Gadus morhua (Atlantic cod)	Fish	O13077	147	Beta
Gadus morhua (Atlantic cod)	Fish	P84610	147	Beta
Gadus morhua (Atlantic cod)	Fish	P84611	147	Beta
Galago crassicaudatus (Thick-tailed galago) (Otolemur crassicaudatus)	Mammal	P01939	142	Alpha
Galago crassicaudatus (Thick-tailed galago) (Otolemur crassicaudatus)	Mammal	P14259	142	Alpha
Galago crassicaudatus (Thick-tailed galago) (Otolemur crassicaudatus)	Mammal	P02050	146	Beta
Galago crassicaudatus (Thick-tailed galago) (Otolemur crassicaudatus)	Mammal	P19759	147	Beta
Galago crassicaudatus (Thick-tailed galago) (Otolemur crassicaudatus)	Mammal	P19760	147	Beta
Galago crassicaudatus (Thick-tailed galago) (Otolemur crassicaudatus)	Mammal	Q03902	147	Beta
Gallus gallus (Chicken)	Bird	P01994	142	Alpha
Gallus gallus (Chicken)	Bird	P02001	141	Alpha
Gallus gallus (Chicken)	Bird	P02007	142	Alpha
Gallus gallus (Chicken)	Bird	P02112	147	Beta
Gallus gallus (Chicken)	Bird	P02127	147	Beta
Gallus gallus (Chicken)	Bird	P02128	147	Beta
Gasterophilus intestinalis	Insect	O96457	151	Other
Geochelone carbonaria (Red-footed tortoise)	Reptile	Q9DF25	141	Alpha
Geochelone carbonaria (Red-footed tortoise)	Reptile	Q98905	147	Beta
Geochelone denticulata (Yellow footed tortoise)	Reptile	Q8QG65	141	Alpha
Geochelone nigra (Galapagos giant tortoise)	Reptile	P83124	141	Alpha
Geochelone nigra (Galapagos giant tortoise)	Reptile	P83135	142	Alpha
Geochelone nigra (Galapagos giant tortoise)	Reptile	P83123	147	Beta
Glycine max (Soybean)	Truncated - Plant	Q6QDC2	172	Other
Gobionotothen gibberifrons (Humped rockcod)	Fish	P83611	142	Alpha
Gobionotothen gibberifrons (Humped rockcod)	Fish	P83613	142	Alpha
Gobionotothen gibberifrons (Humped rockcod)	Fish	P83612	146	Beta
Gobionotothen gibberifrons (Humped rockcod)	Fish	P83614	146	Beta
Gorilla gorilla gorilla (Lowland gorilla)	Mammal	P01923	141	Alpha
Gorilla gorilla gorilla (Lowland gorilla)	Mammal	P01934	141	Alpha
Gorilla gorilla gorilla (Lowland gorilla)	Mammal	P02024	147	Beta
Gorilla gorilla gorilla (Lowland gorilla)	Mammal	P61773	147	Beta
Gorilla gorilla gorilla (Lowland gorilla)	Mammal	P62741	147	Beta
Gorilla gorilla gorilla (Lowland gorilla)	Mammal	P62742	147	Beta
Gorilla gorilla gorilla (Lowland gorilla)	Mammal	Q6LDH0	147	Beta
Gossypium hirsutum (Upland cotton) (Gossypium mexicanum)	Plant	Q4VIX3	163	Leghaemoglobin
Gossypium hirsutum (Upland cotton) (Gossypium mexicanum)	Plant	Q947C5	163	Leghaemoglobin
Gymnodraco acuticeps (Antarctic dragonfish)	Fish	P29623	142	Alpha
Gymnodraco acuticeps (Antarctic dragonfish)	Fish	P29625	147	Beta
Gymnothorax unicolor (Brown moray)	Fish	P84203	143	Alpha
Gymnothorax unicolor (Brown moray)	Fish	P84205	142	Alpha
Gymnothorax unicolor (Brown moray)	Fish	P84204	146	Beta
Gymnothorax unicolor (Brown moray)	Fish	P84206	147	Beta
Gyps rueppellii (Rueppell's griffon)	Bird	P08256	141	Alpha
Gyps rueppellii (Rueppell's griffon)	Bird	P08257	141	Alpha
Gyps rueppellii (Rueppell's griffon)	Bird	P68063	146	Beta
Hapalemur griseus (Gray gentle lemur) (Bamboo lemur)	Mammal	Q7M3B8	140	Alpha
Hapalemur griseus (Gray gentle lemur) (Bamboo lemur)	Mammal	Q7M3C2	146	Beta
Heterodontus portusjacksoni (Port Jackson shark)	Fish	P02021	148	Alpha
Heterodontus portusjacksoni (Port Jackson shark)	Fish	P02143	141	Beta
Heterohyrax brucei (Yellow-spotted hyrax) (Rock hyrax)	Mammal	Q45XI5	147	Beta
Hippocampus comes (Tiger tail seahorse)	Fish	Q6T497	144	Alpha
Hippopotamus amphibius (Hippopotamus)	Mammal	P19015	141	Alpha
Hippopotamus amphibius (Hippopotamus)	Mammal	P19016	146	Beta
Homo sapiens (Human)	Mammal	P02008	142	Alpha
Homo sapiens (Human)	Mammal	P09105	142	Alpha
Homo sapiens (Human)	Mammal	P69905	142	Alpha
Homo sapiens (Human)	Mammal	Q1W6G9	142	Alpha
Homo sapiens (Human)	Mammal	Q6B0K9	141	Alpha
Homo sapiens (Human)	Mammal	Q6IBF6	142	Alpha
Homo sapiens (Human)	Mammal	A4GX73	147	Beta
Homo sapiens (Human)	Mammal	B2ZUE0	146	Beta
Homo sapiens (Human)	Mammal	P02042	147	Beta
Homo sapiens (Human)	Mammal	P02100	147	Beta
Homo sapiens (Human)	Mammal	P68871	147	Beta
Homo sapiens (Human)	Mammal	P69891	147	Beta
Homo sapiens (Human)	Mammal	P69892	147	Beta
Homo sapiens (Human)	Mammal	Q549G1	147	Beta
Homo sapiens (Human)	Mammal	Q6R7N2	147	Beta
Homo sapiens (Human)	Mammal	Q96FH6	147	Beta
Hoplosternum littorale (Hassar)	Fish	P82315	142	Alpha
Hoplosternum littorale (Hassar)	Fish	P82316	146	Beta
Hordeum vulgare (Barley)	Plant	Q42831	162	Leghaemoglobin
Hordeum vulgare (Barley)	Truncated - Plant	Q94FG6	171	Other
Hylobates lar (Common gibbon)	Mammal	Q9TS34	142	Alpha
Hylobates lar (Common gibbon)	Mammal	Q9TS35	142	Alpha
Hylobates lar (Common gibbon)	Mammal	P02025	146	Beta
Hylobates lar (Common gibbon)	Mammal	P61774	147	Beta
Hylobates lar (Common gibbon)	Mammal	P61947	147	Beta
Hylobates lar (Common gibbon)	Mammal	P61948	147	Beta
Hylobates syndactylus (Siamang) (Symphalangus syndactylus)	Mammal	Q95190	147	Beta
Ictalurus punctatus (Channel catfish)	Fish	Q6S9E2	148	Beta
Iguana iguana (Common iguana)	Reptile	P18974	141	Alpha
Iguana iguana (Common iguana)	Reptile	P18987	146	Beta
Lagothrix lagotricha (Common woolly monkey)	Mammal	P51440	147	Beta
Lagothrix lagotricha (Common woolly monkey)	Mammal	P68070	147	Beta
Lagothrix lagotricha (Common woolly monkey)	Mammal	Q6WN25	147	Beta
Lama glama (Llama)	Mammal	P01973	141	Alpha
Lama glama (Llama)	Mammal	P68226	147	Beta
Lama guanicoe (Guanaco)	Mammal	P67815	141	Alpha
Lama guanicoe (Guanaco)	Mammal	P68229	147	Beta
Lama guanicoe pacos (Alpaca) (Lama pacos)	Mammal	P67816	141	Alpha
Lama guanicoe pacos (Alpaca) (Lama pacos)	Mammal	P68228	147	Beta
Lama vicugna (Vicugna) (Vicugna vicugna)	Mammal	P07425	141	Alpha
Lama vicugna (Vicugna) (Vicugna vicugna)	Mammal	P68227	147	Beta
Lamellibrachia sp. (Deep-sea giant tube worm)	Worm - Annelid	P15469	144	Other
Lampetra japonica (Japanese lamprey) (Entosphenus japonicus)	Lamprey	A2V8C0	150	Other
Lampetra japonica (Japanese lamprey) (Entosphenus japonicus)	Lamprey/Hagfish	A2V8C1	150	Other
Lampetra japonica (Japanese lamprey) (Entosphenus japonicus)	Lamprey/Hagfish	A2V8C2	159	Other
Larimichthys crocea (Croceine croaker) (Pseudosciaena crocea)	Fish	Q5RM02	144	Alpha
Larimichthys crocea (Croceine croaker) (Pseudosciaena crocea)	Fish	Q5MD69	148	Beta
Larus ridibundus (Black-headed gull)	Bird	P08260	141	Alpha
Larus ridibundus (Black-headed gull)	Bird	P08261	146	Beta
Latimeria chalumnae (Latimeria) (Coelacanth)	Fish	P23740	142	Alpha
Latimeria chalumnae (Latimeria) (Coelacanth)	Fish	P23741	146	Beta
Leiostomus xanthurus (Spot)	Fish	P56250	143	Alpha
Leiostomus xanthurus (Spot)	Fish	P56251	147	Beta
Lemur catta (Ring-tailed lemur)	Mammal	P02054	146	Beta
Lemur variegatus (Ruffed lemur) (Varecia variegata)	Mammal	P20018	141	Alpha
Lemur variegatus (Ruffed lemur) (Varecia variegata)	Mammal	P20019	141	Alpha
Lemur variegatus (Ruffed lemur) (Varecia variegata)	Mammal	P21667	146	Beta
Leontopithecus rosalia (Golden lion tamarin)	Mammal	P51441	147	Beta
Lepidosiren paradoxus (South American lungfish)	Fish	P02020	143	Alpha
Lepidosiren paradoxus (South American lungfish)	Fish	P02138	147	Beta
Leptonychotes weddelli (Weddell seal)	Mammal	P15163	141	Alpha
Leptonychotes weddelli (Weddell seal)	Mammal	P15166	146	Beta
Lepus europaeus (European hare)	Mammal	P08535	147	Beta
Liophis miliaris	Reptile	P16417	141	Alpha
Liophis miliaris	Reptile	P16418	146	Beta
Liparis tunicatus (Kelp snailfish)	Fish	P85081	143	Alpha
Liparis tunicatus (Kelp snailfish)	Fish	P85082	147	Beta
Loris tardigradus (Slender loris)	Mammal	P01938	141	Alpha
Loris tardigradus (Slender loris)	Mammal	P02048	146	Beta
Lotus japonicus	Plant	Q3C1F3	161	Leghaemoglobin
Lotus japonicus	Plant	Q3C1F4	161	Leghaemoglobin
Loxodonta africana (African elephant)	Mammal	P01955	141	Alpha
Loxodonta africana (African elephant)	Mammal	P02085	146	Beta
Loxodonta africana (African elephant)	Mammal	Q45XH8	147	Beta
Loxodonta africana (African elephant)	Mammal	Q45XJ0	147	Beta
Lucina pectinata (Clam)	Mollusc	A7UAU9	153	Other
Lucina pectinata (Clam)	Mollusc	P41260	143	Other
Lucina pectinata (Clam)	Mollusc	P41261	151	Other
Lucina pectinata (Clam)	Mollusc	P41262	153	Other
Lucina pectinata (Clam)	Mollusc	Q86G74	152	Other
Lutra lutra (European river otter)	Mammal	P10892	141	Alpha
Lutra lutra (European river otter)	Mammal	P10893	146	Beta
Lynx lynx (European lynx)	Mammal	P41327	141	Alpha
Lynx lynx (European lynx)	Mammal	P41328	146	Beta
Macaca assamensis (Assam's macaque) (Assam's monkey)	Mammal	P21766	141	Alpha
Macaca fascicularis (Crab eating macaque) (Cynomolgus monkey)	Mammal	P21767	141	Alpha
Macaca fascicularis (Crab eating macaque) (Cynomolgus monkey)	Mammal	P68223	147	Beta
Macaca fuscata fuscata (Japanese macaque)	Mammal	P63107	142	Alpha
Macaca fuscata fuscata (Japanese macaque)	Mammal	P68078	147	Beta
Macaca fuscata fuscata (Japanese macaque)	Mammal	P68222	147	Beta
Macaca mulatta (Rhesus macaque)	Mammal	P63108	142	Alpha
Macaca mulatta (Rhesus macaque)	Mammal	P02026	146	Beta
Macaca mulatta (Rhesus macaque)	Mammal	P68077	147	Beta
Macaca mulatta (Rhesus macaque)	Mammal	Q28507	147	Beta
Macaca nemestrina (Pig-tailed macaque)	Mammal	P19002	141	Alpha
Macaca nemestrina (Pig-tailed macaque)	Mammal	P02097	146	Beta
Macaca nemestrina (Pig-tailed macaque)	Mammal	P68225	147	Beta
Macaca sinica (Toque macaque) (Toque monkey)	Mammal	P21768	141	Alpha
Macaca speciosa (Stump-tail macaque)	Mammal	P07402	141	Alpha
Macaca speciosa (Stump-tail macaque)	Mammal	P68224	147	Beta
Macrobdella decora (North American leech)	Worm - Annelid	Q760P9	168	Other
Macrobdella decora (North American leech)	Worm - Annelid	Q760Q0	164	Other
Macrobdella decora (North American leech)	Worm - Annelid	Q760Q1	166	Other
Macrobdella decora (North American leech)	Worm - Annelid	Q760Q2	160	Other
Macroderma gigas (Australian ghost bat)	Mammal	P24659	141	Alpha
Macroderma gigas (Australian ghost bat)	Mammal	P24660	146	Beta
Macropus eugenii (Tammar wallaby)	Mammal	P81043	142	Alpha
Macropus eugenii (Tammar wallaby)	Mammal	P81042	147	Beta
Macropus eugenii (Tammar wallaby)	Mammal	Q6H1U7	147	Beta
Macropus giganteus (Eastern gray kangaroo)	Mammal	P01975	141	Alpha
Macropus giganteus (Eastern gray kangaroo)	Mammal	P02106	146	Beta
Macropus rufus (Red kangaroo) (Megaleia rufa)	Mammal	P02107	146	Beta
Macrotus californicus (California big-eared bat)	Mammal	P09839	141	Alpha
Macrotus californicus (California big-eared bat)	Mammal	P09840	146	Beta
Malus domestica (Apple) (Malus sylvestris)	Plant	Q5GLZ7	158	Leghaemoglobin
Mandrillus sphinx (Mandrill) (Papio sphinx)	Mammal	P08258	141	Alpha
Mandrillus sphinx (Mandrill) (Papio sphinx)	Mammal	P08259	146	Beta
Marmota marmota marmota (Alpine marmot)	Mammal	P08852	141	Alpha
Marmota marmota marmota (Alpine marmot)	Mammal	P08853	146	Beta
Martes foina (Beach marten)	Mammal	P17689	141	Alpha
Martes foina (Beach marten)	Mammal	P68053	146	Beta
Medicago sativa (Alfalfa)	Plant	Q9FVL0	160	Leghaemoglobin
Megaderma lyra (Indian false vampire)	Mammal	P11751	141	Alpha
Megaderma lyra (Indian false vampire)	Mammal	P11752	146	Beta
Melanogrammus aeglefinus (Haddock)	Fish	O09232	147	Beta
Meleagris gallopavo (Common turkey)	Bird	P81023	142	Alpha
Meleagris gallopavo (Common turkey)	Bird	P81024	141	Alpha
Meleagris gallopavo (Common turkey)	Bird	P84479	146	Beta
Meles meles (Eurasian badger)	Mammal	P01953	141	Alpha
Meles meles (Eurasian badger)	Mammal	P02055	146	Beta
Mellivora capensis (Ratel)	Mammal	P15448	141	Alpha
Mellivora capensis (Ratel)	Mammal	P15449	146	Beta
Merlangius merlangus (Whiting)	Fish	O13078	147	Beta
Mesocricetus auratus (Golden hamster)	Mammal	P01945	141	Alpha
Mesocricetus auratus (Golden hamster)	Mammal	P02094	147	Beta
Mesocricetus auratus (Golden hamster)	Mammal	P29626	147	Beta
Mesocricetus brandti (Brandt's hamster) (Turkish hamster)	Mammal	P18707	146	Beta
Microcebus murinus (Lesser mouse lemur)	Mammal	Q28496	147	Beta
Microcephalophis gracilis (Graceful small-headed sea snake)	Reptile	P41331	141	Alpha
Microcephalophis gracilis (Graceful small-headed sea snake)	Reptile	P41332	146	Beta
Microtus xanthognathus (Yellow-cheeked vole)	Mammal	P02092	146	Beta
Moina macrocopa	Crustacean	Q95NK8	348	Other
Moina macrocopa	Crustacean	Q966U3	348	Other
Monodelphis domestica (Short-tailed gray opossum)	Mammal	Q8HY34	142	Alpha
Mordacia mordax (Southern hemisphere lamprey)	Lamprey/Hagfish	P21197	150	Other
Mordacia mordax (Southern hemisphere lamprey)	Lamprey/Hagfish	P21198	150	Other
Mordacia mordax (Southern hemisphere lamprey)	Lamprey/Hagfish	P21199	150	Other
Muraena helena (Moray)	Fish	Q7LZC1	147	Beta
Muraena helena (Moray)	Fish	Q7LZC2	146	Beta
Mus musculus (Mouse)	Mammal	P01942	142	Alpha
Mus musculus (Mouse)	Mammal	P06467	142	Alpha
Mus musculus (Mouse)	Mammal	Q3U0A6	142	Alpha
Mus musculus (Mouse)	Mammal	Q78PA4	142	Alpha
Mus musculus (Mouse)	Mammal	Q8BPF4	142	Alpha
Mus musculus (Mouse)	Mammal	Q8BYM1	145	Alpha
Mus musculus (Mouse)	Mammal	Q9CWS5	142	Alpha
Mus musculus (Mouse)	Mammal	Q9CY06	142	Alpha
Mus musculus (Mouse)	Mammal	Q9CY10	142	Alpha
Mus musculus (Mouse)	Mammal	B1Q450	147	Beta
Mus musculus (Mouse)	Mammal	P02088	147	Beta
Mus musculus (Mouse)	Mammal	P02089	147	Beta
Mus musculus (Mouse)	Mammal	P02104	147	Beta
Mus musculus (Mouse)	Mammal	P04443	147	Beta
Mus musculus (Mouse)	Mammal	P04444	147	Beta
Mus musculus (Mouse)	Mammal	Q3TUN7	92	Beta
Mus musculus (Mouse)	Mammal	Q549D9	147	Beta
Mus musculus (Mouse)	Mammal	Q9CZK5	147	Beta
Mus musculus (Mouse)	Mammal	Q9D0B2	147	Beta
Mustela lutreola (European mink)	Mammal	P23600	141	Alpha
Mustela lutreola (European mink)	Mammal	P23602	146	Beta
Mustela putorius (European polecat)	Mammal	P23601	141	Alpha
Mustela putorius (European polecat)	Mammal	P68045	146	Beta
Mustela putorius furo (European domestic ferret) (Mustela furo)	Mammal	P20243	141	Alpha
Mustela putorius furo (European domestic ferret) (Mustela furo)	Mammal	P68044	146	Beta
Mustelus griseus (Spotless smooth hound)	Fish	Q9YGW2	141	Alpha
Mustelus griseus (Spotless smooth hound)	Fish	Q9YGW1	137	Beta
Myotis velifer (Mouse-eared bat) (Cave bat)	Mammal	P11757	141	Alpha
Myotis velifer (Mouse-eared bat) (Cave bat)	Mammal	P11758	146	Beta
Myxine glutinosa (Atlantic hagfish)	Lamprey/Hagfish	P02209	149	Other
Myxine glutinosa (Atlantic hagfish)	Lamprey/Hagfish	Q9U6L2	149	Other
Myxine glutinosa (Atlantic hagfish)	Lamprey/Hagfish	Q9U6L6	149	Other
Myxine glutinosa (Atlantic hagfish)	Lamprey/Hagfish	Q9Y0D5	156	Other
Myxine glutinosa (Atlantic hagfish)	Lamprey/Hagfish	Q9Y0E6	149	Other
Naja naja (Indian cobra)	Reptile	Q9PRL9	141	Alpha
Naja naja (Indian cobra)	Reptile	P22743	146	Beta
Nasua nasua (Ring-tailed coati)	Mammal	P26915	141	Alpha
Nasua nasua (Ring-tailed coati)	Mammal	P26916	146	Beta
Nibea miichthioides (Amoy croaker)	Fish	Q3Y9L5	144	Alpha
Nibea miichthioides (Amoy croaker)	Fish	Q3Y9L6	148	Beta
Notothenia angustata (Rockcod)	Fish	P29624	142	Alpha
Notothenia angustata (Rockcod)	Fish	P62363	141	Alpha
Notothenia angustata (Rockcod)	Fish	P29628	146	Beta
Notothenia coriiceps neglecta (Black rockcod) (Yellowbelly rockcod)	Fish	P10777	142	Alpha
Notothenia coriiceps neglecta (Black rockcod) (Yellowbelly rockcod)	Fish	P62387	141	Alpha
Notothenia coriiceps neglecta (Black rockcod) (Yellowbelly rockcod)	Fish	P16309	146	Beta
Nycticebus coucang (Slow loris)	Mammal	P01937	141	Alpha
Nycticebus coucang (Slow loris)	Mammal	P02049	146	Beta
Ochotona curzoniae (Black-lipped pika)	Mammal	A4GTS5	142	Alpha
Ochotona curzoniae (Black-lipped pika)	Mammal	Q0PG38	147	Beta
Odobenus rosmarus divergens (Pacific walrus)	Mammal	P10778	141	Alpha
Odobenus rosmarus divergens (Pacific walrus)	Mammal	P68046	146	Beta
Odocoileus virginianus virginianus (Virginia white-tailed deer)	Mammal	P01972	141	Alpha
Odocoileus virginianus virginianus (Virginia white-tailed deer)	Mammal	P02074	145	Beta
Oligobrachia mashikoi (Beard worm)	Worm - Annelid	Q5KSB7	161	Other
Oligobrachia mashikoi (Beard worm)	Worm - Annelid	Q7M413	158	Other
Oligobrachia mashikoi (Beard worm)	Worm - Annelid	Q7M418	163	Other
Oligobrachia mashikoi (Beard worm)	Worm - Annelid	Q7M419	156	Other
Oncorhynchus mykiss (Rainbow trout) (Salmo gairdneri)	Fish	P02019	144	Alpha
Oncorhynchus mykiss (Rainbow trout) (Salmo gairdneri)	Fish	P14527	142	Alpha
Oncorhynchus mykiss (Rainbow trout) (Salmo gairdneri)	Fish	P02141	148	Beta
Oncorhynchus mykiss (Rainbow trout) (Salmo gairdneri)	Fish	P02142	146	Beta
Oncorhynchus nerka (Sockeye salmon)	Fish	Q98TS0	148	Beta
Ondatra zibethicus (Muskrat)	Mammal	P01944	141	Alpha
Ondatra zibethicus (Muskrat)	Mammal	P02093	146	Beta
Ornithorhynchus anatinus (Duckbill platypus)	Mammal	P01979	141	Alpha
Ornithorhynchus anatinus (Duckbill platypus)	Mammal	P02111	146	Beta
Oryctolagus cuniculus (Rabbit)	Mammal	P01948	142	Alpha
Oryctolagus cuniculus (Rabbit)	Mammal	P02057	147	Beta
Oryctolagus cuniculus (Rabbit)	Mammal	P02099	147	Beta
Oryctolagus cuniculus (Rabbit)	Mammal	P02103	147	Beta
Oryza sativa subsp. japonica (Rice)	Plant	O04985	169	Leghaemoglobin
Oryza sativa subsp. japonica (Rice)	Plant	O04986	166	Leghaemoglobin
Oryza sativa subsp. japonica (Rice)	Plant	Q94FT7	167	Leghaemoglobin
Oryza sativa subsp. japonica (Rice)	Plant	Q94FT8	169	Leghaemoglobin
Oryzias latipes (Medaka fish) (Japanese ricefish)	Fish	Q9PVU6	144	Alpha
Ovis aries (Sheep)	Mammal	P68240	142	Alpha
Ovis aries (Sheep)	Mammal	P02075	145	Beta
Ovis aries (Sheep)	Mammal	P02083	145	Beta
Ovis aries (Sheep)	Mammal	P68056	142	Beta
Ovis orientalis musimon (Mouflon)	Mammal	P02076	145	Beta
Ovis orientalis musimon (Mouflon)	Mammal	P68057	141	Beta
Pagothenia bernacchii (Emerald rockcod) (Trematomus bernacchii)	Fish	P80043	142	Alpha
Pagothenia bernacchii (Emerald rockcod) (Trematomus bernacchii)	Fish	P45722	146	Beta
Pagothenia bernacchii (Emerald rockcod) (Trematomus bernacchii)	Fish	P80044	147	Beta
Pagothenia borchgrevinki (Bald rockcod) (Trematomus borchgrevinki)	Fish	P82990	142	Alpha
Pagothenia borchgrevinki (Bald rockcod) (Trematomus borchgrevinki)	Fish	O93348	147	Beta
Pagothenia borchgrevinki (Bald rockcod) (Trematomus borchgrevinki)	Fish	P82345	146	Beta
Pagrus major (Red sea bream) (Chrysophrys major)	Fish	Q6Y257	143	Alpha
Pagrus major (Red sea bream) (Chrysophrys major)	Fish	Q6Y239	148	Beta
Paguma larvata (Masked palm civet)	Mammal	P19645	141	Alpha
Paguma larvata (Masked palm civet)	Mammal	P19646	146	Beta
Pan paniscus (Pygmy chimpanzee) (Bonobo)	Mammal	P69906	142	Alpha
Pan paniscus (Pygmy chimpanzee) (Bonobo)	Mammal	P68872	147	Beta
Pan paniscus (Pygmy chimpanzee) (Bonobo)	Mammal	Q28775	147	Beta
Pan paniscus (Pygmy chimpanzee) (Bonobo)	Mammal	Q28779	147	Beta
Pan troglodytes (Chimpanzee)	Mammal	P01935	141	Alpha
Pan troglodytes (Chimpanzee)	Mammal	P69907	142	Alpha
Pan troglodytes (Chimpanzee)	Mammal	P61772	147	Beta
Pan troglodytes (Chimpanzee)	Mammal	P61920	147	Beta
Pan troglodytes (Chimpanzee)	Mammal	P61921	147	Beta
Pan troglodytes (Chimpanzee)	Mammal	P68873	147	Beta
Pan troglodytes (Chimpanzee)	Mammal	Q6LDH1	147	Beta
Panthera leo (Lion)	Mammal	P18975	142	Alpha
Panthera leo (Lion)	Mammal	P18988	146	Beta
Panthera leo (Lion)	Mammal	P68050	146	Beta
Panthera onca (Jaguar)	Mammal	P63109	142	Alpha
Panthera onca (Jaguar)	Mammal	P68049	147	Beta
Panthera onca (Jaguar)	Mammal	P68064	147	Beta
Panthera pardus orientalis (Amur leopard)	Mammal	P63110	141	Alpha
Panthera pardus orientalis (Amur leopard)	Mammal	P04244	147	Beta
Panthera pardus saxicolor (Northern persian leopard)	Mammal	P18976	141	Alpha
Panthera pardus saxicolor (Northern persian leopard)	Mammal	P68051	147	Beta
Panthera pardus saxicolor (Northern persian leopard)	Mammal	P68065	146	Beta
Panthera tigris sumatrae (Sumatran tiger)	Mammal	P10883	141	Alpha
Panthera tigris sumatrae (Sumatran tiger)	Mammal	P68048	147	Beta
Panthera tigris sumatrae (Sumatran tiger)	Mammal	P68194	146	Beta
Pantholops hodgsonii (Chiru)	Mammal	Q0ZA50	142	Alpha
Papio anubis (Olive baboon)	Mammal	P63111	142	Alpha
Papio cynocephalus (Yellow baboon)	Mammal	P63112	142	Alpha
Papio cynocephalus (Yellow baboon)	Mammal	P02030	146	Beta
Papio cynocephalus (Yellow baboon)	Mammal	P68079	147	Beta
Parasponia andersonii	Plant	P68168	162	Leghaemoglobin
Parasponia rigida	Plant	P68169	162	Leghaemoglobin
Passer montanus (Tree sparrow)	Bird	P07407	141	Alpha
Passer montanus (Tree sparrow)	Bird	P07413	141	Alpha
Passer montanus (Tree sparrow)	Bird	P07406	146	Beta
Petromyzon marinus (Sea lamprey)	Lamprey/Hagfish	P02208	150	Other
Petromyzon marinus (Sea lamprey)	Lamprey/Hagfish	Q9I9I3	150	Other
Phalacrocorax carbo (Great cormorant)	Bird	P10780	141	Alpha
Phalacrocorax carbo (Great cormorant)	Bird	P10781	141	Alpha
Phalacrocorax carbo (Great cormorant)	Bird	P10782	146	Beta
Phasianus colchicus colchicus (Ring-necked pheasant)	Bird	P01995	141	Alpha
Phasianus colchicus colchicus (Ring-necked pheasant)	Bird	P02002	141	Alpha
Phasianus colchicus colchicus (Ring-necked pheasant)	Bird	P02113	146	Beta
Phoca vitulina (Harbor seal)	Mammal	P09908	141	Alpha
Phoca vitulina (Harbor seal)	Mammal	P09909	146	Beta
Phoenicopterus ruber ruber (American flamingo)	Bird	P01984	141	Alpha
Phoenicopterus ruber ruber (American flamingo)	Bird	P02121	146	Beta
Phrynops hilarii (Snake-necked turtle)	Reptile	P02006	141	Alpha
Physcomitrella patens (Moss)	Plant	Q9M630	180	Leghaemoglobin
Physeter catodon (Sperm whale) (Physeter macrocephalus)	Mammal	P09904	141	Alpha
Physeter catodon (Sperm whale) (Physeter macrocephalus)	Mammal	P09905	146	Beta
Pimephales promelas	Fish	B2BP38	147	Beta
Pipistrellus abramus (Japanese pipistrelle) (Japanese house bat)	Mammal	Q862A7	143	Alpha
Pithecia irrorata (Bald-faced saki)	Mammal	P51442	147	Beta
Pithecia pithecia (White-faced saki)	Mammal	Q6WN27	147	Beta
Pleurodeles waltlii (Iberian ribbed newt)	Amphibian	P06639	142	Alpha
Pleurodeles waltlii (Iberian ribbed newt)	Amphibian	P11896	142	Alpha
Pogonophryne scotti	Fish	P0C238	143	Alpha
Pogonophryne scotti	Fish	P0C240	146	Beta
Pongo pygmaeus (Bornean orangutan)	Mammal	P06635	142	Alpha
Pongo pygmaeus (Bornean orangutan)	Mammal	P18994	147	Beta
Pongo pygmaeus (Bornean orangutan)	Mammal	P18995	147	Beta
Pongo pygmaeus (Bornean orangutan)	Mammal	P18996	147	Beta
Pongo pygmaeus (Bornean orangutan)	Mammal	P61775	147	Beta
Populus tremula x Populus tremuloides	Plant	A2TDC2	160	Leghaemoglobin
Populus tremula x Populus tremuloides	Truncated - Plant	A2TDC3	165	Other
Potorous tridactylus (Potoroo)	Mammal	P02108	146	Beta
Procavia capensis (Cape hyrax) (Rock dassie)	Mammal	Q45XI6	147	Beta
Procavia capensis habessinica (Abyssinian hyrax)	Mammal	P01957	142	Alpha
Procavia capensis habessinica (Abyssinian hyrax)	Mammal	P02086	146	Beta
Procyon lotor (Raccoon)	Mammal	P18977	141	Alpha
Procyon lotor (Raccoon)	Mammal	P18989	146	Beta
Propithecus verreauxi (White sifaka) (Verreaux's sifaka)	Mammal	Q95238	147	Beta
Proteles cristatus (Aardwolf)	Mammal	P23019	141	Alpha
Proteles cristatus (Aardwolf)	Mammal	P23020	146	Beta
Pseudaphritis urvillii (Congolli) (Freshwater flathead)	Fish	P83623	142	Alpha
Pseudaphritis urvillii (Congolli) (Freshwater flathead)	Fish	P83624	146	Beta
Pseudaphritis urvillii (Congolli) (Freshwater flathead)	Fish	P83625	146	Beta
Psittacula krameri (Rose-ringed parakeet)	Bird	P19831	141	Alpha
Psittacula krameri (Rose-ringed parakeet)	Bird	P21668	146	Beta
Pteronura brasiliensis (Giant otter)	Mammal	P10885	141	Alpha
Pteronura brasiliensis (Giant otter)	Mammal	P68052	146	Beta
Pteropus alecto (Black flying fox)	Mammal	P14389	141	Alpha
Pteropus alecto (Black flying fox)	Mammal	P14391	146	Beta
Pteropus poliocephalus (Grey-headed flying fox)	Mammal	P14390	141	Alpha
Pteropus poliocephalus (Grey-headed flying fox)	Mammal	P14392	146	Beta
Pyrus communis (Pear)	Plant	Q5GLZ6	158	Leghaemoglobin
Quercus petraea (Durmast oak)	Plant	A9XDF6	161	Leghaemoglobin
Rana catesbeiana (Bull frog)	Amphibian	P02011	141	Alpha
Rana catesbeiana (Bull frog)	Amphibian	P02022	132	Alpha
Rana catesbeiana (Bull frog)	Amphibian	P51465	142	Alpha
Rana catesbeiana (Bull frog)	Amphibian	P55267	142	Alpha
Rana catesbeiana (Bull frog)	Amphibian	P02135	140	Beta
Rana catesbeiana (Bull frog)	Amphibian	P02136	147	Beta
Rana esculenta (Edible frog)	Amphibian	P02134	140	Beta
Rangifer tarandus (Reindeer) (Caribou)	Mammal	P21379	141	Alpha
Rangifer tarandus (Reindeer) (Caribou)	Mammal	P21380	145	Beta
Raphanus sativus (Radish)	Plant	Q7Y1Y1	160	Leghaemoglobin
Rattus norvegicus (Rat)	Mammal	B1H216	142	Alpha
Rattus norvegicus (Rat)	Mammal	P01946	142	Alpha
Rattus norvegicus (Rat)	Mammal	O88752	147	Beta
Rattus norvegicus (Rat)	Mammal	O88754	147	Beta
Rattus norvegicus (Rat)	Mammal	P02091	147	Beta
Rattus norvegicus (Rat)	Mammal	P11517	147	Beta
Rhea americana (Greater rhea) (Common rhea)	Bird	P01982	141	Alpha
Rhea americana (Greater rhea) (Common rhea)	Bird	P04241	141	Alpha
Rhea americana (Greater rhea) (Common rhea)	Bird	P02124	146	Beta
Rhinoceros unicornis (Greater Indian rhinoceros)	Mammal	P09906	141	Alpha
Rhinoceros unicornis (Greater Indian rhinoceros)	Mammal	P09907	146	Beta
Rousettus aegyptiacus (Egyptian rousette) (Egyptian fruit bat)	Mammal	P01956	141	Alpha
Rousettus aegyptiacus (Egyptian rousette) (Egyptian fruit bat)	Mammal	P02058	146	Beta
Saguinus fuscicollis (Brown-headed tamarin)	Mammal	P01929	141	Alpha
Saguinus fuscicollis (Brown-headed tamarin)	Mammal	P02039	146	Beta
Saguinus midas (Black-handed tamarin)	Mammal	P51443	147	Beta
Saguinus mystax (Moustached tamarin)	Mammal	Q7M3B6	141	Alpha
Saguinus mystax (Moustached tamarin)	Mammal	P02038	146	Beta
Saguinus mystax (Moustached tamarin)	Mammal	P68014	146	Beta
Saguinus nigricollis (Black-and-red tamarin)	Mammal	P68015	146	Beta
Saguinus nigricollis (Black-and-red tamarin)	Mammal	P68054	146	Beta
Saguinus oedipus (Cotton-top tamarin)	Mammal	P67818	141	Alpha
Saguinus oedipus (Cotton-top tamarin)	Mammal	P68055	146	Beta
Saimiri boliviensis boliviensis (Bolivian squirrel monkey)	Mammal	P68029	147	Beta
Saimiri sciureus (Common squirrel monkey)	Mammal	P02036	147	Beta
Saimiri sciureus (Common squirrel monkey)	Mammal	P02047	146	Beta
Saimiri sciureus (Common squirrel monkey)	Mammal	P68028	147	Beta
Salmo salar (Atlantic salmon)	Fish	P11251	143	Alpha
Salmo salar (Atlantic salmon)	Fish	Q91473	148	Beta
Scalopus aquaticus (Eastern mole)	Mammal	Q2KPA4	147	Beta
Scapanus orarius (Coast mole)	Mammal	Q2KPA3	147	Beta
Scapharca inaequivalvis (Ark clam)	Mollusc	O02480	152	Other
Scapharca inaequivalvis (Ark clam)	Mollusc	P02213	146	Other
Scapharca inaequivalvis (Ark clam)	Mollusc	Q26505	147	Other
Sciaenops ocellatus (Red drum)	Fish	Q58L97	144	Alpha
Sciaenops ocellatus (Red drum)	Fish	Q4F6Z2	148	Beta
Sciaenops ocellatus (Red drum)	Fish	Q5I122	148	Beta
Semnopithecus entellus (Hanuman langur) (Presbytis entellus)	Mammal	P01924	141	Alpha
Semnopithecus entellus (Hanuman langur) (Presbytis entellus)	Mammal	P02032	146	Beta
Seriola quinqueradiata (Five-ray yellowtail)	Fish	Q9PVM3	144	Alpha
Seriola quinqueradiata (Five-ray yellowtail)	Fish	Q9PVM4	143	Alpha
Seriola quinqueradiata (Five-ray yellowtail)	Fish	Q9PVM1	148	Beta
Seriola quinqueradiata (Five-ray yellowtail)	Fish	Q9PVM2	148	Beta
Silurus asotus (Namazu) (Amur catfish)	Fish	O13163	148	Beta
Sminthopsis crassicaudata (Fat-tailed dunnart)	Mammal	Q28931	147	Beta
Sminthopsis crassicaudata (Fat-tailed dunnart)	Mammal	Q28932	147	Beta
Solanum lycopersicum (Tomato) (Lycopersicon esculentum)	Plant	Q941P9	156	Leghaemoglobin
Solanum lycopersicum (Tomato) (Lycopersicon esculentum)	Plant	Q9AWA9	152	Leghaemoglobin
Solanum tuberosum (Potato)	Plant	Q8GV42	152	Leghaemoglobin
Spalax leucodon ehrenbergi (Ehrenberg's mole rat)	Mammal	P01943	141	Alpha
Spalax leucodon ehrenbergi (Ehrenberg's mole rat)	Mammal	P02090	146	Beta
Spermophilus citellus (European suslik) (Citellus citellus)	Mammal	P09420	141	Alpha
Spermophilus citellus (European suslik) (Citellus citellus)	Mammal	P09421	146	Beta
Spermophilus parryii (Arctic ground squirrel) (Citellus parryii)	Mammal	P11750	141	Alpha
Spermophilus townsendii (Townsend's ground squirrel) (Citellus townsendii)	Mammal	P07403	141	Alpha
Spermophilus townsendii (Townsend's ground squirrel) (Citellus townsendii)	Mammal	P07410	146	Beta
Sphenodon punctatus (Hatteria) (Tuatara)	Reptile	P10059	141	Alpha
Sphenodon punctatus (Hatteria) (Tuatara)	Reptile	P10062	141	Alpha
Sphenodon punctatus (Hatteria) (Tuatara)	Reptile	P10060	146	Beta
Sphenodon punctatus (Hatteria) (Tuatara)	Reptile	P10061	146	Beta
Spisula solidissima (Atlantic surf-clam)	Mollusc	Q3MQ26	162	Other
Squalus acanthias (Spiny dogfish)	Fish	P07408	141	Alpha
Squalus acanthias (Spiny dogfish)	Fish	P07409	142	Beta
Streptopelia orientalis (Eastern turtle dove)	Bird	Q7LZC3	141	Alpha
Streptopelia orientalis (Eastern turtle dove)	Bird	Q7LZB9	146	Beta
Struthio camelus (Ostrich)	Bird	P01981	141	Alpha
Struthio camelus (Ostrich)	Bird	P04242	141	Alpha
Struthio camelus (Ostrich)	Bird	P02123	146	Beta
Sturnus vulgaris (Starling)	Bird	P01997	141	Alpha
Sturnus vulgaris (Starling)	Bird	P02004	141	Alpha
Sturnus vulgaris (Starling)	Bird	P02126	146	Beta
Suncus murinus (House shrew) (Musk shrew)	Mammal	P01950	141	Alpha
Suncus murinus (House shrew) (Musk shrew)	Mammal	P02060	146	Beta
Sus scrofa (Pig)	Mammal	P01965	141	Alpha
Sus scrofa (Pig)	Mammal	P02009	141	Alpha
Sus scrofa (Pig)	Mammal	P02067	147	Beta
Sus scrofa (Pig)	Mammal	P02101	147	Beta
Sus scrofa (Pig)	Mammal	P04246	146	Beta
Tachyglossus aculeatus aculeatus (Australian echidna)	Mammal	P01977	141	Alpha
Tachyglossus aculeatus aculeatus (Australian echidna)	Mammal	P01978	141	Alpha
Tachyglossus aculeatus aculeatus (Australian echidna)	Mammal	P02110	147	Beta
Tadarida brasiliensis (Brazilian free-tailed bat)	Mammal	P11755	141	Alpha
Tadarida brasiliensis (Brazilian free-tailed bat)	Mammal	P11756	146	Beta
Talpa europaea (European mole)	Mammal	P01951	141	Alpha
Talpa europaea (European mole)	Mammal	P02061	146	Beta
Taphozous georgianus (Tomb bat)	Mammal	P28780	141	Alpha
Taphozous georgianus (Tomb bat)	Mammal	P28781	146	Beta
Tapirus terrestris (Lowland tapir) (Brazilian tapir)	Mammal	P01962	141	Alpha
Tapirus terrestris (Lowland tapir) (Brazilian tapir)	Mammal	P02064	146	Beta
Tapirus terrestris (Lowland tapir) (Brazilian tapir)	Mammal	P02065	146	Beta
Taricha granulosa (Roughskin newt)	Amphibian	P02014	142	Alpha
Tarsius bancanus (Western tarsier) (Horsfield's tarsier)	Mammal	P01940	141	Alpha
Tarsius bancanus (Western tarsier) (Horsfield's tarsier)	Mammal	O77655	147	Beta
Tarsius bancanus (Western tarsier) (Horsfield's tarsier)	Mammal	P02051	146	Beta
Tarsius syrichta (Philippine tarsier)	Mammal	P13557	147	Beta
Tarsius syrichta (Philippine tarsier)	Mammal	P13558	147	Beta
Tarsius syrichta (Philippine tarsier)	Mammal	P18435	147	Beta
Tarsius syrichta (Philippine tarsier)	Mammal	P18436	148	Beta
Telmatobius peruvianus (Andean frog)	Amphibian	P83114	145	Beta
Theropithecus gelada (Gelada baboon)	Mammal	P01932	141	Alpha
Theropithecus gelada (Gelada baboon)	Mammal	P02029	146	Beta
Thunnus thynnus (Bluefin tuna)	Fish	P11748	143	Alpha
Thunnus thynnus (Bluefin tuna)	Fish	Q8AYL9	144	Alpha
Thunnus thynnus (Bluefin tuna)	Fish	Q8AYM0	144	Alpha
Thunnus thynnus (Bluefin tuna)	Fish	P11749	146	Beta
Thunnus thynnus (Bluefin tuna)	Fish	Q8AYM1	147	Beta
Tokunagayusurika akamusi	Insect	Q7M421	150	Other
Tokunagayusurika akamusi	Insect	Q7M422	152	Other
Torpedo marmorata (Marbled electric ray)	Fish	P20244	141	Alpha
Torpedo marmorata (Marbled electric ray)	Fish	P20245	141	Alpha
Torpedo marmorata (Marbled electric ray)	Fish	P20246	142	Beta
Torpedo marmorata (Marbled electric ray)	Fish	P20247	142	Beta
Tragelaphus strepsiceros (Greater kudu)	Mammal	P04237	140	Alpha
Tragelaphus strepsiceros (Greater kudu)	Mammal	P04245	145	Beta
Trema tomentosa (Poison peach)	Plant	P07803	161	Leghaemoglobin
Trematomus hansoni (Striped rockcod)	Fish	O93351	147	Beta
Trematomus newnesi (Dusky notothen)	Fish	P45718	142	Alpha
Trematomus newnesi (Dusky notothen)	Fish	P45719	142	Alpha
Trematomus newnesi (Dusky notothen)	Fish	O93349	147	Beta
Trematomus newnesi (Dusky notothen)	Fish	P45720	146	Beta
Trematomus newnesi (Dusky notothen)	Fish	P45721	146	Beta
Trichechus inunguis (Amazon manatee) (Brazilian manatee)	Mammal	P07414	141	Alpha
Trichechus inunguis (Amazon manatee) (Brazilian manatee)	Mammal	P07415	146	Beta
Trichechus manatus (Caribbean manatee) (West Indian manatee)	Mammal	Q45XH6	147	Beta
Trichechus manatus (Caribbean manatee) (West Indian manatee)	Mammal	Q45XI8	147	Beta
Trigonoceps occipitalis (White-headed vulture)	Bird	P19832	141	Alpha
Trigonoceps occipitalis (White-headed vulture)	Bird	P68060	141	Alpha
Trigonoceps occipitalis (White-headed vulture)	Bird	P68062	146	Beta
Triticum aestivum (Wheat)	Plant	Q8GV41	162	Leghaemoglobin
Triticum aestivum (Wheat)	Truncated - Plant	Q8GV40	171	Other
Triturus cristatus (Great crested newt) (Warty newt)	Amphibian	P10783	142	Alpha
Triturus cristatus (Great crested newt) (Warty newt)	Amphibian	P10784	141	Alpha
Triturus cristatus (Great crested newt) (Warty newt)	Amphibian	P10785	145	Beta
Triturus cristatus (Great crested newt) (Warty newt)	Amphibian	P10786	145	Beta
Tupaia glis (Tree shrew)	Mammal	P01941	141	Alpha
Tupaia glis (Tree shrew)	Mammal	P02052	146	Beta
Turdus merula (Blackbird)	Bird	P14522	141	Alpha
Turdus merula (Blackbird)	Bird	P14523	141	Alpha
Turdus merula (Blackbird)	Bird	P14524	146	Beta
Tursiops truncatus (Atlantic bottle-nosed dolphin)	Mammal	P18978	141	Alpha
Tursiops truncatus (Atlantic bottle-nosed dolphin)	Mammal	P18990	146	Beta
Urechis caupo (Innkeeper worm) (Spoonworm)	Worm - Annelid	P06148	142	Other
Urechis caupo (Innkeeper worm) (Spoonworm)	Worm - Annelid	Q27126	162	Other
Ursus malayanus (Malayan sun bear) (Helarctos malayanus)	Mammal	P68237	142	Alpha
Ursus malayanus (Malayan sun bear) (Helarctos malayanus)	Mammal	P68013	146	Beta
Ursus maritimus (Polar bear) (Thalarctos maritimus)	Mammal	P68235	142	Alpha
Ursus maritimus (Polar bear) (Thalarctos maritimus)	Mammal	P68011	146	Beta
Ursus thibetanus (Asiatic black bear)	Mammal	P68236	142	Alpha
Ursus thibetanus (Asiatic black bear)	Mammal	P68012	146	Beta
Varanus exanthematicus albigularis (Cape monitor) (Monitor lizard)	Reptile	P18981	141	Alpha
Varanus exanthematicus albigularis (Cape monitor) (Monitor lizard)	Reptile	P18993	146	Beta
Varanus komodoensis (Komodo dragon)	Reptile	Q7LZM6	141	Alpha
Varanus komodoensis (Komodo dragon)	Reptile	Q7LZM7	141	Alpha
Vipera aspis (Aspic viper)	Reptile	P02010	141	Alpha
Vitreoscilla stercoraria	Bacteria	P04252	146	Other
Vulpes vulpes (Red fox)	Mammal	P21200	141	Alpha
Vulpes vulpes (Red fox)	Mammal	P21201	146	Beta
Vultur gryphus (Andean condor)	Bird	P07404	141	Alpha
Vultur gryphus (Andean condor)	Bird	P07411	146	Beta
Xenopus borealis (Kenyan clawed frog)	Amphibian	P07430	142	Alpha
Xenopus borealis (Kenyan clawed frog)	Amphibian	P07431	142	Alpha
Xenopus borealis (Kenyan clawed frog)	Amphibian	P07432	146	Beta
Xenopus borealis (Kenyan clawed frog)	Amphibian	P07433	146	Beta
Xenopus laevis (African clawed frog)	Amphibian	P02012	142	Alpha
Xenopus laevis (African clawed frog)	Amphibian	P02013	142	Alpha
Xenopus laevis (African clawed frog)	Amphibian	P06636	142	Alpha
Xenopus laevis (African clawed frog)	Amphibian	P06637	142	Alpha
Xenopus laevis (African clawed frog)	Amphibian	P06638	142	Alpha
Xenopus laevis (African clawed frog)	Amphibian	P02132	146	Beta
Xenopus laevis (African clawed frog)	Amphibian	P02133	147	Beta
Xenopus laevis (African clawed frog)	Amphibian	P02137	147	Beta
Xenopus tropicalis (Western clawed frog) (Silurana tropicalis)	Amphibian	P07428	142	Alpha
Xenopus tropicalis (Western clawed frog) (Silurana tropicalis)	Amphibian	P08422	142	Alpha
Xenopus tropicalis (Western clawed frog) (Silurana tropicalis)	Amphibian	A9JSP7	147	Beta
Xenopus tropicalis (Western clawed frog) (Silurana tropicalis)	Amphibian	P07429	147	Beta
Xenopus tropicalis (Western clawed frog) (Silurana tropicalis)	Amphibian	P08423	147	Beta
Zea mays (Maize)	Plant	Q3S3T0	191	Leghaemoglobin
Zea mays (Maize)	Plant	Q9FY42	165	Leghaemoglobin
Zea mays subsp. parviglumis (Balsas teosinte)	Plant	Q9M593	165	Leghaemoglobin
* Sequence ID refers to NCBI or SwissProt/UniProt Accession numbers
† Categories the type of hemoglobin as established in the literature or listed on UniProtKB. Proteins listed as 'Other' are those colored gray in figures 4 and 5
‡ Type refers to type of organisim and is included to help readers identify unfamiliar organisms

## Sheet: Myoglobins
Species	Type‡	Sequence ID*	Length
Biomphalaria glabrata (Bloodfluke planorb)	Mollusc	O77003	151
Homo sapiens (Human)	Mammal	P02144	154
Pan troglodytes (Chimpanzee)	Mammal	P02145	154
Gorilla gorilla beringei (Mountain gorilla) (Highland gorilla)	Mammal	P02147	154
Pongo pygmaeus (Bornean orangutan)	Mammal	P02148	154
Macaca fascicularis (Crab eating macaque) (Cynomolgus monkey)	Mammal	P02150	154
Aotus trivirgatus (Night monkey) (Douroucouli)	Mammal	P02151	154
Callithrix jacchus (Common marmoset)	Mammal	P02152	154
Cebus apella (Brown-capped capuchin)	Mammal	P02153	154
Lagothrix lagotricha (Common woolly monkey)	Mammal	P02154	154
Saimiri sciureus (Common squirrel monkey)	Mammal	P02155	154
Erinaceus europaeus (Western European hedgehog)	Mammal	P02156	154
Meles meles (Eurasian badger)	Mammal	P02157	154
Lycaon pictus (African wild dog) (Cape hunting dog)	Mammal	P02159	154
Vulpes chama (Cape fox)	Mammal	P02160	154
Zalophus californianus (California sealion)	Mammal	P02161	154
Rousettus aegyptiacus (Egyptian rousette) (Egyptian fruit bat)	Mammal	P02163	154
Orycteropus afer (Aardvark)	Mammal	P02164	154
Tupaia glis (Tree shrew)	Mammal	P02165	154
Perodicticus potto edwarsi (Potto)	Mammal	P02166	154
Nycticebus coucang (Slow loris)	Mammal	P02167	154
Galago crassicaudatus (Thick-tailed galago) (Otolemur crassicaudatus)	Mammal	P02168	154
Lepilemur mustelinus (Weasel lemur)	Mammal	P02169	154
Oryctolagus cuniculus (Rabbit)	Mammal	P02170	154
Ochotona princeps (Southern American pika)	Mammal	P02171	154
Orcinus orca (Killer whale)	Mammal	P02173	154
Globicephala melaena (Long-finned pilot whale) (Globicephala melas)	Mammal	P02174	154
Eschrichtius gibbosus (California gray whale) (Eschrichtius robustus)	Mammal	P02177	154
Megaptera novaeangliae (Humpback whale)	Mammal	P02178	154
Balaenoptera acutorostrata (Minke whale) (Lesser rorqual)	Mammal	P02179	154
Balaenoptera physalus (Finback whale) (Common rorqual)	Mammal	P02180	154
Inia geoffrensis (Amazon dolphin)	Mammal	P02181	154
Ziphius cavirostris (Goose-beaked whale)	Mammal	P02182	154
Mesoplodon carlhubbsi (Hubb's whale)	Mammal	P02183	154
Kogia simus (Dwarf sperm whale)	Mammal	P02184	154
Physeter catodon (Sperm whale) (Physeter macrocephalus)	Mammal	P02185	154
Elephas maximus (Indian elephant)	Mammal	P02186	154
Loxodonta africana (African elephant)	Mammal	P02187	154
Sus scrofa (Pig)	Mammal	P02189	154
Ovis aries (Sheep)	Mammal	P02190	154
Cervus elaphus (Red deer)	Mammal	P02191	154
Bos taurus (Bovine)	Mammal	P02192	154
Didelphis marsupialis virginiana (North American opossum)	Mammal	P02193	154
Macropus rufus (Red kangaroo) (Megaleia rufa)	Mammal	P02194	154
Ornithorhynchus anatinus (Duckbill platypus)	Mammal	P02196	154
Gallus gallus (Chicken)	Bird	P02197	154
Aptenodytes forsteri (Emperor penguin)	Bird	P02199	153
Alligator mississippiensis (American alligator)	Reptile	P02200	154
Graptemys geographica (Common map turtle) (Testudo geographica)	Reptile	P02201	154
Chelonia mydas (Green sea-turtle) (Chelonia agassizi)	Reptile	P02202	154
Varanus varius (Lace monitor)	Reptile	P02203	154
Cyprinus carpio (Common carp)	Fish	P02204	147
Thunnus albacares (Yellowfin tuna) (Neothunnus macropterus)	Fish	P02205	147
Heterodontus portusjacksoni (Port Jackson shark)	Fish	P02206	149
Aplysia limacina (Slug sea hare)	Mollusc	P02210	147
Aplysia kurodai (Kuroda's sea hare)	Mollusc	P02211	145
Busycotypus canaliculatus (Channeled whelk) (Busycon canaliculatum)	Mollusc	P02214	147
Cerithidea rhizophorarum (Water snail) (Horn shell)	Mollusc	P02215	151
Mus musculus (Mouse)	Mammal	P04247	154
Spalax leucodon ehrenbergi (Ehrenberg's mole rat)	Mammal	P04248	154
Proechimys guairae (Casiragua)	Mammal	P04249	154
Lagostomus maximus (Plains viscacha)	Mammal	P04250	154
Dolabella auricularia (Sea hare)	Mollusc	P09965	146
Nerita albicilla (Ox-palate nerite) (Theliostyla albicilla)	Mollusc	P0C227	157
Lutra lutra (European river otter)	Mammal	P11343	154
Aplysia juliana (Walking sea hare)	Mollusc	P14393	144
Castor fiber (Eurasian beaver)	Mammal	P14396	154
Galeorhinus galeus (Soupfin shark) (Galeorhinus australis)	Fish	P14397	149
Galeorhinus japonicus (Shark) (Hemitriakis japonica)	Fish	P14398	149
Mustelus antarcticus (Gummy shark)	Fish	P14399	149
Paramecium caudatum	Ciliate	P15160	117
Tetrahymena pyriformis	Ciliate	P17724	121
Ctenodactylus gundi (Northern gundi)	Mammal	P20856	154
Bursatella leachii (Ragged sea hare)	Mollusc	P29287	146
Phoca sibirica (Baikal seal)	Mammal	P30562	154
Nassa mutabilis (Sea snail)	Mollusc	P31331	147
Ondatra zibethicus (Muskrat)	Mammal	P32428	154
Ascaris suum (Pig roundworm) (Ascaris lumbricoides)	Worm	P49672	153
Nippostrongylus brasiliensis	Worm	P51535	154
Nordotis madaka (Giant abalone)	Mollusc	P51537	378
Caretta caretta (Loggerhead)	Reptile	P56208	154
Hylobates agilis (Agile gibbon)	Mammal	P62734	154
Hylobates syndactylus (Siamang) (Symphalangus syndactylus)	Mammal	P62735	154
Canis familiaris (Dog)	Mammal	P63113	154
Otocyon megalotis (Bat-eared fox)	Mammal	P63114	154
Phoca vitulina (Harbor seal)	Mammal	P68080	154
Halichoerus grypus (Gray seal)	Mammal	P68081	154
Equus caballus (Horse)	Mammal	P68082	154
Equus burchelli (Plains zebra) (Equus quagga)	Mammal	P68083	154
Papio anubis (Olive baboon)	Mammal	P68084	154
Semnopithecus entellus (Hanuman langur) (Presbytis entellus)	Mammal	P68085	154
Erythrocebus patas (Red guenon) (Cercopithecus patas)	Mammal	P68086	154
Thunnus thynnus (Bluefin tuna)	Fish	P68189	147
Thunnus thynnus orientalis (North Pacific bluefin tuna)	Fish	P68190	147
Delphinus delphis (Saddleback dolphin) (Black sea dolphin)	Mammal	P68276	154
Phocoenoides dalli dalli (Dall's porpoise)	Mammal	P68277	154
Phocoenoides phocoena (Harbor porpoise)	Mammal	P68278	154
Tursiops truncatus (Atlantic bottle-nosed dolphin)	Mammal	P68279	154
Paramphistomum epiclitum	Worm	P80721	148
Isoparorchis hypselobagri	Worm	P80722	149
Delphinapterus leucas (Beluga whale)	Mammal	P83682	154
Bubalus bubalis (Domestic water buffalo)	Mammal	P84997	154
Struthio camelus (Ostrich)	Bird	P85077	154
Chionodraco rastrospinosus (Ocellated icefish)	Fish	P87497	147
Sulculus diversicolor (Abalone)	Mollusc	Q01966	378
Tetrahymena thermophila	Ciliate	Q03459	121
Mesoplodon stejnegeri (Stejneger's beaked whale)	Mammal	Q0KIY0	154
Balaenoptera borealis (Sei whale) (Pollack whale)	Mammal	Q0KIY1	154
Balaenoptera edeni (Pigmy Bryde's whale)	Mammal	Q0KIY2	154
Peponocephala electra (Melon-headed whale)	Mammal	Q0KIY3	154
Kogia breviceps (Pygmy sperm whale)	Mammal	Q0KIY5	154
Stenella attenuata (Bridled dolphin)	Mammal	Q0KIY7	154
Indopacetus pacificus (Longman's beaked whale)	Mammal	Q0KIY9	154
Bos mutus grunniens (Wild yak) (Bos grunniens)	Mammal	Q2MJN4	154
Auxis rochei (Bullet tuna)	Fish	Q6I7B0	147
Ochotona curzoniae (Black-lipped pika)	Mammal	Q6PL31	154
Danio rerio (Zebrafish) (Brachydanio rerio)	Fish	Q6VN46	147
Tetraodon nigroviridis (Green puffer)	Fish	Q701N9	146
Thunnus obesus (Bigeye tuna)	Fish	Q76G09	147
Uria lomvia (Bruennich guillemot) (Thick-billed murre)	Bird	Q7LZM1	154
Anas poecilorhyncha (Spot-billed duck)	Bird	Q7LZM2	154
Phalacrocorax filamentosus (Japanese cormorant)	Bird	Q7LZM3	154
Cerorhinca monocerata (Rhinoceros auklet)	Bird	Q7LZM4	154
Aethia pygmaea (Whiskered auklet)	Bird	Q7LZM5	154
Liolophura japonica (Acanthopleura japonica)	Mollusc	Q7M416	145
Buccinum undatum (Common whelk)	Mollusc	Q7M424	146
Channichthys rhinoceratus (Unicorn icefish)	Fish	Q7T044	147
Notothenia coriiceps neglecta (Black rockcod) (Yellowbelly rockcod)	Fish	Q9DEN8	147
Gobionotothen gibberifrons (Humped rockcod)	Fish	Q9DEN9	147
Cryodraco antarcticus (Crocodile icefish)	Fish	Q9DEP0	147
Pseudochaenichthys georgianus (South Georgia icefish)	Fish	Q9DEP1	147
Katsuwonus pelamis (Skipjack tuna) (Bonito)	Fish	Q9DGI8	146
Scomber japonicus (Chub mackerel)	Fish	Q9DGI9	147
Sarda chiliensis (Sard)	Fish	Q9DGJ0	147
Makaira nigricans (Blue marlin)	Fish	Q9DGJ1	147
Thunnus alalunga (Albacore)	Fish	Q9DGJ2	147
Rattus norvegicus (Rat)	Mammal	Q9QZ76	154
* Sequence ID refers to NCBI or SwissProt/UniProt Accession numbers
‡ Type refers to type of organisim and is included to help readers identify unfamiliar organisms
